# Supplementary material for: Host Diet and Species Interact to Shape the Bacterial and Fungal Microbiome in the Regurgitant of Four Spodoptera Species
Source: Microb Ecol. 2025 Jul 22;88(1):78. doi: 10.1007/s00248-025-02582-5 (PMC12283882; doi:10.1007/s00248-025-02582-5)
Supplement: Supplementary file 1 — Supplementary file1 (XLSX 1857 KB) [file 248_2025_2582_MOESM1_ESM.xlsx]

## Sheet: Table S1
Table S1: Number of regurgitant samples for each combination of Spodoptera species and diet. Each sample was collected from 10 to 11 4-week-old caterpillars.
Spodoptera	Diet	Total number of samples used
Exigua	Cotton	3
Exigua	Diet	2
Exigua	Squash	3
Frugiperda	Cotton	3
Frugiperda	Diet	3
Frugiperda	Maize	3
Frugiperda	Squash	3
Latifascia	Diet	3
Latifascia	Cotton	3
Latifascia	Maize	3
Littoralis	Diet	3
Littoralis	Maize	3
Littoralis	Squash	3

## Sheet: Table S2
Table S2: Identification of bacterial Amplicon Sequence Variants (ASVs) and their distribution across samples.
		Species	Spodoptera exigua								Spodoptera frugiperda												Spodoptera latifascia									Spodoptera littoralis
		Diet	Cotton			Artificial diet		Squash			Cotton			Artificial diet			Maize			Squash			Arficial diet			Cotton			Maize			Artificial diet			Maize			Squash
ASV_ID	Family	Genus	EC1	EC2	EC3	ED1	ED3	ES1	ES2	ES3	FC1	FC2	FC3	FD1	FD2	FD3	FM1	FM2	FM3	FS1	FS2	FS3	La1	La2	La3	LaC1	LaC2	LaC3	LaM1	LaM2	LaM3	LiD1	LiD2	LiD3	LiM1	LiM2	LiM3	LiS1	LiS2	LiS3
4c35612f3c4f5beb94aef5490b72c91e	Enterococcaceae	Enterococcus	0	0	0	0	0	767.875	346.71	743.878	0	0	0	0	0	0	162.948	0	179.995	2585.38	1056.63	1919.35	0	0	0	0	15.3872	30.0535	542.443	2038.56	2204.43	0	0	0	2296.39	1978.03	2390.4	1844.99	1567.71	2719.62
8c4a7e2401db74734253f0476a201b16	Enterococcaceae	Enterococcus	0	0	0	0	0	541.404	65.2297	496.584	0	0	0	0	0	0	110.371	0	114.542	1364.69	601.403	1290.53	0	0	0	0	0	0	125.446	1393.15	1019.83	0	0	0	1106.39	1755.6	1834.3	1587.42	1166.15	1500.19
e2f5e1b8b964088a9599d2253ea4ffc7	Enterococcaceae	Enterococcus	0	0	0	0	0	432.756	168.392	425.073	0	0	0	0	0	0	91.1061	0	94.3495	1092.88	542.516	1091.18	0	0	0	0	0	0	249.901	1182.72	857.057	0	0	0	937.359	1318.53	1269.63	1157.03	828.992	1142.91
3110c30a18b79d29686dec8935b94a6b	Burkholderiaceae	Ralstonia	1107.11	0	0	680.219	1343.21	0	0	0	0	0	0	868.776	479.465	781.545	372.451	146.847	471.399	0	0	0	535.809	846.172	632.206	0	0	0	0	0	0	997.132	1094.34	1321.43	0	0	0	0	0	0
7fb11a7be984506bcc2debb5dab7ac3f	Rhizobiaceae	Allorhizobium-Neorhizobium-Pararhizobium-Rhizobium	0	0	196.511	0	0	1337.18	2970.08	1186.13	0	0	0	0	0	0	310.644	791.345	0	202.803	1196.54	129.053	0	0	0	0	74.0867	135.447	469.06	48.0854	444.437	0	0	0	0	38.6047	0	406.523	240.738	17.2877
4ba8a1a0ef444b09450a9737cef7070f	Enterococcaceae	Enterococcus	0	0	0	0	0	298.781	106.707	265.271	0	0	0	0	0	0	61.8077	0	62.3194	797.479	419.729	774.665	0	0	0	0	0	29.2301	169.08	749.074	792.752	0	0	0	842.448	975.688	1005.42	980.161	679.178	886.797
4dc3029bee0ad9cb32d2e78098ce7b83	Enterococcaceae	Enterococcus	0	0	0	0	0	321.906	124.433	295.234	0	0	0	0	0	0	56.9915	0	57.7934	861.911	411.794	704.718	0	0	0	0	0	0	148.255	710.252	716.056	0	0	0	912.953	1085.53	1066.6	880.968	601.197	852.542
61da45233c285ab4c8f816856e04e9e7	Enterococcaceae	Enterococcus	0	0	0	0	0	346.498	74.0925	127.841	0	0	0	0	0	0	80.2697	0	32.3782	848.884	550.869	872.241	0	0	0	0	0	0	112.555	347.627	912.653	0	0	0	927.416	970.633	989.439	915.266	707.005	858.625
4391aa524c7f2fdae331c960c86f09ae	Enterococcaceae	Enterococcus	0	0	0	0	0	159.668	112.025	203.747	0	0	0	0	0	0	33.3119	0	41.4302	472.502	238.055	398	0	0	0	0	0	0	203.788	580.995	484.962	0	0	0	605.17	791.397	626.632	612.979	337.809	462.287
399bf764d4b85ce90803bb0d84950875	Burkholderiaceae	Ralstonia	559.134	0	0	475.474	712.872	0	0	0	0	0	0	325.035	355.09	521.701	231.177	34.1867	301.152	0	0	0	437.686	602.63	307.322	0	0	0	0	0	0	552.52	685.503	242.549	0	0	0	0	0	0
43b50b894d611bad8fd4ddb328ddd346	Burkholderiaceae	Ralstonia	520.635	0	0	399.301	808.437	0	0	0	0	0	0	409.319	306.241	480.27	213.116	69.9274	236.048	0	0	0	367.249	540.772	300.832	0	0	0	0	0	0	555.935	531.015	570.906	0	0	0	0	0	0
f5728763359f29a34521f7d3720d50de	Burkholderiaceae	Ralstonia	471.342	10.6075	0	358.061	731.213	0	0	0	0	0	0	332.382	277.684	393.789	211.109	76.9201	257.633	0	0	0	332.641	441.955	258.838	0	0	0	0	0	0	561.399	584.469	630.971	0	0	0	0	0	0
137be2a0d94a9298ea9cb0027e93d26a	Rhizobiaceae	Allorhizobium-Neorhizobium-Pararhizobium-Rhizobium	0	0	90.903	0	0	771.546	1343.59	683.153	0	0	0	0	0	0	165.356	393.924	0	85.2053	616.021	70.2969	0	0	0	0	0	74.1046	222.134	31.3217	185.88	0	0	0	0	0	0	251.177	125.546	0
ceb0c4589d6ddcb571bdca84dae90a31	Burkholderiaceae	Ralstonia	362.681	0	0	308.573	739.418	0	0	0	0	0	0	349.672	254.387	331.041	172.179	36.1291	83.9049	0	0	0	291.519	396.825	182.866	0	0	0	0	0	0	546.373	527.491	274.012	0	0	0	0	0	0
f58e83dcfd274e685631a4917f344a9b	Rhizobiaceae	Allorhizobium-Neorhizobium-Pararhizobium-Rhizobium	0	0	140.365	0	0	924.607	601.602	832.568	0	0	0	0	0	0	191.845	198.516	0	115.133	682.426	94.079	0	0	0	0	0	110.745	112.555	57.7907	199.277	0	0	0	0	13.3278	20.2642	357.431	167.934	0
c8dad11ee05d99edae3f1fe73d50cd5f	Enterobacteriaceae	Enterobacter	0	0	0	0	0	0	0	0	0	0	0	0	0	0	0	933.53	0	51.7569	120.281	20.9842	0	0	0	0	1431.58	722.931	106.605	230.722	245.83	0	0	0	0	49.1751	0	0	0	14.4065
ffff624712242aa790eca65673455c65	Enterococcaceae	Enterococcus	0	55.1588	226.589	1085.34	0	0	0	0	0	0	0	0	0	0	36.9241	0	0	0	0	0	0	0	0	0	0	0	2031.93	337.039	0	0	0	0	0	0	0	0	0	0
2170184044d5f9e46daaca71e6fe90c9	Rhizobiaceae	Allorhizobium-Neorhizobium-Pararhizobium-Rhizobium	0	0	68.8457	0	0	539.935	986.245	447.046	0	0	0	0	0	0	110.371	259.508	0	70.0655	473.605	55.9578	0	0	0	0	0	63.4006	163.626	0	171.478	0	0	0	0	0	0	207.801	86.0702	0
3a47320d7bba7e0693b0990fd0dfd76c	Rhizobiaceae	Allorhizobium-Neorhizobium-Pararhizobium-Rhizobium	0	17.6791	114.966	0	0	452.944	823.88	385.522	0	0	0	0	0	0	124.819	279.321	0	53.8694	518.71	49.6625	0	0	0	0	46.1617	71.2227	156.188	33.5274	168.799	0	0	0	0	0	0	215.535	112.927	0
a4cf85734eb16e8674434878d46333d6	Propionibacteriaceae	Cutibacterium	56.8488	17.6791	0	54.8251	57.4352	0	0	0	85.8346	173.725	804.944	451.245	51.1028	57.5198	99.5344	0	71.0232	0	0	0	108.302	112.045	137.436	542.668	0	58.872	0	0	0	49.1736	43.468	109.834	0	0	0	0	19.4143	0
c537cd56f242aed9b59192777855d069	Burkholderiaceae	Ralstonia	199.691	0	0	159.624	330.614	0	0	0	0	0	0	203.579	164.205	198.303	63.8144	75.3661	121.854	0	0	0	193.396	203.47	120.257	0	0	0	0	0	0	249.966	254.347	472.513	0	0	0	0	0	0
e52910b9b803b8f1c1dc85e87a58f093	Rhizobiaceae	Allorhizobium-Neorhizobium-Pararhizobium-Rhizobium	0	0	63.4984	0	0	323.741	571.824	307.619	0	0	0	0	0	0	76.2562	165.106	0	43.6589	375.459	31.826	0	0	0	0	0	41.9926	120.984	19.8518	116.887	0	0	0	10.395	0	0	162.071	75.7159	0
db6447b2d9312457c97abbf410b98c16	Moraxellaceae	Acinetobacter	105.422	457.535	1084.82	0	0	0	0	0	0	0	0	81.2586	0	0	0	0	0	0	0	0	0	0	0	0	74.0867	119.802	0	0	15.7412	0	0	0	17.1744	79.0478	41.3078	0	0	10.5647
96f73b5f44da9bf3e7b7526d65df1e56	Enterobacteriaceae	Enterobacter	30.943	1110.25	296.103	0	0	83.6882	111.67	43.1465	0	0	0	0	0	0	0	0	0	0	18.3762	0	0	0	0	0	121.388	214.492	0	0	0	0	0	0	0	0	35.0727	0	0	0
32e812163a7d48aacc71d2d2cdf2c5b6	Rhizobiaceae	Allorhizobium-Neorhizobium-Pararhizobium-Rhizobium	0	0	0	0	0	48.084	0	0	0	0	0	0	0	0	118.398	297.968	313.338	0	57.2168	15.3884	0	0	0	0	44.452	57.2252	0	0	0	0	0	0	661.665	12.4087	0	45.7297	277.301	103.726
79877c1db375540fd5367156d2dac9c4	Enterococcaceae	Enterococcus	0	38.894	134.349	568.628	0	0	0	0	0	0	0	0	0	0	0	0	0	0	0	0	0	0	0	0	0	0	980.266	203.37	0	0	0	0	0	0	0	0	0	0
ab93b750a0199549e8eebe476bbe3812	Enterobacteriaceae	Enterobacter	0	0	0	0	0	0	0	0	0	0	0	0	0	0	0	221.437	0	0	71.4166	0	0	0	0	0	650.254	571.429	23.3042	172.49	110.523	0	0	0	0	0	35.4624	0	0	0
77a414e67a01fe52580498c6a4daca95	Enterobacteriaceae	Enterobacter	0	0	0	0	0	0	0	0	0	0	0	0	0	0	0	405.967	0	0	45.1052	0	0	0	0	0	715.222	432.688	30.7418	112.052	110.188	0	0	0	0	0	0	0	0	0
e68549c941875af046027808c3400fe7	Enterobacteriaceae	Enterobacter	345.411	155.576	258.004	0	0	72.3095	0	0	0	0	0	151.712	0	0	0	0	0	0	201.303	31.1265	0	0	0	0	270.702	37.0523	0	36.1743	44.5442	0	0	0	75.9288	88.6989	45.2048	0	0	0
b988073e2b8428f193d55da9ec904406	Enterobacteriaceae	Enterobacter	0	0	0	0	0	0	0	0	0	0	0	0	0	0	0	446.758	0	0	77.2636	0	0	0	0	0	563.629	440.51	51.071	121.758	91.4328	0	0	0	0	0	0	0	0	0
48b4ece8fdd483aede92fcb7f80859e7	Enterobacteriaceae	Enterobacter	34.1813	220.635	68.8457	0	0	173.616	215.542	59.9257	0	0	0	0	0	0	0	0	0	0	22.135	0	0	0	0	0	328.831	482.915	55.5335	47.6443	0	0	0	0	0	0	30.3963	0	0	0
e171affe45d09cbe6c43bf3ef628b8dc	Burkholderiaceae	Burkholderia-Caballeronia-Paraburkholderia	201.849	0	0	61.1324	135.142	0	0	0	0	0	0	65.6985	70.6422	133.542	0	84.3013	32.7264	0	0	0	91.2015	98.0392	86.6611	0	0	0	0	0	0	184.401	202.655	251.13	0	0	0	0	0	0
53e258ffcbf2c384f424960aecec3ab2	Chroococcidiopsaceae		0	0	0	0	0	0	0	0	0	1656.33	0	0	0	0	0	0	0	0	0	0	0	0	0	0	0	0	0	0	0	0	0	0	0	0	0	0	0	0
e4cd36f89cca7db850f0d3f8da2677c4	Enterococcaceae	Enterococcus	0	43.137	153.065	790.355	0	0	0	0	0	0	0	0	0	0	0	0	0	0	0	0	0	0	0	0	0	0	429.393	218.811	0	0	0	0	0	0	0	0	0	0
c09446d1189ce60302a77f9bdbab1bd4	Burkholderiaceae	Ralstonia	138.164	0	0	43.1808	92.6686	0	14.5349	0	45.3775	73.9142	96.0212	0	58.2422	114.637	26.8904	53.9995	56.4008	0	0	0	63.1082	79.3651	56.1197	37.0422	0	43.2277	0	0	10.7174	118.153	105.733	180.768	0	0	0	0	46.2708	21.4496
c495ce388aedd4ca689cf4bd905d14c9	Enterobacteriaceae	Enterobacter	0	0	0	0	0	0	0	0	0	0	0	0	0	0	0	379.55	0	0	61.3933	0	0	0	0	0	478.144	290.655	45.121	109.846	112.533	0	0	0	0	0	0	0	0	0
2bab76acfdc38cce5ee6e3ea56e9a89f			222.358	0	0	67.4397	174.236	0	0	0	0	0	0	46.6805	28.1817	63.9556	0	71.0928	0	0	0	0	42.3436	87.9241	80.9346	0	0	0	0	0	0	137.276	189.145	254.562	0	0	0	0	0	0
bcb4049db75e603822badb6dcdc32cf2	Enterococcaceae	Enterococcus	0	46.6728	110.955	550.192	0	0	0	0	0	0	0	0	0	0	12.4418	0	0	0	0	0	0	0	0	0	0	0	630.702	112.493	0	0	0	0	0	0	0	0	0	0
151d313185cb2560cafce32d36391885	Propionibacteriaceae	Cutibacterium	32.0225	21.9221	0	0	0	0	0	0	66.6995	96.0345	342.203	198.824	0	36.2013	40.1349	0	32.7264	0	0	0	57.8152	53.6881	66.4274	271.797	0	49.403	0	0	0	32.0994	0	37.7553	0	0	0	0	20.3851	0
79f870d02778d8f67917c47de181517b	Enterobacteriaceae	Enterobacter	0	0	0	0	0	0	0	0	0	0	0	0	0	0	0	249.019	0	0	53.4581	0	0	0	0	0	512.908	321.12	37.1876	119.552	120.906	0	0	0	0	0	0	0	0	0
59972cebffad61e5644b445f05d52e4a	Propionibacteriaceae	Cutibacterium	0	0	0	0	0	0	0	0	41.5505	120.852	389.703	190.612	0	0	47.3591	0	45.9562	0	0	0	57.8152	60.6909	67.191	326.434	0	29.6418	0	0	0	0	0	34.323	0	0	0	0	0	0
b27eb1f0035461783ef03b138da54905	Burkholderiaceae	Burkholderia-Caballeronia-Paraburkholderia	121.973	0	0	77.6285	139.003	0	0	0	0	0	0	83.852	49.2241	85.6764	38.9308	41.5679	76.5937	0	0	0	101.787	103.097	50.775	0	0	0	0	0	0	97.6643	116.306	209.37	0	0	0	0	0	0
5530b722a9b709e5d8e6da6e336e7459	Corynebacteriaceae	Corynebacterium	0	0	0	0	0	0	0	0	0	0	0	0	0	0	0	0	0	52.109	110.675	1159.37	0	0	0	0	0	0	0	0	0	0	0	0	0	0	0	0	0	0
0889d84d8930a931d7a50b3391fa3bbf	Oxalobacteraceae	Undibacterium	32.3823	0	0	30.081	87.8421	0	0	0	71.0732	72.2957	40.3494	91.1999	51.4786	60.3355	51.774	12.4315	105.142	0	0	0	42.7507	41.6278	54.9744	106.496	0	51.8732	0	0	0	103.128	61.0902	103.541	0	0	0	0	22.9736	0
26adc3c2df2185b7d14f7435c5114ff6	Propionibacteriaceae	Cutibacterium	0	0	0	0	0	0	0	0	41.0038	128.406	135.349	199.257	0	0	57.7942	0	57.0971	0	0	0	70.4369	94.5378	75.9716	372.737	0	49.403	0	0	0	0	0	0	0	0	0	0	0	0
216abc84efae80cac7a8cf4d69124a86	Moraxellaceae	Acinetobacter	56.489	272.965	689.125	0	0	0	0	0	0	0	0	32.417	0	0	0	0	0	0	0	0	0	0	0	0	30.2046	87.2787	0	26.9102	0	0	0	0	0	70.7753	0	0	0	0
6849498a89c29207ef190e5fba6d7d03	Enterobacteriaceae	Klebsiella	0	0	0	0	0	0	0	0	0	0	0	0	0	0	0	253.292	0	0	56.3816	0	0	0	0	0	430.843	275.422	67.4336	73.6721	66.9837	0	0	0	0	0	0	0	0	0
fa7bb46da5f58ff9d0281f7602b5f6e6	Sphingomonadaceae	Sphingobium	0	222.049	150.391	0	0	91.7633	0	33.5584	0	0	0	0	0	0	127.227	48.1722	32.7264	0	0	0	0	0	0	0	178.948	51.8732	59.996	49.85	64.3044	0	0	0	45.6477	0	22.6024	0	38.8287	0
ad102352892e50fd6874a9ef363931ec	Enterococcaceae	Enterococcus	0	39.6012	139.697	524.962	0	0	0	0	0	0	0	0	0	0	0	0	0	0	0	0	0	0	0	0	0	0	449.722	59.5553	0	0	0	0	0	0	0	0	0	0
54e769c9b975d2983693362efe2efc0d	Enterobacteriaceae	Enterobacter	0	0	0	0	0	0	0	0	0	0	0	0	0	0	0	258.731	0	0	38.423	0	0	0	0	0	475.865	255.661	29.7501	72.3487	66.3139	0	0	0	0	0	0	0	0	0
7382a55da2892f093cbb9930a3d92db3	Enterobacteriaceae	Enterobacter	0	709.285	157.743	0	0	43.3123	45.0227	0	0	0	0	0	0	0	0	0	0	0	0	0	0	0	0	0	58.6995	129.683	0	0	0	0	0	0	0	0	24.1612	0	0	0
388e684b3dee974bb81f10e1e0af35f0	Enterobacteriaceae	Enterobacter	0	574.924	177.127	0	0	68.2719	50.3403	0	0	0	0	0	0	0	0	0	0	0	0	0	0	0	0	0	68.3878	123.508	11.9	16.3226	0	0	0	0	0	0	28.8375	0	0	0
166e93a18e1b81472be2d23d8b06be31	Chroococcidiopsaceae		0	0	0	0	0	0	0	0	0	1095.76	0	0	0	0	0	0	0	0	0	0	0	0	0	0	0	0	0	0	0	0	0	0	0	0	0	0	0	0
84edf19b31ff04937372b014a23aa84f	Propionibacteriaceae	Cutibacterium	15.8313	0	0	0	0	0	0	0	38.2702	72.8352	262.015	214.817	32.315	0	38.5295	0	28.5485	0	0	0	45.6007	48.6306	50.775	213.919	0	0	0	0	0	0	19.9718	0	0	0	0	0	0	0
bf7bfc44b78d8a62372a34da503021b1	Moraxellaceae	Acinetobacter	55.0498	246.8	601.564	0	0	0	0	0	0	0	0	30.2559	0	0	0	0	0	0	0	0	0	0	0	0	35.9036	67.1058	0	0	0	0	0	0	0	41.3622	0	0	0	0
7cb41b1142b4415a6192f828e0054811	Moraxellaceae	Acinetobacter	46.0548	234.778	540.739	0	0	0	0	0	0	0	0	46.6805	0	0	0	0	0	0	0	0	0	0	0	0	67.8179	72.8695	0	19.8518	0	0	0	0	0	48.7155	0	0	0	0
12ae60bdf53a76c475634cdbaa5e0738	Enterobacteriaceae	Enterobacter	222.718	258.822	192.501	0	0	0	0	0	0	0	0	81.2586	0	0	0	0	0	0	0	0	0	0	0	0	188.066	0	0	29.1159	0	0	0	0	47.9074	0	50.2708	0	0	0
182cad67f60eefb7eaeb1d6d404f5033	Micrococcaceae	Kocuria	55.0498	0	0	0	0	0	10.9898	0	89.6616	86.8627	100.618	57.9184	47.721	45.855	146.091	0	39.3413	0	0	0	58.6295	0	0	295.874	0	26.3483	0	0	0	0	0	0	0	0	0	0	0	0
1589a15cf4ab31423111bb757db3f796	Micrococcaceae	Glutamicibacter	0	0	0	0	0	0	0	43.1465	0	0	0	0	0	0	43.3456	97.8983	215.507	446.095	36.7524	68.1985	0	0	0	0	42.7423	57.6369	0	0	0	0	0	0	0	0	0	0	0	0
540f69cf4be823c36e28212fb80f2247	Propionibacteriaceae	Cutibacterium	0	0	0	27.17	0	0	0	0	29.5227	72.2957	271.72	143.932	0	0	31.3052	0	19.4966	0	0	0	34.6077	44.7401	47.3391	245.867	0	25.1132	0	0	0	0	0	0	0	0	0	0	0	0
11278df1994b3bb138ce8d2f78328f2d	Burkholderiaceae	Ralstonia	64.7645	0	0	55.7954	54.0567	0	0	0	0	65.8214	63.3332	0	43.212	72.0003	0	28.3594	60.5786	0	15.4527	0	69.6226	50.5758	33.5955	0	14.2474	38.2874	0	0	0	77.1752	69.3139	77.2267	0	0	0	0	32.0337	0
8735e403fa40c99192a714c88b4502c1	Staphylococcaceae	Staphylococcus	0	0	0	0	0	0	0	0	92.3952	41.543	79.6772	155.169	0	89.2965	50.9713	0	95.0458	0	0	0	0	0	43.9032	204.195	0	0	0	0	0	87.4198	0	20.5938	0	0	0	0	0	0
bde6f5996d70fc0a7243efc4a4cfea49	Chroococcidiopsaceae		0	0	0	0	0	0	0	0	0	942.541	0	0	0	0	0	0	0	0	0	0	0	0	0	0	0	0	0	0	0	0	0	0	0	0	0	0	0	0
a27d18e67ca27731ddb98317a80561a0	Corynebacteriaceae	Corynebacterium	0	0	0	0	0	0	0	911.67	0	0	0	0	0	0	0	0	0	0	0	0	0	0	0	0	0	0	0	0	0	0	0	0	0	0	0	0	0	0
1a9f73999ef10a43e09901af7ab75639	Enterobacteriaceae	Enterobacter	0	535.323	129.002	0	0	38.1735	47.1497	0	0	0	0	0	0	0	0	0	0	0	0	0	0	0	0	0	45.5918	88.1021	0	0	0	0	0	0	0	0	25.3303	0	0	0
72dbda7cdf3f675163a3e1709a67a944	Burkholderiaceae	Burkholderia-Caballeronia-Paraburkholderia	46.7744	0	0	0	93.6339	0	0	0	0	0	0	89.471	0	66.7712	0	27.5825	0	0	0	0	61.8867	60.3019	47.3391	0	0	0	0	0	0	159.814	114.544	134.432	0	0	0	0	0	0
c98437efdf8711b110ca33d6d09c6047	Rhodobacteraceae	Paracoccus	0	94.7599	73.5245	0	0	16.5174	0	0	0	0	0	0	0	0	42.9443	324.774	38.9931	0	60.9756	13.29	0	0	0	0	43.3122	26.3483	26.2793	0	14.0666	0	0	0	0	22.5194	0	0	23.2972	73.633
85bb1c2c9e3176c12e8d81e9cc400795	Oxalobacteraceae	Undibacterium	31.6626	0	0	0	44.8863	0	0	0	30.6162	67.44	34.7311	34.5781	33.0665	41.0281	26.489	0	54.66	0	0	0	47.6365	56.8005	40.4673	49.0809	0	65.459	0	0	0	81.2731	60.5028	62.3534	0	0	0	0	0	0
2df0bed4d6212da9fa1d18f80142f9d7	Vibrionaceae	Vibrio	0	0	0	66.4694	0	14.3151	37.2235	0	0	30.2131	134.838	0	57.4907	97.7435	79.467	0	0	0	0	0	46.415	51.3539	52.6838	56.4893	0	0	0	0	0	46.4417	0	83.5192	0	0	0	0	0	0
a0d86a6d01c5906c6d53038b97cc830c	Reyranellaceae	Reyranella	79.5164	0	0	49.9733	90.2553	0	0	0	0	0	0	0	39.4544	19.7096	68.2293	15.1509	0	0	0	0	60.2581	78.1979	76.3534	0	0	0	0	0	0	75.1263	53.4539	122.419	0	0	0	0	0	0
ee19b3e025d829287f5c6a53bb6ecb6c	Burkholderiaceae	Burkholderia-Caballeronia-Paraburkholderia	104.343	0	0	28.6255	75.2932	0	0	0	0	0	0	23.3402	40.9574	61.9444	0	0	14.9706	0	0	0	58.2224	57.9676	37.4131	0	0	0	0	0	0	97.6643	99.2716	125.851	0	0	0	0	0	0
fc199eacccfc17482c902b5d8298213e	Enterobacteriaceae	Enterobacter	0	142.14	18.7153	0	0	73.4107	79.4101	0	0	0	0	0	0	0	0	0	0	0	0	0	0	0	0	0	168.12	300.947	0	23.8221	0	0	0	0	0	0	12.0806	0	0	0
34498c27f8bfa6b66b6ed8c46182dde4	Enterobacteriaceae	Enterobacter	0	498.55	111.624	0	0	20.1879	21.6251	0	0	0	0	0	0	0	0	0	0	0	0	0	0	0	0	0	51.8607	85.2203	0	0	0	0	0	0	0	0	10.9115	0	0	0
2a9784a4ea42fcc8915292eb1b02fc1a	Vibrionaceae	Vibrio	75.9184	0	0	0	0	0	0	0	127.932	0	101.129	0	60.121	90.101	0	0	0	0	0	0	40.715	77.8089	43.1397	19.4471	0	0	0	0	0	0	55.2162	98.9646	0	0	0	0	0	0
49eae6331f0362ba1cee57626435c91a	Burkholderiaceae	Burkholderia-Caballeronia-Paraburkholderia	54.69	0	0	45.1215	86.3941	0	0	0	0	0	0	27.2303	35.6968	55.1064	36.5227	22.9206	38.645	0	0	0	62.701	49.7977	26.3419	0	0	0	0	0	0	82.639	70.4887	72.6503	0	0	0	0	0	0
5955e929d28c6fd831b8a4a14e433369	Enterobacteriaceae	Enterobacter	155.075	43.137	143.707	0	0	25.3267	0	0	0	0	0	79.962	0	0	0	0	0	0	107.334	14.3392	0	0	0	0	161.281	0	0	0	0	0	0	0	0	11.4895	12.4703	0	0	0
c274b9c2e7d21c1c95bc5e3010150c7c	Beijerinckiaceae	Methylobacterium-Methylorubrum	0	88.3954	97.5871	0	0	40.7429	0	60.7247	0	0	0	0	0	0	27.2917	50.1146	68.238	0	12.5292	12.9402	0	0	0	0	107.711	119.802	0	0	15.7412	0	0	0	0	0	0	0	41.4172	0
fa50bd8139692c372005135ab41458cb	Burkholderiaceae	Burkholderia-Caballeronia-Paraburkholderia	46.7744	0	0	0	45.369	0	0	0	0	0	0	92.0643	48.0968	0	66.6239	0	30.2893	0	0	0	35.0149	51.7429	63.3733	0	0	0	0	0	0	94.9324	54.6288	109.834	0	0	0	0	0	0
1fbc1fd16a96dda0f64852999af79508	Rhizobiaceae	Allorhizobium-Neorhizobium-Pararhizobium-Rhizobium	0	0	0	0	0	48.8181	0	0	0	0	0	0	0	0	41.3389	111.107	103.75	0	33.8289	0	0	0	0	0	0	0	0	0	0	0	0	0	207.448	0	0	24.2098	113.25	37.1366
b297032e1ac46427ed6cbb49323dc42a	Moraxellaceae	Acinetobacter	43.8959	161.233	368.291	0	0	0	0	0	0	0	0	0	0	0	0	0	0	0	0	0	0	0	0	0	0	52.6966	0	0	0	0	0	0	0	45.958	21.0436	0	0	0
5bdeb6b32b54aa8974ce65dfd252add3	Rhizobiaceae	Allorhizobium-Neorhizobium-Pararhizobium-Rhizobium	0	0	0	0	0	0	0	0	0	0	0	0	0	0	36.9241	112.661	110.365	0	0	0	0	0	0	0	0	0	0	0	0	0	0	0	269.366	0	0	21.8561	105.161	29.4532
63116407a8d270b01000b67e1c9bd81b	Enterobacteriaceae	Enterobacter	0	99.7101	0	0	0	81.4858	89.3364	17.5782	0	0	0	0	0	0	0	0	0	0	0	0	0	0	0	0	121.958	205.434	0	21.1752	0	0	0	0	0	0	13.6394	0	0	0
4b64fa4b9cb08cc3f939d16b3d0a4da3			67.6429	0	0	49.9733	82.5329	0	0	0	0	0	0	17.7213	25.1757	52.693	0	0	0	0	0	0	25.6504	42.0168	65.6639	0	0	0	0	0	0	89.4687	64.6147	65.7857	0	0	0	0	0	0
3bb860f239f270dd869ea6810be71cc8	Moraxellaceae	Acinetobacter	26.6254	147.09	359.602	0	0	0	0	0	0	0	0	22.0436	0	0	0	0	0	0	0	0	0	0	0	0	27.925	40.3458	0	0	0	0	0	0	0	24.8173	0	0	0	0
354b0d4d2a2abd0f4b2eec28ae64d2b1	Enterobacteriaceae	Enterobacter	155.075	38.1868	101.597	0	0	37.0724	0	0	0	0	0	73.4786	0	0	0	0	0	0	105.246	0	0	0	0	0	95.7429	0	0	0	0	0	0	0	12.2028	17.464	10.5218	0	0	0
d20bb59554ad678510f8b8e551092d9b	Streptococcaceae	Streptococcus	0	0	0	0	35.2334	0	0	0	0	97.1136	163.44	108.489	0	0	0	0	0	0	0	0	30.9434	0	15.2707	45.3767	0	22.6431	0	0	0	0	123.355	0	0	0	0	0	0	0
0ce99981c79e5d78d8d6d19dd2296483	Rhizobiaceae	Allorhizobium-Neorhizobium-Pararhizobium-Rhizobium	0	0	0	0	0	0	0	0	0	0	0	0	0	0	33.7133	75.3661	79.0307	0	0	0	0	0	0	0	29.6347	13.5858	0	0	0	0	0	0	211.064	0	0	22.5286	118.751	34.5755
a4618e0d74820d6b88ea44c1c2b84874	Enterobacteriaceae	Klebsiella	0	0	0	0	0	0	0	0	0	0	0	0	0	0	0	126.646	0	0	24.2232	0	0	0	0	0	215.421	173.322	10.4125	32.6451	29.4728	0	0	0	0	0	0	0	0	0
8f4facd38dda91f0c16f6160df0cb36f	Beijerinckiaceae	Methylobacterium-Methylorubrum	0	82.031	82.2138	0	0	50.2863	0	45.943	19.6818	0	0	0	0	0	46.1551	36.1291	50.4822	0	0	17.1371	0	0	0	0	33.0541	76.9864	11.9	0	0	0	0	0	0	0	0	24.5461	31.7101	0
dc548ba1dc3dedb6ad1adbb087aa735c	Rhodanobacteraceae	Dyella	64.4047	0	0	44.6364	51.6434	0	0	0	0	0	0	53.5961	32.315	0	0	22.1437	0	0	0	0	23.2075	35.7921	45.812	0	0	0	0	0	0	60.784	62.8524	110.406	0	0	0	0	0	0
22b0efd6d3ab326500c018f14fe691f1	Burkholderiaceae	Burkholderia-Caballeronia-Paraburkholderia	0	0	0	59.6769	59.8484	0	0	0	0	0	0	35.8748	42.0847	46.6594	0	0	19.8447	0	0	0	59.0367	46.2963	37.0314	0	0	0	0	0	0	50.5395	71.0761	65.2137	0	0	0	0	0	0
e81540272c73aadaff47fcffc2f1f9d5	Chroococcidiopsaceae		0	0	0	0	0	0	0	0	0	591.853	0	0	0	0	0	0	0	0	0	0	0	0	0	0	0	0	0	0	0	0	0	0	0	0	0	0	0	0
af830c72c1195da14c46fcfeb9ace3eb	Rhizobiaceae	Allorhizobium-Neorhizobium-Pararhizobium-Rhizobium	15.4715	0	0	0	0	13.581	0	29.9628	0	0	0	0	0	0	39.7335	0	0	0	12.1116	0	0	0	0	0	0	0	15.8667	0	25.7887	0	0	0	0	0	0	0	411.26	20.169
f4b1f9c6b3d6d4c30c486ff878107547	Sphingomonadaceae	Sphingobium	0	159.819	97.5871	0	0	74.5118	0	21.5732	0	0	0	0	0	0	90.3034	0	17.0595	0	0	0	0	0	0	0	85.4847	34.1704	0	0	0	0	0	0	0	0	0	0	0	0
a553e5d4024caf62a77f8735d9fa3d99	Sphingobacteriaceae	Sphingobacterium	0	0	0	0	0	0	0	0	0	0	0	0	0	0	21.2715	0	0	0	0	0	0	0	0	0	0	0	202.301	93.9651	53.2521	0	0	0	99.8825	34.0089	45.2048	0	0	0
00d5b2e35a0bcd588deff1bbfa6b2ef6	Vibrionaceae	Vibrio	33.8215	0	0	25.2292	0	0	0	0	33.8965	20.5018	36.2633	0	65.0058	63.5534	0	0	34.8153	0	0	0	39.9007	75.0856	53.8291	0	0	27.1717	0	0	0	0	0	40.6155	0	0	0	0	0	0
4157d9395b782c46177ac5ad0e9bb321	Enterobacteriaceae	Enterobacter	111.539	173.255	108.282	0	0	0	0	0	0	0	0	44.5194	0	0	0	0	0	0	0	0	0	0	0	0	111.13	0	0	0	0	0	0	0	0	0	0	0	0	0
09e6a40923d4a7dbf1ea860b02739657	Enterobacteriaceae	Enterobacter	83.8341	36.0653	119.644	0	0	24.9596	0	0	0	0	0	65.2663	0	0	0	0	0	0	112.345	0	0	0	0	0	95.173	0	0	0	0	0	0	0	0	10.5703	0	0	0	0
b955a8116f289dc64021239cdadb0b9a	Rhizobiaceae	Allorhizobium-Neorhizobium-Pararhizobium-Rhizobium	0	0	0	0	0	0	0	0	0	0	0	0	0	0	46.5564	91.6825	109.32	0	0	0	0	0	0	0	0	33.7587	0	0	0	0	0	0	164.06	0	0	16.4761	60.1844	21.4496
f70c639f65ef0eb653ec6e708cb2e1b3	Burkholderiaceae	Ralstonia	39.9381	0	0	20.3775	26.063	0	0	0	18.5884	0	16.344	0	0	32.5812	0	0	0	0	0	0	38.6792	35.7921	25.9601	49.0809	0	0	0	0	0	56.0033	71.6635	75.5106	0	0	0	0	13.9136	0
8d6570ea97e154381927c324325b8343	Sphingomonadaceae	Sphingobium	0	112.439	64.8352	0	0	23.4914	0	24.3698	0	0	0	0	0	0	48.1618	32.6328	0	0	0	0	0	0	0	0	61.549	48.5797	40.1626	38.3801	0	0	0	0	0	0	0	0	23.2972	0
c5c7091b86ffc3cbdc5c46e507010cc7	Acetobacteraceae	Roseomonas	0	0	0	0	0	0	0	0	0	0	0	0	0	0	0	0	0	0	0	0	0	0	0	514.423	0	0	0	0	0	0	0	0	0	0	0	0	0	0
22835b7bd37da9ca8152f15841ce465e	Rhodobacteraceae	Paracoccus	0	19.0934	52.1356	0	0	38.1735	12.7623	62.7222	0	0	0	0	0	0	0	119.265	131.254	0	0	15.0386	0	0	0	36.5792	23.3658	0	0	0	0	0	0	0	0	0	0	0	0	0
e830088086d819b13788fa92a9884026	Nocardiaceae	Rhodococcus	0	0	0	0	0	0	0	0	0	0	0	0	0	0	0	0	0	0	32.1584	0	0	0	0	0	0	0	300.972	51.6146	0	0	0	0	89.0355	0	31.1757	0	0	0
831c79a2ec6a17adc310e86ad4011a65	Legionellaceae	Legionella	23.747	0	0	0	65.6402	0	0	0	0	0	0	136.151	34.1938	14.4805	62.6104	0	0	0	0	0	52.9294	0	44.285	66.2129	0	0	0	0	0	0	0	0	0	0	0	0	0	0
a9695693c228b7e0ade064e0a734c2c4	Reyranellaceae	Reyranella	39.2185	0	0	51.914	48.7475	0	0	0	0	0	0	0	37.5756	0	42.1416	14.7624	0	0	0	0	44.7865	39.2935	51.9203	0	0	0	0	0	0	73.0774	54.0414	0	0	0	0	0	0	0
0fedeaa7678069ba4f451638e848bd91	Rhizobiaceae	Allorhizobium-Neorhizobium-Pararhizobium-Rhizobium	18.3499	0	0	0	0	23.8585	0	42.747	0	0	0	0	0	0	55.7874	0	0	0	26.3114	0	0	0	0	0	0	0	64.4585	0	38.1807	0	0	0	0	0	0	0	226.824	0
2e2493e733db7768038a9714eb0a8262	Corynebacteriaceae	Corynebacterium	0	0	0	0	0	0	0	0	0	0	0	0	0	0	0	0	0	17.2523	45.9405	428.776	0	0	0	0	0	0	0	0	0	0	0	0	0	0	0	0	0	0
97d73fc72b4255d8719516a1e5862b5e	Rhodobacteraceae	Paracoccus	0	73.545	33.4202	0	0	23.8585	0	0	0	0	0	0	0	0	0	120.042	22.2818	0	31.7407	0	0	0	0	0	32.4842	53.1083	27.2709	0	11.3872	0	0	0	0	0	0	0	19.7379	31.3741
0b83f1b469cf7d1fc3c8f277efa4f470	Enterobacteriaceae	Enterobacter	0	209.32	96.2503	0	0	42.2111	72.3199	35.5559	0	0	0	0	0	0	0	0	0	0	0	0	0	0	0	0	19.9464	0	0	0	0	0	0	0	0	0	0	0	0	0
83e9c40c5aefe2377697ecdd5fd6050d	Enterobacteriaceae	Klebsiella	0	0	0	0	0	0	0	0	0	0	0	0	0	0	0	76.1431	0	0	21.2997	0	0	0	0	0	168.12	118.567	16.8584	38.3801	31.4823	0	0	0	0	0	0	0	0	0
3b1607a56ee004cea7faf1e3b2ca0ae0	Burkholderiaceae	Burkholderia-Caballeronia-Paraburkholderia	58.6479	0	0	18.4368	79.1544	0	0	0	0	0	0	0	46.9695	0	0	0	32.7264	0	0	0	68.8083	68.8609	16.0342	0	0	0	0	0	0	47.1247	0	32.6068	0	0	0	0	0	0
cb98e9a19fe77ad88bc2c4aa26d02838	Staphylococcaceae	Staphylococcus	0	0	0	20.3775	15.9274	0	0	0	58.4987	48.0173	59.2472	35.4426	0	24.9387	0	0	40.3858	0	0	0	12.2145	0	43.1397	91.2164	0	0	0	0	0	0	0	0	0	0	0	0	0	0
6290a333c1a7154fbe738bfed6866a30	Rhodanobacteraceae	Dyella	24.8264	0	0	76.1729	64.1923	0	0	0	0	0	0	55.7573	0	0	0	15.9279	0	0	0	0	0	0	41.9943	0	0	0	0	0	0	47.1247	64.0273	56.6329	0	0	0	0	0	0
5c41c36f64934f3a1a26a059f5f6597c	Enterobacteriaceae	Escherichia-Shigella	46.0548	0	0	61.1324	0	0	0	0	0	0	0	86.4454	0	36.2013	30.5025	0	0	0	0	0	0	76.6418	80.171	0	0	0	0	0	0	0	0	0	0	0	0	0	0	26.2518
e4979376df80f3b88f95bfab6b205a4d	Enterobacteriaceae	Enterobacter	115.857	121.632	70.1825	0	0	0	0	0	0	0	0	40.1971	0	0	0	0	0	0	0	0	0	0	0	0	74.0867	0	0	0	0	0	0	0	0	0	12.86	0	0	0
fa45f9b7d58161c16aaec5da72f4f7e9	Corynebacteriaceae	Corynebacterium	0	0	0	0	0	0	0	419.48	0	0	0	0	0	0	0	0	0	0	0	0	0	0	0	0	0	0	0	0	0	0	0	0	0	0	0	0	0	0
df1d6660e5681c606964f65573794956	Caulobacteraceae		0	0	0	0	0	0	0	0	66.1528	35.0688	51.5859	94.6577	0	0	52.1753	0	40.0376	0	0	0	0	0	0	55.1002	0	0	0	0	0	0	14.0977	0	0	0	0	0	0	0
295fd81a9985f0ac822507d545aceff9	Micrococcaceae	Glutamicibacter	0	0	0	0	0	0	0	27.5658	0	0	0	0	0	0	35.72	31.8558	71.7195	150.694	0	29.0281	0	0	0	0	22.226	36.6406	0	0	0	0	0	0	0	0	0	0	0	0
d2933c18ac8514f887324634880cb90f	Psychromonadaceae	Psychromonas	0	0	0	0	0	0	0	0	97.3156	89.5603	49.0321	0	0	33.3856	0	0	0	0	0	0	56.5938	0	0	75.0104	0	0	0	0	0	0	0	0	0	0	0	0	0	0
a0284524d9be20756d06a6246ae3fdc1	Vibrionaceae	Vibrio	0	0	0	24.2589	0	0	15.5984	0	10.9343	21.5808	31.1558	0	33.0665	70.3914	10.4351	0	0	0	0	0	41.1221	31.9016	27.869	41.2094	0	10.2923	0	0	0	0	0	29.7466	0	0	0	0	0	0
7b04f4c7d574959f581ed250605c82c2	Neisseriaceae	Neisseria	14.3921	0	0	0	55.5046	0	0	0	0	0	0	0	52.6059	39.8214	106.759	0	53.9637	0	0	0	31.3505	0	0	41.2094	0	0	0	0	0	0	0	0	0	0	0	0	0	0
6f8becfa6d8f2326e15b4f377b424223			48.9332	0	0	26.1996	57.9179	0	0	0	0	0	0	22.0436	0	0	0	0	0	0	0	0	32.572	24.5098	0	0	0	0	0	0	0	62.15	58.7406	54.3447	0	0	0	0	0	0
b560fea9fc9658147ef5837f1f64c5bc	Enterococcaceae	Enterococcus	0	0	0	0	0	0	0	0	0	0	0	0	0	0	0	0	0	0	0	0	0	0	0	0	0	0	386.751	0	0	0	0	0	0	0	0	0	0	0
13d1db89cbcc64ea376d0a29a71e237b	Corynebacteriaceae	Corynebacterium	0	0	0	0	0	0	0	385.522	0	0	0	0	0	0	0	0	0	0	0	0	0	0	0	0	0	0	0	0	0	0	0	0	0	0	0	0	0	0
ff05f6ac8217cf8b30410e4e0f695cb8	Xanthobacteraceae	Bradyrhizobium	40.2979	0	0	0	48.7475	0	0	0	0	0	0	0	0	35.3968	0	0	53.2674	0	0	0	30.1291	46.2963	37.0314	0	0	0	0	0	0	12.2934	42.2932	35.4671	0	0	0	0	0	0
250b45ba21aaea4469b1e3e4673908bf	Nocardiaceae	Rhodococcus	0	0	0	0	0	0	0	47.541	0	0	0	0	0	0	0	82.7474	81.1197	0	0	0	0	0	0	0	0	76.5747	10.9084	0	58.9457	0	0	0	0	0	17.5363	0	0	0
43bf9c50c6e9522ac3de7f7a2189e7af	Rhodanobacteraceae	Dyella	17.9901	0	0	19.8923	45.369	0	0	0	0	0	0	0	57.1149	25.3409	0	0	0	0	0	0	41.5293	24.8988	21.7607	0	0	0	0	0	0	65.5648	0	52.0565	0	0	0	0	0	0
e301d239ec8df7ce70330043285abd0c	Rhizobiaceae	Allorhizobium-Neorhizobium-Pararhizobium-Rhizobium	0	0	0	0	0	0	0	19.5757	0	0	0	0	0	0	24.0809	0	0	0	0	0	0	0	0	0	0	0	0	0	11.7222	0	0	0	0	0	0	0	311.276	0
028e946b3042b39cd62a46bbf92c6e10	Comamonadaceae	Pelomonas	75.1988	0	0	0	0	0	0	0	25.6957	0	0	0	0	0	74.6508	0	36.2079	0	0	0	24.8361	0	0	0	0	25.1132	0	0	0	64.8818	0	26.8863	0	0	0	0	10.6779	0
4f808a4767bc205232726f98dbab4be7	Mycobacteriaceae	Mycobacterium	35.6205	0	0	0	95.0818	0	0	0	0	0	0	0	0	32.5812	0	0	0	0	0	0	0	36.9592	14.8889	0	0	0	0	0	0	47.1247	28.7829	68.646	0	0	0	0	0	0
eee59e9d4324c0d9f8ba67194680854c	Sphingomonadaceae	Sphingobium	0	61.5232	34.757	0	0	60.5638	12.4078	49.1391	0	0	0	0	0	0	0	0	0	0	0	0	0	0	0	0	74.6566	0	29.7501	0	33.8268	0	0	0	0	0	0	0	0	0
2ba527ff8be37f61979cd68a4ccd566e	Reyranellaceae	Reyranella	0	0	0	0	71.432	0	0	0	0	0	0	0	21.7939	0	0	0	0	0	0	0	47.6365	0	0	0	0	0	0	0	0	105.177	0	100.681	0	0	0	0	0	0
aa3039ebd74d73fc710190f7578b8dd8	Micrococcaceae	Glutamicibacter	0	0	0	0	0	0	0	0	0	0	0	0	0	0	21.6728	15.1509	85.2975	201.394	0	23.0826	0	0	0	0	0	0	0	0	0	0	0	0	0	0	0	0	0	0
b814c5ed9618ed3dfe9fc99341195794	Lachnospiraceae	Agathobacter	26.6254	0	0	16.9812	0	0	0	0	18.0417	57.1891	28.0913	0	18.4121	21.3185	0	0	35.8598	0	0	0	0	0	37.4131	80.5667	0	0	0	0	0	0	0	0	0	0	0	0	0	0
0b2f5b68e467f1299707a9d44cfddf7f	Vibrionaceae	Vibrio	13.3127	0	0	12.6146	0	0	14.1804	0	31.7096	0	19.9193	0	40.9574	41.0281	0	0	0	0	0	0	24.0218	49.0196	21.3789	21.2993	0	25.5249	0	0	0	0	0	20.5938	0	0	0	0	0	0
cf9a85dde1bbea2978cfd51353662f3e	Vibrionaceae	Vibrio	0	0	0	0	0	0	0	0	0	0	0	0	52.6059	60.3355	0	0	10.7927	0	0	0	46.0079	78.1979	33.2137	0	0	54.3434	0	0	0	0	0	0	0	0	0	0	0	0
87be11a3bd3106f642d00b5be2178450	Micrococcaceae	Kocuria	22.3078	0	0	0	0	0	0	0	41.5505	0	45.9676	0	34.9453	0	64.2158	0	0	0	0	0	0	0	0	125.943	0	0	0	0	0	0	0	0	0	0	0	0	0	0
dd11e1758980b0525457fb83c7721667	Vibrionaceae	Vibrio	34.5411	0	0	0	0	0	0	0	0	20.5018	47.4999	0	40.9574	34.9946	0	0	0	0	0	0	59.0367	0	88.1881	0	0	0	0	0	0	0	0	0	0	0	0	0	0	0
4511b270b3cbb9129037c190b210b0c9	Candidatus_Adlerbacteria	Candidatus_Adlerbacteria	0	0	0	21.3478	58.8832	0	0	0	0	0	0	59.6473	0	54.7042	0	0	0	0	0	0	0	0	48.8662	0	0	0	0	0	0	60.1011	0	19.4497	0	0	0	0	0	0
a7e123a81fa0e98c765c0588f6592872	Sphingomonadaceae	Sphingomonas	0	0	0	0	62.2617	0	0	0	39.9103	0	43.9246	0	0	14.8827	32.9106	0	20.8892	0	0	0	0	39.6825	0	0	0	37.8757	0	0	0	0	0	30.3186	0	0	0	0	0	0
716beb85cff030be157ea9cca0801ec2	Rhodobacteraceae	Paracoccus	0	0	0	52.8844	0	0	0	0	44.8308	0	36.2633	0	23.2969	25.7431	0	0	0	0	0	0	51.3008	0	60.7009	0	0	0	0	0	0	0	0	27.4584	0	0	0	0	0	0
7c3ff2de156d6bccb11c4340158f4254	Lachnospiraceae	Blautia	0	0	0	0	0	0	0	0	42.6439	52.3334	16.344	0	30.812	49.0728	0	0	0	0	0	0	14.6574	0	58.0286	0	0	0	0	0	0	23.9038	34.0695	0	0	0	0	0	0	0
a6ba041158984ff6ce701236be7e1798	Nocardiaceae	Gordonia	0	0	0	16.496	0	0	0	53.1341	0	0	0	0	0	0	16.0539	81.9704	30.6375	0	0	30.0773	0	0	0	0	0	0	53.0543	0	0	0	0	0	0	32.1706	0	0	0	0
ddf7479874146374089794f23097904e			34.1813	0	0	0	45.369	0	0	0	0	0	0	13.8313	0	0	16.0539	28.7479	0	0	0	0	22.3932	29.1783	0	0	0	0	0	0	0	50.5395	29.3703	41.1876	0	0	0	0	0	0
9fa4952cbab3723fe35b7f6b0fcacd56	Enterococcaceae	Enterococcus	0	0	58.8196	211.052	0	0	0	0	0	0	0	0	0	0	40.9376	0	0	0	0	0	0	0	0	0	0	0	0	0	0	0	0	0	0	0	0	0	0	0
802c550ffb45559b1aeaa6c5c5ad7609	Enterobacteriaceae	Escherichia-Shigella	50.7322	0	0	58.2213	0	0	0	0	0	0	0	38.036	0	19.3073	13.6459	0	0	0	0	0	0	46.2963	32.4502	0	0	0	0	0	0	27.3187	0	0	0	0	0	0	0	21.4496
6956eb014d6f7d9fdcb09cf23b9b03dd	Vibrionaceae	Vibrio	0	0	0	0	0	0	0	0	0	0	0	0	61.2483	48.2684	0	0	16.7113	0	0	0	52.1151	59.1348	31.6866	0	0	0	0	0	0	0	0	34.895	0	0	0	0	0	0
4b8ff9887ff16b1aba46cdfd09480a05	Micrococcaceae	Kocuria	39.2185	0	0	0	0	0	0	0	0	35.0688	0	44.5194	0	33.3856	59.8009	0	35.1635	0	0	0	0	0	0	56.0263	0	0	0	0	0	0	0	0	0	0	0	0	0	0
07301fa0b43ad6f0af1188cea5fb3dcc	Beijerinckiaceae	Methylobacterium-Methylorubrum	0	66.4734	0	0	0	19.0868	0	0	0	0	0	0	0	0	19.2647	0	37.2524	0	0	0	0	0	0	0	0	106.628	0	0	0	0	0	0	0	0	0	27.9085	0	25.2913
f416a57d2b0078daf2dd379edf7cad85	Enterobacteriaceae	Escherichia-Shigella	0	0	0	0	0	0	0	0	0	74.4537	0	39.3326	0	26.5476	28.4957	0	0	0	0	0	0	52.521	47.7209	0	0	0	0	0	0	31.4165	0	0	0	0	0	0	0	0
d6b45f027568940be9a5421850ae7f72	Rhodobacteraceae	Paracoccus	0	41.7227	76.1981	0	0	0	0	43.9455	0	0	0	0	0	0	0	34.9637	56.7489	0	0	0	0	0	0	46.3027	0	0	0	0	0	0	0	0	0	0	0	0	0	0
7d603ec0c09950dfad6eeab033d2e627	Oxalobacteraceae	Undibacterium	0	0	0	0	0	0	0	0	37.1768	0	0	35.4426	21.7939	0	30.1011	0	49.0896	0	0	0	0	0	0	49.0809	0	25.5249	0	0	0	0	0	51.4845	0	0	0	0	0	0
b90dd87afdeaff356ac0a418e440cc29	Rhizobiaceae	Allorhizobium-Neorhizobium-Pararhizobium-Rhizobium	0	90.5169	39.4359	0	0	0	0	118.653	0	0	0	0	0	0	0	0	0	0	0	0	0	0	0	0	0	0	0	0	0	0	0	0	0	0	0	25.2186	22.9736	0
fbf041547f08adf2415c48b8e6992e5d	Staphylococcaceae	Staphylococcus	38.1391	0	0	0	67.5708	0	0	0	0	0	0	0	25.9272	0	84.6845	17.8703	0	0	0	0	0	59.9129	0	0	0	0	0	0	0	0	0	0	0	0	0	0	0	0
32f0e431a6afaabf398d0a5549e9526c	Micrococcaceae	Kocuria	17.9901	0	0	0	0	0	0	0	25.6957	55.5705	30.1343	0	0	0	47.7605	0	23.6744	0	0	0	0	0	0	92.6055	0	0	0	0	0	0	0	0	0	0	0	0	0	0
8454bd4da7facdaff02d38aaab7f4ce1	Enterobacteriaceae	Enterobacter	0	0	0	0	0	27.8961	0	0	0	0	0	0	0	0	0	0	0	0	75.5931	0	0	0	0	0	188.066	0	0	0	0	0	0	0	0	0	0	0	0	0
c4e2bc03d99db34227358eab8ffd9020	Moraxellaceae	Acinetobacter	0	0	0	0	0	0	0	0	44.8308	0	36.7741	59.2151	11.6484	10.8604	0	0	52.5711	0	17.9586	0	0	0	45.4303	0	0	0	0	0	0	0	0	0	0	0	0	0	11.9722	0
59359d87d2ca8bb6dae48ebe57c33758	Devosiaceae	Devosia	0	0	30.0782	0	0	0	0	0	0	0	0	0	0	0	64.2158	0	0	16.196	70.1637	32.1757	0	0	0	0	0	0	14.875	0	0	0	0	0	44.2918	0	16.7569	0	0	0
c78fe8ac2b91fc4b29d79f168863840a	Sphingomonadaceae	Sphingobium	0	82.031	37.4307	0	0	16.5174	0	0	0	0	0	0	0	0	31.7065	0	0	0	0	0	0	0	0	0	56.4199	17.2911	0	0	21.7697	0	0	0	19.8861	0	0	0	0	0
56bfeae0d28add494aa5c4c8734aaf4e	Sphingomonadaceae	Sphingobium	0	71.4235	36.7622	0	0	28.6302	0	0	0	0	0	0	0	0	35.3187	0	37.2524	0	0	0	0	0	0	0	44.452	0	0	0	28.1332	0	0	0	0	0	0	0	0	0
5f12a2f86751a536c4945a3bf5296352	Xanthobacteraceae	Bradyrhizobium	0	0	0	17.4664	0	0	0	0	44.2841	29.1341	0	102.438	0	11.6649	0	0	0	0	0	0	0	0	0	24.0774	0	0	0	0	0	49.8566	0	0	0	0	0	0	0	0
82f640c2db65e7749af9ea2399af427c	Microbacteriaceae	Microbacterium	0	0	0	0	0	0	60.9756	87.891	0	0	0	0	0	0	41.7402	0	30.2893	24.6462	0	0	0	0	0	0	0	0	0	0	0	0	0	0	0	0	0	0	30.0922	0
5cbccc0960c62c71ae4998fd4f0d7174	Propionibacteriaceae	Cutibacterium	0	0	0	0	0	0	0	0	0	18.8832	83.7632	40.6293	0	0	0	0	38.2968	0	0	0	0	26.066	0	66.6759	0	0	0	0	0	0	0	0	0	0	0	0	0	0
8199ac544b162071d3ecec4c3e0cb986	Peptostreptococcales-Tissierellales	Peptoniphilus	0	0	0	0	0	0	0	0	0	0	0	98.1155	0	0	54.1821	0	21.9336	0	0	0	0	0	0	43.9876	0	55.5784	0	0	0	0	0	0	0	0	0	0	0	0
8538427bc78e9f3e5f5f8d1211235155	Acetobacteraceae	Roseomonas	0	0	0	0	0	0	0	0	0	0	0	0	0	0	0	0	0	0	0	0	0	0	0	272.26	0	0	0	0	0	0	0	0	0	0	0	0	0	0
eb54700277f44f784195431b85b1aad1	Microbacteriaceae	Leucobacter	0	0	0	0	0	0	0	0	0	0	0	0	0	0	0	84.6898	75.8974	40.138	0	28.3286	0	0	0	0	0	0	43.1376	0	0	0	0	0	0	0	0	0	0	0
35eb546dce9a8c1396a5cf1cfa8963e2	Holophagaceae		0	0	0	0	0	0	0	0	0	0	0	0	0	0	0	0	63.3639	0	0	0	0	0	0	0	0	0	0	0	0	36.1972	103.383	68.646	0	0	0	0	0	0
339dcb9a109a2aca2646ca53a3698380	Sphingomonadaceae	Sphingomonas	0	76.3737	0	0	0	0	0	0	0	0	0	0	13.5272	0	0	10.4891	0	0	0	0	0	0	0	0	118.539	51.0498	0	0	0	0	0	0	0	0	0	0	0	0
feea535b0e02ccfd8cf676c2d02f3251			0	0	0	0	0	0	0	0	24.0555	0	0	0	48.4726	49.4751	0	0	0	0	0	0	19.136	49.0196	56.5015	0	0	19.7612	0	0	0	0	0	0	0	0	0	0	0	0
849b15fabb8b88ffcbc415e733aa35c6	Staphylococcaceae	Staphylococcus	24.1068	0	0	0	0	0	0	0	0	0	0	0	0	0	0	0	0	0	0	0	0	0	0	0	0	0	0	0	0	0	235.55	0	0	0	0	0	0	0
0659fc2d6c66f28c0c272c07208d0d55	Peptostreptococcales-Tissierellales	Anaerococcus	0	0	0	0	0	0	0	0	0	0	33.1988	201.85	0	0	0	0	0	0	0	0	0	0	0	0	0	17.7028	0	0	0	0	0	0	0	0	0	0	0	0
3693b24870ae54e655a30f97cca00f27	Corynebacteriaceae	Corynebacterium	0	0	0	0	0	0	0	0	100.049	0	87.3385	0	0	0	0	0	0	0	0	0	0	0	0	63.8978	0	0	0	0	0	0	0	0	0	0	0	0	0	0
c223c718c215436b3e4a0521e1831076	Sphingobacteriaceae	Sphingobacterium	0	0	0	0	0	0	0	0	0	0	0	0	0	0	0	0	0	0	0	0	0	0	0	0	0	0	83.3003	63.5257	22.1046	0	0	0	20.79	29.8727	30.3963	0	0	0
1cde299a48b084c174953692c76f7538	Rhizobiaceae	Allorhizobium-Neorhizobium-Pararhizobium-Rhizobium	0	0	0	0	0	0	0	0	0	0	0	0	0	0	0	0	0	0	0	0	0	0	0	0	0	0	0	0	0	0	0	0	0	0	0	0	222.618	26.5719
cac51aee7e54c1ff00dd73a06a0cee41	Candidatus_Adlerbacteria	Candidatus_Adlerbacteria	0	0	0	0	36.6813	0	0	0	0	0	0	38.036	0	31.7767	0	0	0	0	0	0	0	0	19.0883	0	0	0	0	0	0	90.8346	32.3073	0	0	0	0	0	0	0
664b52ddda60922ef5274b0659d270a5			0	0	0	0	0	0	0	0	42.0972	0	0	0	29.6847	39.0169	0	0	0	0	0	0	35.8292	41.2387	29.7778	0	0	30.8769	0	0	0	0	0	0	0	0	0	0	0	0
184ad681fb9d73a83681cbfbd34aadf9	Pseudomonadaceae	Pseudomonas	51.4518	0	0	0	36.6813	0	0	0	0	0	0	0	0	0	0	0	0	0	0	0	0	0	0	0	0	0	0	0	0	43.7099	51.6917	57.205	0	0	0	0	0	0
80599e8bd36e0affb66cd8d6016b2c90	Rhodobacteraceae	Paracoccus	0	27.5794	63.4984	0	0	0	0	0	0	0	0	0	0	0	0	80.8049	21.9336	0	0	0	0	0	0	0	0	22.2314	0	0	0	0	0	0	0	0	0	0	0	23.6906
7d417783d7a59be97cc32fb76c24b508	Psychromonadaceae	Psychromonas	0	0	0	14.5553	0	0	0	0	31.7096	26.4365	26.0483	0	24.0484	20.9163	0	0	0	0	0	0	39.0864	0	0	53.7112	0	0	0	0	0	0	0	0	0	0	0	0	0	0
6e02b02874e4e81126d74d447ff333a1	Micrococcaceae	Kocuria	0	0	0	0	0	0	0	0	70.5265	0	28.6021	0	0	0	29.6998	0	0	0	0	0	30.5362	0	0	75.0104	0	0	0	0	0	0	0	0	0	0	0	0	0	0
356a8cf0be127d20273138ba199b6110	Erwiniaceae	Erwinia	0	0	0	0	0	0	0	0	0	0	0	0	0	0	43.747	92.848	0	0	0	0	0	0	0	0	0	0	0	26.9102	0	0	0	0	70.5053	0	0	0	0	0
dcd81d54e2a44cd54f4b42e94acd8564	Rhodobacteraceae	Paracoccus	0	15.5576	40.1043	0	0	21.6561	0	24.7693	0	0	0	0	0	0	0	29.9134	80.4234	0	0	0	0	0	0	20.8362	0	0	0	0	0	0	0	0	0	0	0	0	0	0
1956abec9ddfb12b27e5643b9d2613ac	Weeksellaceae	Chryseobacterium	0	0	0	0	0	0	0	0	0	0	0	0	0	0	0	0	0	0	0	0	0	0	0	0	0	0	115.53	57.3496	59.6155	0	0	0	0	0	0	0	0	0
debd817d3b10f07d4a28d90db4a2de09	Peptostreptococcales-Tissierellales	Anaerococcus	0	0	0	0	0	0	0	0	0	0	29.1128	68.2918	0	0	41.3389	0	0	0	0	0	0	58.3567	0	0	0	32.5237	0	0	0	0	0	0	0	0	0	0	0	0
85c678f5e69221fe6587cbfa3fdf9d19	Burkholderiaceae	Burkholderia-Caballeronia-Paraburkholderia	0	0	0	74.2322	0	0	0	0	0	0	0	0	60.8725	37.8102	0	0	29.593	0	0	0	0	26.455	0	0	0	0	0	0	0	0	0	0	0	0	0	0	0	0
b954c635fc8e84efca249cccf75c3e4f	Enterobacteriaceae	Enterobacter	0	159.819	26.7362	0	0	21.6561	20.207	0	0	0	0	0	0	0	0	0	0	0	0	0	0	0	0	0	0	0	0	0	0	0	0	0	0	0	0	0	0	0
4ffda358899beb5ad22a299c1b297ae5	Staphylococcaceae	Staphylococcus	0	0	0	31.0514	0	0	0	0	0	0	0	103.302	18.0363	0	0	0	0	0	0	0	36.2363	38.5154	0	0	0	0	0	0	0	0	0	0	0	0	0	0	0	0
16f7ea01bf299140939851b3647e3a30	Vibrionaceae	Vibrio	0	0	0	13.0998	0	0	0	0	0	0	13.7903	0	36.0726	46.6594	0	0	0	0	0	0	34.6077	28.4002	24.0513	0	0	0	0	0	0	0	0	30.3186	0	0	0	0	0	0
40a953b2ec1567cbce21d39c9a184988	Rhodobacteraceae	Paracoccus	0	41.7227	0	0	0	0	0	0	0	0	0	0	0	0	32.1079	104.891	23.6744	0	0	0	0	0	0	0	0	0	0	0	0	0	0	0	0	0	0	0	0	22.7302
1d84555c59572c155d71e82bbf6864ff	Streptococcaceae	Streptococcus	0	0	0	0	24.1324	0	0	0	0	43.1616	51.0751	40.1971	0	0	0	0	0	0	0	0	0	0	0	62.5087	0	0	0	0	0	0	0	0	0	0	0	0	0	0
22fae5cd0dcced268d9c2f00d5611b6d	Rhizobiaceae	Allorhizobium-Neorhizobium-Pararhizobium-Rhizobium	0	62.9376	82.8822	0	0	0	0	57.9282	0	0	0	0	0	0	0	0	0	0	0	0	0	0	0	0	0	0	0	0	0	0	0	0	0	0	0	17.1486	0	0
ac231740abcbbf7a1f243189b5757741	Oxalobacteraceae	Undibacterium	0	0	0	0	0	0	0	0	39.9103	24.2784	0	0	0	0	14.8499	0	36.5561	0	0	0	0	0	0	32.8749	0	29.2301	0	0	0	0	18.2096	0	0	0	0	0	22.3265	0
0271848a1bae54052a790290946e0875	Burkholderiaceae	Burkholderia-Caballeronia-Paraburkholderia	12.2333	0	0	11.6443	0	0	0	0	0	0	0	37.1715	0	0	0	0	17.7558	0	0	0	21.5789	26.8441	16.7977	0	0	0	0	0	0	26.6357	22.3214	25.1702	0	0	0	0	0	0
b526357bd81188b67ae296ead918a16f	Sphingomonadaceae	Sphingobium	0	0	46.1199	0	0	34.8701	0	25.9678	0	0	0	0	0	0	45.7537	0	0	0	0	0	0	0	0	0	49.0112	0	0	0	0	0	0	0	0	0	14.0291	0	0	0
bf9d1d976621c3fba537f082f6aacd60	Caulobacteraceae		0	0	0	0	0	0	0	0	0	41.0035	52.6074	52.2994	0	0	35.72	0	34.119	0	0	0	0	0	0	0	0	0	0	0	0	0	0	0	0	0	0	0	0	0
981f1ec9e22d88bc631dd276a2449f07	Staphylococcaceae	Staphylococcus	0	0	0	0	0	0	0	0	0	0	26.0483	26.7981	0	18.1006	0	0	16.7113	0	0	0	0	0	14.8889	72.6953	0	0	0	0	0	20.489	0	18.8776	0	0	0	0	0	0
999d683c3976193949305d39164fa6ca	Vibrionaceae	Vibrio	0	0	0	0	0	13.2139	0	0	0	0	19.9193	0	30.4363	45.0505	17.258	0	0	0	0	0	31.7577	12.4494	17.5613	0	0	0	0	0	0	0	0	25.7422	0	0	0	0	0	0
6f4c604d9a5191e56cbfd285db1dea31	Vibrionaceae	Vibrio	0	0	0	0	0	0	0	0	0	16.1856	23.4946	0	14.2787	36.6035	0	0	0	0	0	0	18.7289	0	25.9601	0	0	0	0	0	0	60.784	0	16.0174	0	0	0	0	0	0
46a9fdd0636123e8d816a5592105ed86	Bacteroidaceae	Bacteroides	0	0	0	0	0	0	0	0	60.1389	35.0688	0	0	27.806	15.6872	0	0	0	0	0	0	28.0933	12.8385	32.0684	0	0	0	0	0	0	0	0	0	0	0	0	0	0	0
0cfedc9e5dc80014b961640e7c2308f0	Beijerinckiaceae	Bosea	0	0	74.1929	0	0	0	0	0	0	0	0	0	0	0	0	0	0	0	11.694	16.7873	0	0	0	0	0	0	19.8334	20.2929	0	0	0	0	0	0	0	0	31.7101	36.1762
83689c563c887c5f03e70d5cee8deb98	Corynebacteriaceae	Corynebacterium	0	0	0	0	0	0	0	0	65.0593	0	108.79	0	0	0	0	0	0	0	0	0	0	0	0	35.1901	0	0	0	0	0	0	0	0	0	0	0	0	0	0
e60fb8bfe82c2c3ab617d4a316d51152	Rhizobiaceae	Allorhizobium-Neorhizobium-Pararhizobium-Rhizobium	0	0	0	0	0	0	0	0	0	0	0	0	0	0	12.4418	0	0	0	0	10.4921	0	0	0	0	0	0	0	0	15.7412	0	0	0	0	0	0	0	166.316	0
354cc28d296625884b9ceaa0f5a8b6ed	uncultured		0	0	0	0	56.9526	0	0	0	0	0	0	0	0	28.961	0	0	0	0	0	0	0	0	14.8889	0	0	0	0	0	0	0	15.2726	87.5236	0	0	0	0	0	0
f24655ec82096f07140f6babe3d97ec9	Geodermatophilaceae	Blastococcus	0	0	0	0	0	0	0	0	0	202.32	0	0	0	0	0	0	0	0	0	0	0	0	0	0	0	0	0	0	0	0	0	0	0	0	0	0	0	0
810e2dd603733980c06df3c8c8292a31	Comamonadaceae	Pelomonas	42.0969	0	0	21.833	0	0	0	0	0	0	0	0	20.6666	0	20.0674	0	26.1115	0	0	0	15.8788	0	0	0	0	29.2301	0	0	0	0	0	24.0261	0	0	0	0	0	0
29b36d2e661126a92f475944250548e6	Rhizobiaceae	Mesorhizobium	0	0	0	14.0702	0	0	0	0	0	0	0	0	0	38.6147	0	0	0	0	0	0	0	0	0	0	0	0	0	0	0	73.0774	0	73.7944	0	0	0	0	0	0
584c79e074820f146b22d445f64ed0ce	Beggiatoaceae		0	0	0	0	0	0	0	0	0	0	0	0	0	20.1118	16.4553	0	32.3782	0	0	0	0	0	23.2878	0	0	0	0	0	0	38.2461	46.9925	21.1658	0	0	0	0	0	0
f61c820a0913b8f3c810c0c656e0c702	Alcaligenaceae	Achromobacter	0	0	0	0	0	47.3499	45.0227	0	0	0	0	0	0	0	0	0	0	0	0	0	0	0	0	0	60.4092	45.6978	0	0	0	0	0	0	0	0	0	0	0	0
2ce9fdf67e450df17be39a12a82625ff	Corynebacteriaceae	Corynebacterium	0	0	0	0	0	0	0	0	0	0	0	0	0	0	0	0	0	197.873	0	0	0	0	0	0	0	0	0	0	0	0	0	0	0	0	0	0	0	0
738fb2affdaccfec3dcef635dc9bb1cf	Legionellaceae	Legionella	0	0	0	0	40.5425	0	0	0	0	0	0	53.1639	0	0	26.0877	0	0	0	0	0	43.9722	0	0	32.4119	0	0	0	0	0	0	0	0	0	0	0	0	0	0
4b1d1a5ce654dfece5ccc1bc71b2affa	Xanthobacteraceae	Bradyrhizobium	34.5411	0	0	0	29.4416	0	0	0	0	0	0	0	0	36.2013	0	0	21.9336	0	0	0	0	24.5098	36.2678	0	0	0	0	0	0	0	0	0	0	0	0	0	11.325	0
c41210feef123078a84ed5b4a91e7ca2	Beijerinckiaceae	Methylobacterium-Methylorubrum	0	50.2086	0	0	0	0	0	0	0	0	0	0	0	0	15.6526	0	20.8892	0	0	0	0	0	0	0	47.3015	46.1095	0	0	0	0	0	0	0	0	0	0	0	13.446
fd7a33bf49ec0566fe558aecec32d3c5	Microbacteriaceae	Microbacterium	0	0	0	0	0	0	0	0	0	0	0	0	0	0	0	56.7189	53.9637	0	40.5112	23.4323	0	0	0	0	0	0	17.3542	0	0	0	0	0	0	0	0	0	0	0
944eaca035dc6bccdda7561cd0ddc877	Akkermansiaceae	Akkermansia	0	0	0	23.7737	0	0	0	0	48.1111	0	59.7579	0	21.4181	0	0	0	0	0	0	0	0	0	38.1767	0	0	0	0	0	0	0	0	0	0	0	0	0	0	0
ea55ff9b0a620d92f0ddc9aaa6931cbe	Paenibacillaceae	Paenibacillus	0	0	0	0	0	0	0	71.9108	0	0	0	0	0	0	0	31.4673	35.5116	0	0	0	0	0	0	0	26.7852	0	0	0	0	0	0	0	23.5018	0	0	0	0	0
d47b8e9d8e8638fe4ae1d326775860ed	Sphingomonadaceae	Sphingobium	0	55.8659	0	0	0	30.8325	0	26.7668	0	0	0	0	0	0	0	0	0	0	0	0	0	0	0	0	46.7316	0	0	0	28.803	0	0	0	0	0	0	0	0	0
8b2e0a3119394d73310339d2504fb575	Ruminococcaceae	Subdoligranulum	0	0	0	0	0	0	12.4078	0	37.7235	0	42.9031	0	30.0605	10.8604	0	0	0	0	0	0	10.993	0	0	42.5985	0	0	0	0	0	0	0	0	0	0	0	0	0	0
a4128124b92bff982032fac88d28b35f	Sphingomonadaceae	Sphingomonas	0	0	0	0	0	0	0	0	0	0	42.3924	0	0	0	40.5362	0	0	0	0	0	0	0	0	37.0422	0	31.2886	0	0	0	35.5143	0	0	0	0	0	0	0	0
5168a5c15fd411a19641275c4064f139	Beijerinckiaceae	Methylobacterium-Methylorubrum	0	28.9937	37.4307	0	0	0	0	0	0	0	0	0	0	0	15.6526	13.597	20.8892	0	0	0	0	0	12.9801	0	0	45.6978	0	0	0	0	0	0	0	0	0	0	11.0015	0
8b83bc0a4fbf20d5ff1a3ac19a08931e	Ruminococcaceae	Faecalibacterium	0	0	0	0	0	0	0	0	17.4949	29.1341	21.4516	0	16.5333	20.9163	0	0	0	0	0	0	32.1648	13.6166	11.8348	0	0	0	0	0	0	0	22.9088	0	0	0	0	0	0	0
2a0301949f21ad33a9d6d1f902fbfac6	Beijerinckiaceae	Methylobacterium-Methylorubrum	0	38.894	0	0	0	0	0	0	0	0	0	0	0	0	0	0	21.9336	0	0	0	0	0	0	0	25.6454	70.811	0	0	14.0666	0	0	0	0	0	0	0	0	14.4065
99724996283368669659f1aca5a28f74	Lachnospiraceae	Fusicatenibacter	0	0	0	0	0	0	0	0	73.8068	38.3059	0	0	31.5635	0	0	0	0	0	0	0	0	41.6278	0	0	0	0	0	0	0	0	0	0	0	0	0	0	0	0
58057f1de461e80f0d69d902d11f4de8	Lachnospiraceae	Agathobacter	0	0	0	0	0	0	0	0	0	46.3987	18.387	0	49.9756	0	0	0	0	0	0	0	0	12.8385	16.7977	39.8203	0	0	0	0	0	0	0	0	0	0	0	0	0	0
6647a05544c21c50bc2b02a893e3fe25	Neisseriaceae	Neisseria	13.6725	0	0	0	45.8516	0	0	0	0	0	0	0	0	34.1901	45.3524	0	0	0	0	0	0	0	0	43.9876	0	0	0	0	0	0	0	0	0	0	0	0	0	0
c502513a6dfc4fa755dbccc0dab3eadb	Reyranellaceae	Reyranella	0	0	0	0	49.2302	0	0	0	0	0	0	0	0	0	0	0	0	0	0	0	0	12.0604	24.8148	0	0	0	0	0	0	53.2714	0	43.4758	0	0	0	0	0	0
2eb02bb855f42adfaba62b3218b14723	Peptostreptococcales-Tissierellales	Anaerococcus	0	0	0	0	0	0	0	0	0	0	37.7956	107.192	0	23.3297	0	0	0	0	0	0	0	0	0	0	0	14.4092	0	0	0	0	0	0	0	0	0	0	0	0
6d1937b163625fe7cbbf7ee162d1a83b	Halomonadaceae	Halomonas	0	0	0	0	0	0	0	0	40.4571	0	141.989	0	0	0	0	0	0	0	0	0	0	0	0	0	0	0	0	0	0	0	0	0	0	0	0	0	0	0
8732e835ecbcc4824f2da841517393fa	Nocardiaceae	Rhodococcus	0	0	0	0	0	0	0	0	0	0	0	0	0	0	0	47.0067	0	0	0	0	0	0	0	0	0	0	0	0	20.765	0	0	0	0	74.9115	0	0	0	38.7374
4b637ebccb59a7897e789dce3f7db9fd	Sphingomonadaceae	Sphingomonas	23.0274	0	0	0	0	0	0	0	39.3636	0	21.4516	0	0	0	52.978	0	44.5636	0	0	0	0	0	0	0	0	0	0	0	0	0	0	0	0	0	0	0	0	0
44e98d10a2c275b7355daba3a60b8f65	Enterococcaceae	Enterococcus	0	0	0	0	48.2649	0	0	0	0	0	0	56.1895	40.5817	0	35.3187	0	0	0	0	0	0	0	0	0	0	0	0	0	0	0	0	0	0	0	0	0	0	0
fdd831baddf610f977a41be655bb7c13	Ruminococcaceae	Faecalibacterium	0	0	0	28.6255	0	0	0	0	28.976	24.8179	31.6666	0	17.6605	0	0	0	0	0	0	0	0	22.9536	0	0	0	0	0	0	0	0	25.2585	0	0	0	0	0	0	0
cafe41a65aa4659718043123d6f8f3aa	Rhizobiaceae	Allorhizobium-Neorhizobium-Pararhizobium-Rhizobium	0	0	27.4046	0	0	0	0	0	0	0	0	0	0	0	0	0	0	0	0	0	0	0	0	0	0	0	0	0	0	0	0	0	0	0	0	0	151.108	0
0b185035242769438c9023da25d3ceec	Devosiaceae	Devosia	0	13.4361	0	0	0	0	0	0	0	0	0	0	0	0	0	96.3444	0	30.2796	18.3762	0	0	0	0	0	0	0	0	0	0	0	0	0	0	0	0	19.8386	0	0
862e85325c86b9e67a49924d76c4754d	Burkholderiaceae	Burkholderia-Caballeronia-Paraburkholderia	41.3773	0	0	0	0	0	0	0	0	0	0	26.7981	0	36.6035	0	30.6903	0	0	0	0	0	14.0056	0	0	0	0	0	0	0	0	0	27.4584	0	0	0	0	0	0
11e10e74da49ce71ce21fb6fd0cea19b	Propionibacteriaceae	Cutibacterium	0	0	0	0	0	0	0	0	0	12.9485	56.6934	0	0	0	0	0	29.2449	0	0	0	0	0	0	62.5087	0	13.5858	0	0	0	0	0	0	0	0	0	0	0	0
2a063e883046e6be6b3eeb23c77289a3	Enterobacteriaceae	Enterobacter	0	19.0934	0	0	0	11.3787	0	0	0	0	0	0	0	0	0	0	0	0	37.1701	0	0	0	0	0	107.141	0	0	0	0	0	0	0	0	0	0	0	0	0
027b69b242d57f8325f09d01bb055353	Lachnospiraceae	Roseburia	0	0	0	0	0	0	0	0	69.4331	0	0	0	13.903	0	0	0	41.4302	0	0	0	13.8431	0	35.5043	0	0	0	0	0	0	0	0	0	0	0	0	0	0	0
417cd8a6b17dcfd23be02e1dcac42c48	Microbacteriaceae	Microbacterium	0	0	0	0	0	0	0	0	0	33.9897	0	0	0	0	0	0	40.0376	0	0	38.471	0	0	0	0	0	0	0	0	0	0	0	0	0	0	0	0	0	61.4675
020e050ce4265c60f4c6dd3136e4778a	Exiguobacteraceae	Exiguobacterium	0	0	0	0	0	0	0	0	0	0	0	0	0	0	26.8904	29.9134	116.979	0	0	0	0	0	0	0	0	0	0	0	0	0	0	0	0	0	0	0	0	0
590de5960630a9d79fbd969467b81471	Micrococcaceae	Kocuria	0	0	0	0	0	0	0	0	0	0	0	0	0	0	0	0	0	0	0	0	0	0	0	139.371	0	0	0	0	0	0	0	33.1789	0	0	0	0	0	0
6d379c02fcd6b53ef0a7617b0b9ff58b	Nocardioidaceae	Nocardioides	0	0	31.415	0	0	0	0	0	0	0	0	0	0	0	34.1146	0	49.7859	0	0	0	0	0	0	0	0	55.1667	0	0	0	0	0	0	0	0	0	0	0	0
d3a271098fe0c13f6687e93e27e324a3	Lachnospiraceae	Lachnospiraceae_ND3007_group	38.8587	0	0	0	0	0	0	0	54.6717	0	0	0	0	0	0	0	0	0	0	0	0	25.6769	50.775	0	0	0	0	0	0	0	0	0	0	0	0	0	0	0
51acab258129e87c1418d04ebd61c54c	Nocardiaceae	Rhodococcus	0	0	0	0	0	0	0	0	0	0	0	0	0	0	0	45.8413	57.7934	0	0	0	0	0	0	0	0	51.8732	0	0	0	0	0	0	0	0	13.2497	0	0	0
6d7baa0c82eaf91e4c9522684e1ddbf6	Xanthobacteraceae	Bradyrhizobium	0	0	0	33.4773	60.3311	0	0	0	0	0	0	0	0	0	0	0	0	0	0	0	0	0	0	0	0	0	0	0	0	0	45.2303	28.0304	0	0	0	0	0	0
624ef871f07e1e09d5fe2f1a6814b2cd	Chloroplast	Chloroplast	0	77.0808	88.8978	0	0	0	0	0	0	0	0	0	0	0	0	0	0	0	0	0	0	0	0	0	0	0	0	0	0	0	0	0	0	0	0	0	0	0
e90116bb9e16aadec047d5bf89cd5fde	Enterobacteriaceae	Enterobacter	0	16.9719	0	0	0	0	0	0	0	0	0	0	0	0	0	0	0	0	47.1935	0	0	0	0	0	79.2158	0	0	0	0	0	0	0	0	0	21.4333	0	0	0
b83f0ee11a46c4275a314bca285c9cb2	Xanthobacteraceae	Bradyrhizobium	0	0	0	43.1808	27.9936	0	0	0	0	0	0	0	0	0	0	0	0	0	0	0	0	0	16.0342	0	0	0	0	0	0	0	53.4539	24.0261	0	0	0	0	0	0
17edef0e3a074105c8a417488b175575	Corynebacteriaceae	Corynebacterium	0	0	0	22.3182	0	0	0	0	16.4015	0	98.0643	0	0	0	0	0	0	0	0	0	0	0	0	0	0	0	0	0	0	0	0	26.8863	0	0	0	0	0	0
d7dfee9c3b010ce36b6ed146bd0e972a	Moraxellaceae	Acinetobacter	0	0	0	0	0	0	0	0	41.5505	0	0	36.3071	0	16.8939	0	0	0	0	13.7822	0	0	0	29.0143	0	0	0	0	0	0	0	14.0977	0	0	0	0	0	11.325	0
ee3ccb19bd2e98061e7bcd9df8b37109	Rhodobacteraceae	Paracoccus	0	0	0	33.4773	0	0	0	0	27.3358	0	25.5376	0	0	0	0	0	0	0	0	0	44.3793	0	31.6866	0	0	0	0	0	0	0	0	0	0	0	0	0	0	0
17842934ba832c4f6c407a34bf18b664	Beijerinckiaceae	Methylobacterium-Methylorubrum	0	43.8441	0	0	0	0	0	0	17.4949	0	0	0	0	0	18.0607	0	15.6669	0	0	0	0	0	0	0	0	67.1058	0	0	0	0	0	0	0	0	0	0	0	0
b09314871cc78dc6f4dc3153c417089c	Vibrionaceae	Vibrio	0	0	0	0	0	0	0	0	0	0	0	0	0	63.5534	57.7942	0	0	0	0	0	0	0	0	0	0	0	0	0	0	0	0	40.6155	0	0	0	0	0	0
36f0b2bebcda917e64e8406c355751e8	Bacteroidaceae	Bacteroides	0	0	0	0	0	0	0	0	0	0	19.4085	0	0	47.8661	0	0	0	0	0	0	0	58.7457	35.8861	0	0	0	0	0	0	0	0	0	0	0	0	0	0	0
b9e45786f06d38937eeb6c89cfed84f2	Vibrionaceae	Vibrio	25.9058	0	0	0	0	0	0	0	0	0	0	0	42.8362	46.6594	0	0	0	0	0	0	0	0	45.0485	0	0	0	0	0	0	0	0	0	0	0	0	0	0	0
d1c7f29b77ee13cffb1c62d085f90738	Sphingobacteriaceae	Sphingobacterium	0	0	0	0	0	0	0	0	0	0	0	0	0	0	0	0	0	0	0	0	0	0	0	0	0	0	80.3253	29.1159	14.0666	0	0	0	0	23.8982	11.3012	0	0	0
6c102916f7004ca90b9146703f219119	Peptostreptococcales-Tissierellales	Anaerococcus	0	0	0	0	0	0	0	0	0	0	34.7311	55.325	0	0	25.285	0	0	0	0	0	0	42.7949	0	0	0	0	0	0	0	0	0	0	0	0	0	0	0	0
2b92ba304c8b92f6c4dba6f9f0fcea32	Ruminococcaceae	Ruminococcus	38.4989	0	0	18.4368	0	0	0	0	65.0593	0	0	0	0	0	36.1214	0	0	0	0	0	0	0	0	0	0	0	0	0	0	0	0	0	0	0	0	0	0	0
6580e770bce1ab08a23a57dff8d90bc4	Enterobacteriaceae	Enterobacter	0	103.953	18.7153	0	0	17.6186	17.0164	0	0	0	0	0	0	0	0	0	0	0	0	0	0	0	0	0	0	0	0	0	0	0	0	0	0	0	0	0	0	0
55908f6b1b1a949866b682a529c23330	Caulobacteraceae	Caulobacter	0	0	0	0	45.369	0	0	0	0	0	0	0	0	16.8939	0	0	45.608	0	0	0	0	0	0	0	0	0	0	0	0	0	24.0836	25.1702	0	0	0	0	0	0
69478b6e57209c2c9a3bf6f7db354175	Burkholderiaceae	Burkholderia-Caballeronia-Paraburkholderia	0	0	0	0	0	0	0	0	0	0	0	0	0	34.9946	0	0	0	0	0	0	0	0	0	0	0	0	0	0	0	0	102.209	18.3056	0	0	0	0	0	0
61bea723fc0fb0af1eb01093c50d4f19	Peptostreptococcales-Tissierellales	Peptoniphilus	0	0	0	0	0	0	0	0	0	0	0	33.2815	0	0	0	0	33.0745	0	0	0	0	0	0	55.1002	0	33.3471	0	0	0	0	0	0	0	0	0	0	0	0
93e65f430092bce1b94bebcbac2a5030	Enterobacteriaceae	Enterobacter	0	96.1742	10.6945	0	0	27.529	20.207	0	0	0	0	0	0	0	0	0	0	0	0	0	0	0	0	0	0	0	0	0	0	0	0	0	0	0	0	0	0	0
da996cb7aea0ae774d3fd4c688c93f12	Lachnospiraceae	Fusicatenibacter	0	0	0	0	0	0	0	0	88.5681	25.3574	14.8118	0	0	0	0	0	0	0	0	0	0	23.7317	0	0	0	0	0	0	0	0	0	0	0	0	0	0	0	0
2b0c0b04915e7206cec5555518268c72	Staphylococcaceae	Staphylococcus	25.546	0	0	0	20.7539	0	0	0	0	0	0	0	39.8302	0	28.4957	0	0	0	0	0	0	36.9592	0	0	0	0	0	0	0	0	0	0	0	0	0	0	0	0
ba7fa374f60b7cd9d3cb37d3af7606e1	Rikenellaceae	Rikenellaceae_RC9_gut_group	0	0	0	0	0	0	0	0	27.8826	0	0	0	13.903	35.799	0	0	0	0	0	0	0	0	73.2992	0	0	0	0	0	0	0	0	0	0	0	0	0	0	0
90ffa9dd8d8a639f1dec8a01d189dd20	Lachnospiraceae	Blautia	0	0	0	0	0	0	0	0	47.5644	21.0413	0	0	21.7939	41.4304	0	0	0	0	0	0	17.1003	0	0	0	0	0	0	0	0	0	0	0	0	0	0	0	0	0
47da06965c988e69d4d8e07422c7d590	Holophagaceae		0	0	0	0	0	0	0	0	0	0	0	0	0	0	0	0	20.541	0	0	0	0	0	16.7977	0	0	0	0	0	0	0	68.7265	41.7596	0	0	0	0	0	0
18d5632dc3c63870a5d85a59fe93495c	Burkholderiaceae	Burkholderia-Caballeronia-Paraburkholderia	45.695	0	0	16.9812	61.779	0	0	0	0	0	0	0	22.9211	0	0	0	0	0	0	0	0	0	0	0	0	0	0	0	0	0	0	0	0	0	0	0	0	0
1c95fded0e0727e57a7083f4a8602491	Bacteroidaceae	Bacteroides	0	0	0	0	0	0	0	0	38.2702	0	0	0	18.4121	24.9387	0	0	0	0	0	0	0	17.896	47.3391	0	0	0	0	0	0	0	0	0	0	0	0	0	0	0
f24e1356a9e3e0393b18b54c9c9ced9a	Lachnospiraceae	Blautia	0	0	0	0	0	0	0	0	0	38.3059	24.5161	0	0	34.1901	0	0	0	0	0	0	0	0	30.9231	0	0	0	0	0	0	18.4401	0	0	0	0	0	0	0	0
265dd224f51977c61434348645f69bc6	Rhodocyclaceae	Sulfuritalea	0	0	0	0	0	0	0	0	0	0	0	0	16.5333	15.6872	0	0	0	0	0	0	21.5789	50.1867	0	0	0	0	0	0	0	0	0	42.3317	0	0	0	0	0	0
d696b2c57db19cc452425e03c515d992	Dermabacteraceae	Brachybacterium	0	0	0	0	0	33.7689	48.2133	0	0	0	0	0	0	0	0	0	51.8748	0	0	11.5413	0	0	0	0	0	0	0	0	0	0	0	0	0	0	0	0	0	0
c4b9860b5d03a06fb8d3d0938cb84154	Enterococcaceae	Enterococcus	0	12.0218	21.3889	110.621	0	0	0	0	0	0	0	0	0	0	0	0	0	0	0	0	0	0	0	0	0	0	0	0	0	0	0	0	0	0	0	0	0	0
ab8e83f84333ad78642c617300b0d44c	Comamonadaceae	Pelomonas	0	0	0	0	65.6402	0	0	0	0	37.7664	0	0	0	38.6147	0	0	0	0	0	0	0	0	0	0	0	0	0	0	0	0	0	0	0	0	0	0	0	0
ea550bd90c3b3001b14475289552591c	Microbacteriaceae	Leucobacter	0	0	0	0	0	0	0	0	0	0	0	0	0	0	0	67.9849	33.0745	0	0	16.4376	0	0	0	0	0	0	24.2959	0	0	0	0	0	0	0	0	0	0	0
b14b7affb75da6b5f7b90368dfcec51b	Vibrionaceae	Vibrio	0	0	0	0	0	0	0	0	0	44.2406	10.7258	0	13.903	58.7265	0	0	0	0	0	0	0	0	13.7436	0	0	0	0	0	0	0	0	0	0	0	0	0	0	0
15080f619a93231b93ebca5bea9f9303	Enterobacteriaceae	Enterobacter	0	0	141.033	0	0	0	0	0	0	0	0	0	0	0	0	0	0	0	0	0	0	0	0	0	0	0	0	0	0	0	0	0	0	0	0	0	0	0
68b3c9e2fe519c1248200c0beac831ea	Moraxellaceae	Enhydrobacter	0	0	0	0	0	0	0	0	49.2045	22.1203	0	0	0	0	0	0	0	0	0	0	0	0	0	0	0	0	0	0	0	25.2698	0	44.0478	0	0	0	0	0	0
b25dbd652972302c93587ae69efa25c9	Rhizobiaceae	Ochrobactrum	41.0175	0	18.0469	0	0	0	0	0	0	0	0	79.5297	0	0	0	0	0	0	0	0	0	0	0	0	0	0	0	0	0	0	0	0	0	0	0	0	0	0
bbae9fa0044dd282fa46ddedc9cd45f7	Vibrionaceae	Vibrio	0	0	0	0	0	0	0	0	0	0	44.9461	0	12.4	0	0	0	0	0	0	0	48.8579	0	29.7778	0	0	0	0	0	0	0	0	0	0	0	0	0	0	0
592f1e676e4f9095aa725e63e5b8e449	Enterobacteriaceae	Enterobacter	0	0	0	0	0	0	0	0	0	0	0	0	0	0	0	0	0	0	0	0	0	0	0	0	0	100.865	0	0	0	0	0	0	0	34.9281	0	0	0	0
c94884d460a9a48c73e8230dec11d873	Enterobacteriaceae	Enterobacter	0	0	0	0	0	58.7285	76.574	0	0	0	0	0	0	0	0	0	0	0	0	0	0	0	0	0	0	0	0	0	0	0	0	0	0	0	0	0	0	0
81a206a42711947bc989f23b475ac68d	Burkholderiaceae	Burkholderia-Caballeronia-Paraburkholderia	0	0	0	0	26.5457	0	0	0	0	0	0	0	12.0242	0	0	0	52.5711	0	0	0	43.1579	0	0	0	0	0	0	0	0	0	0	0	0	0	0	0	0	0
3d9c657055b5f77d516070633a5a1bcb	Alcaligenaceae	Achromobacter	0	0	0	0	0	18.7197	27.2972	0	0	0	0	0	0	0	0	0	0	0	0	0	0	0	0	0	53.0005	34.5821	0	0	0	0	0	0	0	0	0	0	0	0
ef6030e61e7ac1135824747656f32b76	Devosiaceae	Devosia	18.7097	94.0528	20.7205	0	0	0	0	0	0	0	0	0	0	0	0	0	0	0	0	0	0	0	0	0	0	0	0	0	0	0	0	0	0	0	0	0	0	0
7e0d6a8c714845327f7673518e92179c	Streptococcaceae	Streptococcus	0	0	0	0	0	0	0	0	0	0	0	84.2842	0	0	0	0	49.0896	0	0	0	0	0	0	0	0	0	0	0	0	0	0	0	0	0	0	0	0	0
1aabb50bd7e0b1cfece719de925bda00	Streptococcaceae	Streptococcus	0	0	0	0	0	0	0	0	0	0	0	0	0	0	101.14	0	0	0	0	0	0	0	32.0684	0	0	0	0	0	0	0	0	0	0	0	0	0	0	0
c16806c42f57424f027b8ad4910a7d2f	Enterobacteriaceae	Escherichia-Shigella	0	0	0	0	0	0	0	0	0	0	0	40.1971	0	13.676	13.2445	0	0	0	0	0	0	36.1811	28.2507	0	0	0	0	0	0	0	0	0	0	0	0	0	0	0
7c10c60f080dd58ed6c5b2395a54fead	uncultured		34.1813	0	0	0	0	0	0	0	0	0	0	0	27.806	0	0	0	0	0	0	0	12.2145	0	0	0	0	0	0	0	0	0	0	56.6329	0	0	0	0	0	0
f0ace209a947d4e84f2daddc93d586f0	Exiguobacteraceae	Exiguobacterium	0	0	0	0	0	0	0	0	0	0	0	0	0	0	45.7537	30.3019	54.3119	0	0	0	0	0	0	0	0	0	0	0	0	0	0	0	0	0	0	0	0	0
11722440b26419562d9fadcc381550ae	Moraxellaceae	Acinetobacter	0	0	0	0	0	0	0	0	0	0	0	0	0	0	25.6863	0	0	0	0	0	0	0	0	73.6213	0	0	0	0	0	30.7335	0	0	0	0	0	0	0	0
28214c9e08946a1c0ce82fb670b50e84	Legionellaceae	Legionella	17.6303	0	0	0	0	0	0	0	0	0	0	44.5194	23.2969	0	44.5497	0	0	0	0	0	0	0	0	0	0	0	0	0	0	0	0	0	0	0	0	0	0	0
fd6fda6bf4366bf37f49e7f588e15c4c	Beijerinckiaceae	Bosea	0	0	50.1303	0	0	0	0	0	0	0	0	0	0	0	0	0	0	0	0	0	0	0	0	0	0	0	14.3792	16.3226	0	0	0	0	0	0	0	0	26.8565	21.7698
4ecdf58958648195b4efc2ef603d4093	Rhizobiaceae	Mesorhizobium	0	0	0	0	0	0	0	0	0	0	0	0	0	0	0	0	0	0	0	0	0	0	0	0	0	0	0	0	0	62.15	0	65.7857	0	0	0	0	0	0
28444b98dcfae3c787cd3a05feb75012	Holophagaceae		0	0	0	17.9516	0	0	0	0	0	0	0	0	0	0	0	0	0	0	0	0	0	30.3455	17.5613	0	0	0	0	0	0	0	32.3073	29.7466	0	0	0	0	0	0
2ff4bf7e9459f8e6a030f3d4f1c7f8b4	Candidatus_Adlerbacteria	Candidatus_Adlerbacteria	0	0	0	0	32.8201	0	0	0	0	0	0	24.2047	0	0	0	0	0	0	0	0	0	0	0	0	0	0	0	0	0	31.4165	38.7688	0	0	0	0	0	0	0
6f96575a6c4c3cba429d38a315ae2df7	Rhodanobacteraceae	Dyella	12.2333	0	0	0	0	0	0	0	0	0	0	0	0	24.5364	0	0	0	0	0	0	61.4796	0	0	0	0	0	0	0	0	0	0	28.6025	0	0	0	0	0	0
3d7b553245a24ba6eda3e321ad7b30d7	Chloroplast	Chloroplast	0	87.6883	0	0	0	0	0	0	0	0	0	0	0	0	0	0	0	0	0	0	0	0	38.9402	0	0	0	0	0	0	0	0	0	0	0	0	0	0	0
5f83688ae86c85b8cb784ab11f2063e9	Lachnospiraceae	Eubacterium_hallii_group	0	0	0	0	0	0	0	0	0	0	58.7364	0	23.6726	0	0	0	28.5485	0	0	0	14.6574	0	0	0	0	0	0	0	0	0	0	0	0	0	0	0	0	0
e4232594d29fb091760e856a2d1f437d	Sphingomonadaceae	Sphingomonas	0	0	0	0	29.4416	0	0	0	31.7096	0	30.1343	0	0	0	0	0	31.6819	0	0	0	0	0	0	0	0	0	0	0	0	0	0	0	0	0	0	0	0	0
c9a2860b5fe161910e94ee397368e4dc	Enterobacteriaceae	Enterobacter	0	88.3954	20.7205	0	0	12.1128	0	0	0	0	0	0	0	0	0	0	0	0	0	0	0	0	0	0	0	0	0	0	0	0	0	0	0	0	0	0	0	0
c3e5c19bad0ba90f1c306ba48bab9aa2	Microbacteriaceae	Clavibacter	0	0	0	0	0	0	0	0	0	0	0	0	0	0	0	0	64.0602	0	0	57.007	0	0	0	0	0	0	0	0	0	0	0	0	0	0	0	0	0	0
884d98a3c2eb4d07f1092437d26506af	Pasteurellaceae	Haemophilus	0	0	0	0	0	0	0	0	0	0	50.5644	0	0	0	0	0	0	0	0	0	70.0297	0	0	0	0	0	0	0	0	0	0	0	0	0	0	0	0	0
247f43589f4c80837dba85ae0b8e029d	Lachnospiraceae	Roseburia	0	0	0	0	0	0	0	0	28.4293	0	0	0	14.6545	0	0	0	31.6819	0	0	0	0	0	45.812	0	0	0	0	0	0	0	0	0	0	0	0	0	0	0
2f2893b9989ed46e72e316ed75795d51	Subgroup_2	Subgroup_2	34.1813	0	0	0	40.0598	0	0	0	0	0	0	0	0	0	0	0	0	0	0	0	0	0	15.2707	0	0	0	0	0	0	0	0	30.8907	0	0	0	0	0	0
535b6244d9a32cb31a1b56efdf579b5a	Ruminococcaceae	Faecalibacterium	0	0	0	0	0	0	0	0	20.2285	0	84.7847	0	0	0	0	0	0	0	0	0	0	0	15.2707	0	0	0	0	0	0	0	0	0	0	0	0	0	0	0
69156036b69228c74217ffc7adc7d89f	Ruminococcaceae	Subdoligranulum	0	0	0	0	0	0	11.3443	0	22.4154	0	35.7526	0	22.9211	0	0	0	0	0	0	0	13.8431	14.0056	0	0	0	0	0	0	0	0	0	0	0	0	0	0	0	0
4d07c87cba4dfe635bcf943232220b5a	Peptostreptococcales-Tissierellales	Anaerococcus	0	0	0	0	0	0	0	0	0	0	0	120.159	0	0	0	0	0	0	0	0	0	0	0	0	0	0	0	0	0	0	0	0	0	0	0	0	0	0
ad0150349cafc58ce947161a17b3e905	Sphingomonadaceae	Sphingomonas	0	48.7943	0	0	0	0	0	0	0	0	0	0	0	0	0	0	0	0	0	0	0	0	0	0	70.6674	0	0	0	0	0	0	0	0	0	0	0	0	0
6c416bd941272135f8b22b1de8b19d55			27.345	0	0	0	0	0	0	0	0	0	0	0	0	54.7042	0	0	0	0	0	0	0	37.3483	0	0	0	0	0	0	0	0	0	0	0	0	0	0	0	0
92ad20dd50c6ad601a8fa33ecae1d5a0	Staphylococcaceae	Staphylococcus	13.6725	0	0	0	0	0	0	0	0	0	0	0	0	0	0	0	0	0	0	0	0	0	0	0	0	0	0	0	0	0	105.146	0	0	0	0	0	0	0
2444ba5b96c9962a00fc068269943b3f	Bacteroidaceae	Bacteroides	0	0	0	0	0	0	0	0	47.5644	0	0	0	0	22.123	0	0	0	0	0	0	0	0	48.4844	0	0	0	0	0	0	0	0	0	0	0	0	0	0	0
ccb12926fc8ecc652d079404d3473d83	Ruminococcaceae	Faecalibacterium	0	0	0	0	0	0	0	0	0	18.8832	0	0	22.9211	28.5588	0	0	0	0	0	0	0	0	31.3049	0	0	0	0	0	0	0	16.4474	0	0	0	0	0	0	0
0b5b72ad48832d521b3c3bd2e634fada	Chitinophagaceae	Hydrotalea	10.7941	0	0	0	63.7096	0	0	0	0	0	0	0	0	0	43.3456	0	0	0	0	0	0	0	0	0	0	0	0	0	0	0	0	0	0	0	0	0	0	0
5460d96b4fdb7f7d92c161e16b91b103	Lachnospiraceae	Lachnospiraceae_NK4A136_group	0	0	0	0	0	0	0	0	44.8308	0	31.6666	0	19.1636	22.123	0	0	0	0	0	0	0	0	0	0	0	0	0	0	0	0	0	0	0	0	0	0	0	0
89be57452003d479cf3c7369a2ab3c9e	Vibrionaceae	Vibrio	0	0	0	0	0	0	0	0	15.3081	12.409	0	0	13.5272	32.9834	0	0	18.4521	0	0	0	10.993	0	0	0	0	13.9975	0	0	0	0	0	0	0	0	0	0	0	0
21060fc5bea5f47047030eb709f9f7cd	Streptococcaceae	Streptococcus	0	0	0	0	0	0	0	0	0	0	70.9944	0	0	0	46.5564	0	0	0	0	0	0	0	0	0	0	0	0	0	0	0	0	0	0	0	0	0	0	0
4e948db4222901a7a6c7d26a8441c0e6	Nocardiaceae	Rhodococcus	0	0	0	0	0	0	0	0	0	0	0	0	0	0	0	0	0	0	0	0	0	0	0	0	0	0	65.4502	0	0	0	0	0	29.8292	0	21.823	0	0	0
99d1262e41f7ff90c2c580a7850450c3	Ruminococcaceae	Faecalibacterium	0	0	0	19.4071	0	0	0	0	54.125	0	0	0	28.9332	0	0	0	0	0	0	0	0	0	14.5071	0	0	0	0	0	0	0	0	0	0	0	0	0	0	0
dc4dd0edfe1362bfd676f5aaf347c28d	Bacteroidaceae	Bacteroides	0	0	0	0	0	0	0	0	13.1212	0	61.2902	0	24.7999	0	0	0	0	0	0	0	0	0	17.5613	0	0	0	0	0	0	0	0	0	0	0	0	0	0	0
fbbba6cd546529aad7233b3aec0cb6e8	Pseudomonadaceae	Pseudomonas	0	0	55.4776	0	0	0	0	0	0	0	0	0	0	0	0	0	0	0	0	0	0	0	0	60.6566	0	0	0	0	0	0	0	0	0	0	0	0	0	0
c956f6bc1387a3304b987d69b63c4c8b	Xanthobacteraceae	Bradyrhizobium	0	0	0	0	0	0	0	0	65.0593	0	0	50.1383	0	0	0	0	0	0	0	0	0	0	0	0	0	0	0	0	0	0	0	0	0	0	0	0	0	0
16e4a8a7bcbea819ede8150c46a037b4	Flavobacteriaceae	Flavobacterium	0	0	114.966	0	0	0	0	0	0	0	0	0	0	0	0	0	0	0	0	0	0	0	0	0	0	0	0	0	0	0	0	0	0	0	0	0	0	0
10214f48c3fe5fa61af01407e4513af9	Xanthobacteraceae	Bradyrhizobium	0	0	0	0	37.6466	0	0	0	0	0	0	0	0	0	0	0	0	0	0	0	32.572	0	0	0	0	0	0	0	0	0	0	44.0478	0	0	0	0	0	0
8b29907ea90c39cf14c2000cfbd6cff5	Moraxellaceae	Enhydrobacter	0	0	0	0	0	0	0	0	31.7096	18.8832	31.1558	0	0	0	0	0	0	0	0	0	0	0	0	31.4859	0	0	0	0	0	0	0	0	0	0	0	0	0	0
f2162354d3ec268215caaf9078263854	Xanthobacteraceae	Bradyrhizobium	33.8215	0	0	0	0	0	0	0	0	0	0	0	40.2059	0	0	0	0	0	0	0	0	38.5154	0	0	0	0	0	0	0	0	0	0	0	0	0	0	0	0
1e0eccfe5686758f561db783a3c5ab9e	uncultured		0	0	0	0	0	0	0	0	0	0	0	0	15.406	0	0	0	0	0	0	0	36.2363	0	15.6524	0	0	0	0	0	0	0	0	45.1919	0	0	0	0	0	0
5f9043987ea18f67975caeeac33e79c1	Moraxellaceae	Acinetobacter	0	0	0	0	0	0	0	0	0	0	0	0	0	0	0	0	0	0	0	0	0	0	0	0	0	0	0	0	0	0	0	112.122	0	0	0	0	0	0
cb587b79fd906b0641b61c818751c82d	Caulobacteraceae	Phenylobacterium	20.8686	0	0	0	34.7507	0	0	0	0	0	0	0	0	0	0	0	0	0	0	0	12.6216	0	0	0	0	0	0	0	0	0	42.2932	0	0	0	0	0	0	0
0a1e66e5b2bd2b51c86abd846e1dc609	Devosiaceae	Devosia	0	0	0	0	0	0	0	0	0	0	0	0	0	0	78.6643	0	0	11.971	0	0	0	0	0	0	0	0	19.3376	0	0	0	0	0	0	0	0	0	0	0
ba1dba914bb1e2958ccd194834099b7d	Bacillaceae	Bacillus	0	0	0	0	0	0	0	0	0	0	0	0	0	0	0	0	0	0	0	0	0	0	0	0	0	0	0	0	0	0	109.845	0	0	0	0	0	0	0
065acacff34ae7be58c1b474647b9e65	Enterobacteriaceae	Escherichia-Shigella	0	0	0	0	0	0	0	0	0	23.1994	0	23.7725	0	0	0	0	0	0	0	0	0	27.6222	14.8889	0	0	0	0	0	0	0	0	0	0	0	0	0	20.0615	0
12ac947c967ef7e70526a16d348867b5	Chloroplast	Chloroplast	0	0	0	0	0	14.3151	40.0596	0	0	0	0	0	0	0	53.7807	0	0	0	0	0	0	0	0	0	0	0	0	0	0	0	0	0	0	0	0	0	0	0
6fbc9aa546fbb2d4e46b2eccb3f73222	Bifidobacteriaceae	Bifidobacterium	0	0	0	0	0	0	0	0	0	0	46.9891	0	0	0	0	0	0	0	0	0	0	35.014	25.9601	0	0	0	0	0	0	0	0	0	0	0	0	0	0	0
a866425fe9b74fd87864197481a7065c	Gaiellaceae	Gaiella	10.4343	0	0	0	34.2681	0	0	0	0	0	0	0	28.1817	0	0	0	0	0	0	0	0	0	0	0	0	0	0	0	0	0	34.0695	0	0	0	0	0	0	0
0d682b49efddb63e5e5b221c39f7bae4	Vibrionaceae	Vibrio	0	0	0	0	0	0	0	0	0	0	0	0	0	26.9498	0	0	0	0	0	0	0	0	0	0	0	0	0	0	0	79.9071	0	0	0	0	0	0	0	0
7f31c46e2242a69e6a5c3f7936ca0f89	Psychromonadaceae	Psychromonas	0	0	0	69.3804	0	0	0	0	0	0	0	0	15.406	0	0	0	0	0	0	0	0	21.0084	0	0	0	0	0	0	0	0	0	0	0	0	0	0	0	0
d6029c9826db6f35771783ce393ec9c1	Mycobacteriaceae	Mycobacterium	0	0	0	0	42.9557	0	0	0	0	0	0	0	0	16.4917	0	0	0	0	0	0	0	0	0	0	0	0	0	0	0	0	0	46.336	0	0	0	0	0	0
7eff2780b41c9a89620d40809aaecaf4	Rhizobiaceae	Allorhizobium-Neorhizobium-Pararhizobium-Rhizobium	0	0	0	0	0	0	0	0	0	0	0	0	0	0	64.6171	0	0	0	0	0	0	0	0	0	0	0	0	0	0	0	0	0	0	0	0	0	41.0937	0
4517a666462cee66e57978cbc5ae8444	Rhizobiaceae	Allorhizobium-Neorhizobium-Pararhizobium-Rhizobium	0	0	0	0	0	0	0	17.9777	0	0	0	0	0	0	0	0	0	0	39.6759	47.9138	0	0	0	0	0	0	0	0	0	0	0	0	0	0	0	0	0	0
5e9e4348dabf5bc13df0bc716a609ba2	Chitinophagaceae	Hydrotalea	0	0	0	0	43.921	0	0	0	0	0	0	0	0	26.9498	34.516	0	0	0	0	0	0	0	0	0	0	0	0	0	0	0	0	0	0	0	0	0	0	0
c8f3a9085335c1b70efb8420c74ffb92	Beijerinckiaceae	Methylobacterium-Methylorubrum	0	0	0	0	0	0	0	0	0	26.976	0	0	0	0	0	0	43.8673	0	0	0	0	0	0	0	0	0	0	0	0	0	34.0695	0	0	0	0	0	0	0
eefd6e5418c0c6ffa2fa9c02a0715b9d	Mycobacteriaceae	Mycobacterium	0	0	0	17.9516	0	0	0	0	0	0	0	0	14.2787	0	0	0	0	0	0	0	23.2075	0	0	0	0	0	0	0	0	29.3676	19.9718	0	0	0	0	0	0	0
a812466c848a5454023a0022ab05f0ef	Rikenellaceae	Alistipes	0	0	0	0	0	0	0	0	34.4432	0	0	0	0	0	0	0	0	0	0	0	0	0	27.869	42.1355	0	0	0	0	0	0	0	0	0	0	0	0	0	0
bd32c053b0d0f35b037f865c8b4bad1e	Nocardiaceae	Gordonia	0	0	0	0	0	0	0	0	0	0	0	0	0	0	0	0	0	0	0	0	0	0	0	0	0	0	92.2253	0	0	0	0	0	0	0	0	0	0	11.205
d6175cde12fbd986a3d4b22641fc2959	Staphylococcaceae	Staphylococcus	0	0	0	0	0	0	0	0	0	0	0	37.6037	0	0	22.8769	0	0	0	0	0	28.9076	0	0	0	0	13.5858	0	0	0	0	0	0	0	0	0	0	0	0
f5c1ecc9e0d88e2754e2b9562e657d28	Akkermansiaceae	Akkermansia	0	0	0	0	0	0	0	0	30.6162	0	0	0	0	0	0	0	0	0	0	0	33.7934	38.5154	0	0	0	0	0	0	0	0	0	0	0	0	0	0	0	0
5e0e20368d1e9cae765d987715fbcc00	Caulobacteraceae	Brevundimonas	0	0	0	0	0	0	0	0	0	0	0	0	0	0	19.2647	0	0	0	0	0	46.8222	0	0	0	0	0	0	0	0	23.2209	0	0	13.5587	0	0	0	0	0
98dd0098666fcb86b11ab891edace69b	Cellulomonadaceae	Cellulomonas	0	0	0	0	0	102.041	0	0	0	0	0	0	0	0	0	0	0	0	0	0	0	0	0	0	0	0	0	0	0	0	0	0	0	0	0	0	0	0
fdbc48eb304f60d6db969f2db04b9ab1	Sphingobacteriaceae	Sphingobacterium	0	0	0	0	0	0	0	0	0	0	0	0	0	0	22.0742	0	0	0	0	0	0	0	0	0	0	0	36.6918	26.9102	0	0	0	0	0	16.0853	0	0	0	0
6b4f87109a7ad65e55382048e71d6a4b	Rhodanobacteraceae	Dyella	0	0	0	0	35.2334	0	0	0	0	0	0	0	0	0	0	0	0	0	0	0	0	0	0	0	0	0	0	0	0	66.2478	0	0	0	0	0	0	0	0
947a7bf5267f491c4d7d6c23f6d8ac96	Xanthobacteraceae	Bradyrhizobium	25.9058	0	0	23.7737	0	0	0	0	0	0	0	0	0	0	0	0	0	0	0	0	0	0	0	0	0	0	0	0	0	40.295	0	10.8689	0	0	0	0	0	0
32e77f429d8f9d6c9dc8bd4eba225717	Nocardiaceae	Gordonia	0	0	0	0	0	0	0	33.9579	0	0	0	0	0	0	0	0	0	0	0	0	0	0	0	0	0	0	14.3792	0	0	0	0	0	0	52.3921	0	0	0	0
dbaa341319b5757344a82d1cba0b6847	Gaiellaceae	Gaiella	13.3127	0	0	0	26.063	0	0	0	0	0	0	0	0	0	0	0	0	0	0	0	31.3505	0	0	0	0	0	0	0	0	0	29.3703	0	0	0	0	0	0	0
1e5ff691f5f4a1b795e6783f8d9fad6a	Weeksellaceae	Chryseobacterium	0	0	0	0	0	0	0	0	0	0	0	0	0	0	0	0	0	0	0	0	0	0	0	0	0	0	56.5252	24.7044	18.7554	0	0	0	0	0	0	0	0	0
07e6c827925f63202ffc5e0ac88232ca	Lachnospiraceae	Blautia	0	0	0	0	0	0	0	0	20.7752	0	0	0	22.1696	30.9722	0	0	0	0	0	0	26.0576	0	0	0	0	0	0	0	0	0	0	0	0	0	0	0	0	0
9b40258a113e9ea176f18978435eede2	Streptococcaceae	Streptococcus	0	0	0	0	0	0	0	0	0	0	19.4085	21.1791	0	0	0	0	0	0	0	0	22.3932	0	0	0	0	0	0	0	0	0	36.4192	0	0	0	0	0	0	0
6f1759d60782f8e3b97dcb1d580c58a9	Saccharospirillaceae	Reinekea	0	0	0	0	0	0	0	0	0	0	23.4946	0	17.6605	0	42.1416	0	0	0	0	0	0	0	16.0342	0	0	0	0	0	0	0	0	0	0	0	0	0	0	0
40815d6358353fe288ead24c050220f4	Oxalobacteraceae	Undibacterium	0	0	0	0	0	0	0	0	0	0	0	0	0	0	0	0	33.7708	0	0	0	0	0	0	0	0	19.7612	0	0	0	0	0	45.764	0	0	0	0	0	0
e3a324b5329c0fdc9b55024798d78215	Rhodobacteraceae	Paracoccus	0	0	0	0	0	31.5666	0	0	0	0	0	0	0	0	0	29.5249	37.6005	0	0	0	0	0	0	0	0	0	0	0	0	0	0	0	0	0	0	0	0	0
51640e2e09b0ee28cb8f2b9913202b40	Ruminococcaceae	Ruminococcus	0	0	0	0	0	0	0	0	16.9482	51.7939	0	0	0	0	0	0	0	0	0	0	0	0	29.7778	0	0	0	0	0	0	0	0	0	0	0	0	0	0	0
cb15dceda62a8b1bfd375a1e48cf304f	Microbacteriaceae	Leucobacter	0	0	0	0	0	0	0	0	0	0	0	0	0	0	0	31.8558	35.1635	31.3358	0	0	0	0	0	0	0	0	0	0	0	0	0	0	0	0	0	0	0	0
d0647e39d8de1ab33f38e5c43379e83f	Peptostreptococcales-Tissierellales	Anaerococcus	0	0	0	0	0	0	0	0	0	0	0	22.0436	0	0	30.1011	0	0	0	0	0	0	45.9073	0	0	0	0	0	0	0	0	0	0	0	0	0	0	0	0
67453f5ede6762ff42520e9b661976a2	Xanthobacteraceae	Bradyrhizobium	0	0	0	13.585	47.2996	0	0	0	0	0	0	0	0	10.8604	0	0	0	0	0	0	0	0	0	0	0	0	0	0	0	25.9527	0	0	0	0	0	0	0	0
a8617dadc7492d4a847e16e207647e5a	Bacteroidaceae	Bacteroides	0	0	0	0	0	0	0	0	29.5227	0	20.4301	0	0	16.0895	0	0	0	0	0	0	0	17.118	14.5071	0	0	0	0	0	0	0	0	0	0	0	0	0	0	0
c9ed3f24f81993dfd329400c20121796	Ruminococcaceae	Ruminococcus	0	0	0	0	0	0	0	0	0	0	0	0	20.2908	39.8214	0	0	0	0	0	0	16.286	20.6194	0	0	0	0	0	0	0	0	0	0	0	0	0	0	0	0
dbeeede3bebb955538383bba1059baa7	Bacteroidaceae	Bacteroides	0	0	0	0	0	0	0	0	0	0	0	0	16.5333	0	0	0	0	0	0	0	26.0576	0	54.2109	0	0	0	0	0	0	0	0	0	0	0	0	0	0	0
e85a19b39f7d9a3591208775f5a5ec13	uncultured		0	0	0	0	0	0	0	0	0	0	26.0483	0	0	11.6649	0	0	0	0	0	0	0	0	39.7037	0	0	19.3495	0	0	0	0	0	0	0	0	0	0	0	0
6fb17ac965b4dc011d9526bad6af07ba	Ruminococcaceae	Faecalibacterium	0	0	0	0	0	0	0	0	31.7096	0	0	0	0	0	47.3591	0	0	0	0	0	0	0	17.5613	0	0	0	0	0	0	0	0	0	0	0	0	0	0	0
f0d208dc5a5fd2b9f57e8b19c07293d3			0	0	0	0	0	0	0	0	0	0	0	0	19.1636	0	0	0	0	0	0	0	0	0	0	0	0	0	0	0	0	0	61.6776	15.4453	0	0	0	0	0	0
cd35d4b57490afc54a990f311e3334d5	Alteromonadaceae	Alteromonas	0	0	0	0	0	0	0	0	0	0	0	95.9544	0	0	0	0	0	0	0	0	0	0	0	0	0	0	0	0	0	0	0	0	0	0	0	0	0	0
fccbb792b9cd7d834d2846a08a8fa477	Streptococcaceae	Streptococcus	0	0	0	0	0	0	0	0	0	0	0	49.2739	0	0	0	0	0	0	0	0	0	0	0	46.3027	0	0	0	0	0	0	0	0	0	0	0	0	0	0
d68c098e3c190b60bd4dd3071633f4e5	Enterococcaceae	Enterococcus	0	0	0	0	0	0	0	0	0	0	0	0	0	0	0	0	0	0	0	0	0	0	0	0	0	0	95.2003	0	0	0	0	0	0	0	0	0	0	0
b8dcb35222b629f2026cc66e1bfb5406	Staphylococcaceae	Staphylococcus	0	0	0	0	0	0	0	0	0	0	0	0	0	0	0	0	0	0	0	0	0	0	0	78.7146	0	0	0	0	0	0	0	16.0174	0	0	0	0	0	0
41f56e89ce657b436fb5d9c6151391c8	Corynebacteriaceae	Lawsonella	0	0	0	27.17	0	0	0	0	31.7096	0	35.7526	0	0	0	0	0	0	0	0	0	0	0	0	0	0	0	0	0	0	0	0	0	0	0	0	0	0	0
1a4a6e0f02c5231b8bbcb933722a8254	Dermabacteraceae	Brachybacterium	0	0	0	0	0	0	55.3035	0	0	0	0	0	0	0	0	0	0	0	0	0	0	0	0	0	0	22.6431	0	0	0	0	0	0	0	0	0	0	0	16.3273
d32d75a44bea8d62136a7aef652ceabb	Sphingomonadaceae	Sphingomonas	0	0	0	0	0	0	0	0	0	0	0	0	0	0	32.5092	0	35.5116	0	0	0	0	0	0	0	0	0	0	0	0	25.9527	0	0	0	0	0	0	0	0
04c66492e8cbde4d7642468e66bb4829	Rhizobiaceae	Mesorhizobium	0	0	0	0	0	0	0	0	0	0	0	0	0	0	0	0	0	0	0	0	0	53.2991	0	0	0	0	0	0	0	0	40.531	0	0	0	0	0	0	0
7abc094e4a88233a0816eda8ff68fca4	Akkermansiaceae	Akkermansia	0	0	0	0	0	0	0	0	62.8725	0	0	0	0	0	0	0	0	0	0	0	11.4002	0	18.7066	0	0	0	0	0	0	0	0	0	0	0	0	0	0	0
02c3200de9a2be841e062dd49ccc9c1b	Burkholderiaceae	Burkholderia-Caballeronia-Paraburkholderia	0	0	0	0	0	0	0	0	0	0	0	0	0	0	0	0	0	0	0	0	0	0	0	31.4859	0	0	0	0	0	32.7824	0	28.0304	0	0	0	0	0	0
ef083828b9e6d265655a497385d8be52	Muribaculaceae	Muribaculaceae	0	0	0	0	0	0	0	0	0	0	0	0	36.8241	0	0	0	0	0	0	0	36.2363	0	18.7066	0	0	0	0	0	0	0	0	0	0	0	0	0	0	0
0340077c2b80f96ca356a32be6a9ff3c	Moraxellaceae	Acinetobacter	0	0	0	0	0	0	0	29.5633	43.7374	0	0	0	0	0	0	0	0	0	0	0	0	0	0	0	0	0	0	0	0	0	0	0	0	0	0	0	0	18.2482
f0ba24412923ee7f96591156d2398582			0	0	0	0	0	11.0116	0	0	0	0	0	0	20.2908	24.1342	0	0	0	0	0	0	0	22.1755	13.7436	0	0	0	0	0	0	0	0	0	0	0	0	0	0	0
0c672b85875cc8cb2a8ff99df241258c	Pseudomonadaceae	Pseudomonas	0	0	0	0	0	0	0	0	0	0	0	0	30.812	0	0	0	0	0	0	0	0	0	0	0	0	0	0	0	0	0	59.9154	0	0	0	0	0	0	0
53befc9f1108a54d510d725d33dae4a2	Streptococcaceae	Streptococcus	0	0	0	0	0	0	0	0	0	0	0	57.9184	0	0	0	0	32.7264	0	0	0	0	0	0	0	0	0	0	0	0	0	0	0	0	0	0	0	0	0
020ee53a786506f20ec8bd44765f5c52	Nocardiaceae	Rhodococcus	0	12.0218	0	0	0	0	0	18.3772	0	0	0	0	0	0	0	0	60.2305	0	0	0	0	0	0	0	0	0	0	0	0	0	0	0	0	0	0	0	0	0
f5fb30a74d713ae3baa821ea5683056b	Ruminococcaceae	Faecalibacterium	0	0	0	0	0	0	0	0	23.5088	0	0	0	0	0	23.6796	0	0	0	0	0	19.136	0	24.0513	0	0	0	0	0	0	0	0	0	0	0	0	0	0	0
26ad19f588919fc4572b533ef25e48e4	Devosiaceae	Devosia	11.1539	79.2023	0	0	0	0	0	0	0	0	0	0	0	0	0	0	0	0	0	0	0	0	0	0	0	0	0	0	0	0	0	0	0	0	0	0	0	0
96215fc964b12b65605f66faf10a5408	Geodermatophilaceae	Blastococcus	0	0	0	0	0	0	0	0	0	90.0998	0	0	0	0	0	0	0	0	0	0	0	0	0	0	0	0	0	0	0	0	0	0	0	0	0	0	0	0
d7cb709c141b626e2af26d8e0d012169	Corynebacteriaceae	Corynebacterium	0	0	0	0	0	0	0	0	0	0	0	0	0	0	89.9021	0	0	0	0	0	0	0	0	0	0	0	0	0	0	0	0	0	0	0	0	0	0	0
80aa0a226c9927ad68973b01a8ce68a7	Bacteroidaceae	Bacteroides	0	0	0	0	0	0	0	0	16.4015	37.2269	0	0	0	12.4693	0	0	0	0	0	0	0	0	23.6695	0	0	0	0	0	0	0	0	0	0	0	0	0	0	0
7328dd26b5c8b0c95422b8162844af65	0319-6G20	0319-6G20	0	0	0	0	0	0	0	0	0	0	0	78.2331	0	0	0	0	0	0	0	0	0	0	0	0	0	0	0	0	0	0	0	0	0	0	0	0	10.6779	0
435eb1ed545dbd3ccd9ac38a7cb0e42b	Devosiaceae	Devosia	0	0	20.0521	0	0	0	0	0	0	0	0	0	0	0	33.3119	0	0	0	23.3879	11.5413	0	0	0	0	0	0	0	0	0	0	0	0	0	0	0	0	0	0
7f8a895cc0234c7e388f506ec96d95fc	Dermabacteraceae	Brachybacterium	0	0	0	0	0	54.3239	0	0	0	0	0	0	0	0	0	0	33.7708	0	0	0	0	0	0	0	0	0	0	0	0	0	0	0	0	0	0	0	0	0
086dd66f740c34be0f077ba3b4335c66	Bacteroidaceae	Bacteroides	0	0	0	0	0	0	0	0	0	0	66.9084	0	0	0	0	0	0	0	0	0	0	0	20.9972	0	0	0	0	0	0	0	0	0	0	0	0	0	0	0
6f5097c17cf708ba020fac5b97160f70	Bacteroidaceae	Bacteroides	23.747	0	0	0	0	0	0	0	0	0	0	0	17.6605	0	0	0	0	0	0	0	0	0	0	0	0	0	0	0	0	46.4417	0	0	0	0	0	0	0	0
0dec2cb72e9e1f63c3091ddede06cf59	Corynebacteriaceae	Corynebacterium	0	0	0	0	0	0	0	0	0	0	0	0	0	0	0	0	0	0	0	0	69.6226	0	0	18.0581	0	0	0	0	0	0	0	0	0	0	0	0	0	0
8b864d26b625a8b5466e5f9877ff6190	Lachnospiraceae	Dorea	0	0	0	0	0	0	0	0	0	0	0	0	45.4665	0	0	0	0	0	0	0	0	19.8413	21.7607	0	0	0	0	0	0	0	0	0	0	0	0	0	0	0
a966f151acac3ae18c8c656de581d550	Vibrionaceae	Vibrio	0	0	0	0	0	0	0	0	0	0	0	0	14.6545	30.57	0	0	0	0	0	0	17.9146	10.8932	12.9801	0	0	0	0	0	0	0	0	0	0	0	0	0	0	0
724255339c86cbb3d3e55c78fe396698	Moraxellaceae	Acinetobacter	0	0	0	0	0	0	0	0	0	0	0	0	0	0	31.7065	0	18.104	0	0	0	0	18.2851	0	0	0	0	0	0	0	0	18.797	0	0	0	0	0	0	0
a4acf16e3b24ead6423432e68b5b4226			0	0	0	0	0	0	0	0	0	0	0	0	0	0	0	0	0	0	0	0	0	0	0	86.5861	0	0	0	0	0	0	0	0	0	0	0	0	0	0
f33d3086aa24c1f7bd83e7aa17eb5923	Microbacteriaceae	Microbacterium	0	0	0	0	0	0	0	25.5683	0	0	0	0	0	0	40.5362	0	20.1929	0	0	0	0	0	0	0	0	0	0	0	0	0	0	0	0	0	0	0	0	0
0eba9be188122b4eb8ac9585bd184654	Nocardioidaceae	Nocardioides	0	0	26.0678	0	0	0	0	0	0	0	0	0	0	0	27.2917	0	32.3782	0	0	0	0	0	0	0	0	0	0	0	0	0	0	0	0	0	0	0	0	0
a8611e654e1df051ade65b758da351f9	Corynebacteriaceae	Corynebacterium	0	0	0	0	0	0	0	0	0	0	62.8224	0	0	0	0	0	0	0	0	0	0	0	0	0	0	0	0	0	0	0	0	22.882	0	0	0	0	0	0
3958d9d178dcb6b02a3fa6eb29dfc6f7	Moraxellaceae	Enhydrobacter	0	0	0	0	0	0	0	0	0	0	0	0	0	0	0	0	0	0	0	0	0	0	0	0	0	0	0	0	0	19.1231	29.9577	36.6112	0	0	0	0	0	0
d654fcdc8ac62e8bab9e898dbe1c2862	Rhodobacteraceae		0	0	0	0	0	0	0	0	0	0	0	0	0	42.2348	0	0	0	0	0	0	43.1579	0	0	0	0	0	0	0	0	0	0	0	0	0	0	0	0	0
e4a5344ac9b502e0598474086dac1751	Rhodobacteraceae	Paracoccus	0	0	0	0	0	0	0	0	0	0	0	73.9108	0	0	0	0	0	0	0	0	0	0	0	0	0	0	0	0	0	0	0	0	0	0	0	0	11.325	0
11d25a03b19f9120a8e57809d35ce248	Rhodocyclaceae	Sulfuritalea	0	0	0	0	0	0	0	0	0	0	0	0	0	14.0783	0	0	0	0	0	0	15.0645	28.4002	0	0	0	0	0	0	0	0	0	27.4584	0	0	0	0	0	0
2f2e3244cf819cb8d1fc07c9da3983c7	Bifidobacteriaceae	Bifidobacterium	0	0	0	0	0	0	0	0	20.7752	18.3437	45.4569	0	0	0	0	0	0	0	0	0	0	0	0	0	0	0	0	0	0	0	0	0	0	0	0	0	0	0
a9786dd426fefe7f07c6ac588c5fb690	Pseudomonadaceae	Pseudomonas	0	0	0	0	84.4635	0	0	0	0	0	0	0	0	0	0	0	0	0	0	0	0	0	0	0	0	0	0	0	0	0	0	0	0	0	0	0	0	0
23258b1f6e163b9ee4b2e13507786500	Sphingomonadaceae	Sphingopyxis	0	0	36.0938	0	0	0	0	11.5856	0	0	0	0	0	0	0	0	0	0	0	0	0	0	0	0	0	36.6406	0	0	0	0	0	0	0	0	0	0	0	0
f1b8029a81c1bffaac0c66b60939e3a2	Comamonadaceae	Diaphorobacter	0	0	0	0	21.2365	0	0	0	0	0	0	0	0	0	0	0	0	0	0	0	0	0	11.453	40.7464	0	0	0	0	0	0	0	10.8689	0	0	0	0	0	0
1c121eb402730330d3f16e10b63b75e5	Beijerinckiaceae	Bosea	0	0	0	0	0	0	0	0	0	0	0	0	0	0	0	0	0	0	0	0	0	0	0	0	15.9571	13.5858	0	0	0	0	0	0	0	0	0	13.1137	13.59	27.8525
6961126a33492e6edb7321a3b8fd7f13	Pseudomonadaceae	Pseudomonas	0	0	0	0	0	0	0	0	38.2702	0	0	0	0	0	0	0	0	0	0	0	0	0	0	0	0	0	0	0	0	45.7588	0	0	0	0	0	0	0	0
89c2b5cc5540312d103179adfbda1d46	Staphylococcaceae	Staphylococcus	0	0	0	0	0	36.3383	0	47.541	0	0	0	0	0	0	0	0	0	0	0	0	0	0	0	0	0	0	0	0	0	0	0	0	0	0	0	0	0	0
9e7fc9345823cad0eef02bbddc199d3f			16.9107	0	0	0	0	0	0	0	0	0	0	0	0	0	0	0	0	0	0	0	0	0	0	0	0	0	0	0	0	21.172	0	45.764	0	0	0	0	0	0
3100cbc8c822dee9cb46675d72373363	uncultured		0	0	0	0	0	0	0	0	0	0	0	0	26.3029	0	0	0	0	0	0	0	0	0	0	0	0	0	0	0	0	0	0	57.205	0	0	0	0	0	0
353fe553998f40d9335c462cdfd25fda	Micrococcaceae	Kocuria	0	0	0	0	0	0	0	0	0	0	0	83.4198	0	0	0	0	0	0	0	0	0	0	0	0	0	0	0	0	0	0	0	0	0	0	0	0	0	0
f171389047411a960072787e3953a67e			32.7421	0	0	0	0	0	0	0	0	0	0	0	0	0	0	0	0	0	0	0	0	0	0	0	0	0	0	0	0	25.9527	0	24.5981	0	0	0	0	0	0
8845903ed0ce06a57a6f811b2b8b22e8	Geminicoccaceae	Geminicoccus	0	0	0	0	0	0	0	0	0	21.5808	0	0	0	0	0	0	0	0	0	0	0	0	0	61.5826	0	0	0	0	0	0	0	0	0	0	0	0	0	0
58269fe769f397a1686d762942dc1810	Comamonadaceae	Pelomonas	0	0	0	0	0	0	0	0	0	36.1478	0	0	0	34.1901	0	0	0	0	0	0	12.2145	0	0	0	0	0	0	0	0	0	0	0	0	0	0	0	0	0
30a423212340b1eebad7385fbb8a2520	Microbacteriaceae	Microbacterium	0	0	0	0	0	0	42.5411	26.7668	0	0	0	0	0	0	0	0	0	0	0	12.9402	0	0	0	0	0	0	0	0	0	0	0	0	0	0	0	0	0	0
233dbb100bb7d1936f9da481dfd89c93	Comamonadaceae	Pelomonas	16.9107	0	0	0	0	0	0	0	0	0	0	0	0	0	0	0	0	0	0	0	0	0	0	0	0	0	0	0	0	51.2225	13.5103	0	0	0	0	0	0	0
56817ee56bc0ee443f6d088b04652cc0	Bifidobacteriaceae	Bifidobacterium	0	0	0	0	0	0	0	0	0	0	50.0536	0	0	0	0	0	0	0	0	0	0	31.5126	0	0	0	0	0	0	0	0	0	0	0	0	0	0	0	0
3fe4ea02f727b95ed7fedd9d4d19dd9a	Chloroplast	Chloroplast	0	0	0	0	0	0	0	0	0	0	0	0	0	0	0	0	0	0	0	0	0	0	0	0	0	0	0	0	0	0	81.062	0	0	0	0	0	0	0
a1bf0afd33463e1f308a042f97712f09	uncultured		0	0	0	0	52.1261	0	0	0	0	0	0	0	0	28.5588	0	0	0	0	0	0	0	0	0	0	0	0	0	0	0	0	0	0	0	0	0	0	0	0
aefbbb43cace0daec05c2351277452cc	Burkholderiaceae	Burkholderia-Caballeronia-Paraburkholderia	23.747	0	0	0	0	0	0	0	0	0	0	0	0	0	0	0	0	0	0	0	0	0	0	37.9682	0	0	0	0	0	0	18.2096	0	0	0	0	0	0	0
d735551b08ad07d96cc54359f56430a2	Paenibacillaceae	Paenibacillus	0	0	0	0	0	0	19.8525	0	0	0	0	0	0	0	0	59.0498	0	0	0	0	0	0	0	0	0	0	0	0	0	0	0	0	0	0	0	0	0	0
66485e1b23e485d2d7d2a5f93fe5e67c	Chloroplast	Chloroplast	0	78.4952	0	0	0	0	0	0	0	0	0	0	0	0	0	0	0	0	0	0	0	0	0	0	0	0	0	0	0	0	0	0	0	0	0	0	0	0
aadf1312073911f9a6a0d3bde3666393	Pseudomonadaceae	Pseudomonas	0	0	0	0	18.3407	0	0	0	0	0	0	0	21.4181	0	0	0	0	0	0	0	0	0	0	0	0	0	0	0	0	0	38.1814	0	0	0	0	0	0	0
e77a64435d96ffa5db5e4d2ccc9f0c28	Rikenellaceae	Rikenellaceae_RC9_gut_group	0	0	0	0	0	0	0	0	0	0	0	0	37.9514	39.4192	0	0	0	0	0	0	0	0	0	0	0	0	0	0	0	0	0	0	0	0	0	0	0	0
0344cce1b42b5f318b6533c22b3e4813	Microbacteriaceae	Microbacterium	0	0	0	0	0	0	13.1168	53.5336	0	0	0	0	0	0	0	0	0	10.5626	0	0	0	0	0	0	0	0	0	0	0	0	0	0	0	0	0	0	0	0
986f7e2e5aee9e8323ec67da06982bf7			0	0	0	0	0	0	0	0	11.4811	0	0	0	18.0363	13.676	0	0	0	0	0	0	0	15.5618	18.3248	0	0	0	0	0	0	0	0	0	0	0	0	0	0	0
1b76f72f332fcada8131dd709604f5cf	Microbacteriaceae	Clavibacter	0	0	0	0	0	0	0	0	0	0	0	0	0	0	0	0	32.0301	0	0	44.4165	0	0	0	0	0	0	0	0	0	0	0	0	0	0	0	0	0	0
5e88329b87ddacd050a7f4ca1ccaa1e3	Bacteroidaceae	Bacteroides	0	0	0	0	0	0	0	0	17.4949	0	0	0	25.9272	32.9834	0	0	0	0	0	0	0	0	0	0	0	0	0	0	0	0	0	0	0	0	0	0	0	0
1220a6c053e9640980c34860d4d1e965			0	0	0	0	38.1293	0	0	0	0	0	0	0	0	0	0	0	0	0	0	0	11.4002	14.7837	0	0	0	0	0	0	0	0	0	12.013	0	0	0	0	0	0
fb0e56e5e7258b3781deea425226efbc	Aerococcaceae	Aerococcus	0	0	0	0	0	39.6418	0	0	0	0	0	0	0	0	0	0	36.5561	0	0	0	0	0	0	0	0	0	0	0	0	0	0	0	0	0	0	0	0	0
13dcc16ec69bf61e6343884f17141ff7			0	0	0	0	0	0	0	0	0	0	0	76.0719	0	0	0	0	0	0	0	0	0	0	0	0	0	0	0	0	0	0	0	0	0	0	0	0	0	0
af5f38c29dd514c1fa03a097a6da0196	Weeksellaceae	Cloacibacterium	0	0	0	0	0	0	0	0	75.9937	0	0	0	0	0	0	0	0	0	0	0	0	0	0	0	0	0	0	0	0	0	0	0	0	0	0	0	0	0
492a790bb54ed98a438c66492b587113	Pseudomonadaceae	Pseudomonas	0	0	46.7883	0	0	0	0	0	0	0	0	0	0	0	0	0	0	0	0	0	0	0	0	29.1707	0	0	0	0	0	0	0	0	0	0	0	0	0	0
db23d5349f4394cab4f63800ba3b68c5	Bacteroidaceae	Bacteroides	32.3823	0	0	0	0	0	0	0	23.5088	0	0	0	0	0	0	0	0	0	0	0	19.9503	0	0	0	0	0	0	0	0	0	0	0	0	0	0	0	0	0
b6dfb0f3787abebd262e5bcd12826199	Enterobacteriaceae		0	75.6665	0	0	0	0	0	0	0	0	0	0	0	0	0	0	0	0	0	0	0	0	0	0	0	0	0	0	0	0	0	0	0	0	0	0	0	0
702010ac269b1a2bacb880fb32a305da	Brevibacteriaceae	Brevibacterium	0	0	0	0	0	0	0	0	0	0	75.5912	0	0	0	0	0	0	0	0	0	0	0	0	0	0	0	0	0	0	0	0	0	0	0	0	0	0	0
21051cbeccdec8a82ef9e7e37bbc4b7b	Paenibacillaceae	Paenibacillus	0	0	0	0	0	0	0	29.1638	0	0	0	0	0	0	0	0	46.3044	0	0	0	0	0	0	0	0	0	0	0	0	0	0	0	0	0	0	0	0	0
c7ebfee3137f55e7c589e3612b684768	Caulobacteraceae		0	0	0	0	0	0	0	0	0	0	0	33.2815	0	0	0	0	23.3263	0	0	0	0	0	0	0	0	0	0	0	0	0	18.2096	0	0	0	0	0	0	0
a90c1e37327ecda882d119fd36a53571	Chloroplast	Chloroplast	0	0	0	0	0	0	0	0	0	0	0	0	0	0	0	34.9637	39.6894	0	0	0	0	0	0	0	0	0	0	0	0	0	0	0	0	0	0	0	0	0
4dbb9148f4358fc1dd2508be103267d7	uncultured		0	0	0	0	0	0	0	0	0	0	0	0	29.6847	0	0	0	0	0	0	0	44.7865	0	0	0	0	0	0	0	0	0	0	0	0	0	0	0	0	0
4ee995591ef03a6ee88786f23ae61007	Vibrionaceae	Vibrio	0	0	0	0	0	0	0	0	0	32.3712	0	0	16.5333	0	0	0	0	0	0	0	0	0	24.8148	0	0	0	0	0	0	0	0	0	0	0	0	0	0	0
473c735144082d5bad6695f9a55ded0f	Lachnospiraceae	Eubacterium_eligens_group	0	0	0	0	0	0	0	0	0	0	0	0	20.6666	25.3409	0	0	27.1559	0	0	0	0	0	0	0	0	0	0	0	0	0	0	0	0	0	0	0	0	0
7f5a544c77244a0aa65b3e916373fb39	Burkholderiaceae	Cupriavidus	0	72.8378	0	0	0	0	0	0	0	0	0	0	0	0	0	0	0	0	0	0	0	0	0	0	0	0	0	0	0	0	0	0	0	0	0	0	0	0
53585f9dba79333c976fde7f94c0068e	BD7-11	BD7-11	0	0	0	0	0	0	0	0	0	0	0	0	0	0	0	14.374	0	0	0	0	0	58.3567	0	0	0	0	0	0	0	0	0	0	0	0	0	0	0	0
c94131ec80e89504cff065e3d548ac07	Caulobacteraceae	Brevundimonas	0	0	0	0	0	0	0	0	0	0	0	0	0	0	47.3591	0	0	0	0	0	0	0	0	0	0	0	0	0	0	25.2698	0	0	0	0	0	0	0	0
dc70d0d544d0f44a7409b4bf7142871b	Lachnospiraceae	Lachnospiraceae_ND3007_group	0	0	0	0	0	0	0	0	28.976	0	0	0	0	0	0	0	0	0	0	0	0	14.7837	28.6325	0	0	0	0	0	0	0	0	0	0	0	0	0	0	0
10cb7e578a2a5573a7f1d498220488ce	Beijerinckiaceae	Methylobacterium-Methylorubrum	0	0	0	0	48.2649	0	0	0	24.0555	0	0	0	0	0	0	0	0	0	0	0	0	0	0	0	0	0	0	0	0	0	0	0	0	0	0	0	0	0
e30916f18e2563469b4518cbf5e14870	Aeromonadaceae	Aeromonas	0	0	0	0	0	0	0	0	0	0	0	0	0	0	0	0	0	0	0	0	0	0	0	72.2323	0	0	0	0	0	0	0	0	0	0	0	0	0	0
5769b0ca68c38c42f6b7bce63c8686eb			0	0	0	0	0	0	0	0	0	0	0	72.1819	0	0	0	0	0	0	0	0	0	0	0	0	0	0	0	0	0	0	0	0	0	0	0	0	0	0
49e4857a9ae2f708f811dc0777390c9f	Obscuribacteraceae	Candidatus_Obscuribacter	0	0	0	0	0	0	0	0	0	0	51.0751	0	21.0423	0	0	0	0	0	0	0	0	0	0	0	0	0	0	0	0	0	0	0	0	0	0	0	0	0
e6121387a872358af4b47eadf3904988	Moraxellaceae	Enhydrobacter	0	0	0	0	0	0	0	0	0	0	0	0	0	0	0	0	0	0	0	0	0	0	0	40.7464	0	0	0	0	0	0	31.1325	0	0	0	0	0	0	0
1826a070c68a6eabff3074c9b39a53ad	Devosiaceae	Devosia	0	0	0	0	0	0	0	0	0	0	0	0	0	0	0	0	0	0	0	0	0	0	0	0	0	0	0	0	0	0	0	0	0	0	0	0	71.833	0
39dd45ae4a1bf52b0f8c009b8e8d9727	Streptococcaceae	Lactococcus	0	0	0	0	0	0	0	0	0	23.1994	0	0	0	0	0	0	0	0	0	0	0	0	0	48.6179	0	0	0	0	0	0	0	0	0	0	0	0	0	0
b71dfd2f334dec37b19dba130510df13	Psychromonadaceae	Psychromonas	0	0	0	0	0	0	0	0	0	0	0	71.7497	0	0	0	0	0	0	0	0	0	0	0	0	0	0	0	0	0	0	0	0	0	0	0	0	0	0
6eb275390645bfc0a7c6b133f6ef6038	Micrococcaceae	Kocuria	0	0	0	0	0	0	0	0	71.6199	0	0	0	0	0	0	0	0	0	0	0	0	0	0	0	0	0	0	0	0	0	0	0	0	0	0	0	0	0
11caa2ada6c97242b1bddfe7dbee3947	Rikenellaceae	Rikenellaceae_RC9_gut_group	0	0	0	0	0	0	0	0	39.9103	0	0	0	0	0	0	0	0	0	0	0	0	0	31.6866	0	0	0	0	0	0	0	0	0	0	0	0	0	0	0
d129c0155ab935e1ba628821a21e6467	Bacteroidaceae	Bacteroides	0	0	0	0	0	0	0	0	30.0694	0	0	0	0	0	0	0	0	0	0	0	24.8361	16.3399	0	0	0	0	0	0	0	0	0	0	0	0	0	0	0	0
45090f0a7f585a7b90179abf841c9a9e	Beijerinckiaceae		0	0	0	0	0	0	0	0	0	0	0	0	17.2848	0	0	0	0	0	0	0	0	33.8469	0	0	0	0	0	0	0	19.806	0	0	0	0	0	0	0	0
59e66d99ca72f90e0a20d3c5c606a163	Bacillaceae	Bacillus	0	0	0	0	0	0	0	0	0	0	0	0	0	0	0	0	0	0	0	0	0	0	0	0	0	0	0	0	0	0	70.4887	0	0	0	0	0	0	0
b7b2652e4235fe6505f953fe4afcbe32	Rhodanobacteraceae	Dyella	22.6676	0	0	0	0	0	0	0	0	0	0	0	0	0	0	0	0	0	0	0	21.9861	25.6769	0	0	0	0	0	0	0	0	0	0	0	0	0	0	0	0
a471623cfd5348ed851535ebf36c67cd	Enterobacteriaceae	Lelliottia	0	70.0092	0	0	0	0	0	0	0	0	0	0	0	0	0	0	0	0	0	0	0	0	0	0	0	0	0	0	0	0	0	0	0	0	0	0	0	0
ed0e4f43d75b6dbfe156e65c69c4e3a5	Akkermansiaceae	Akkermansia	0	0	0	0	0	0	0	0	16.9482	0	0	0	0	0	0	0	0	0	0	0	0	0	0	52.7851	0	0	0	0	0	0	0	0	0	0	0	0	0	0
dd0e41a54d0d08ac11b1882d0d20519f	Lachnospiraceae	Blautia	0	0	0	0	0	0	0	0	0	0	0	0	24.0484	45.4527	0	0	0	0	0	0	0	0	0	0	0	0	0	0	0	0	0	0	0	0	0	0	0	0
919a3b0207b0904b74c01c257b3ba3b9	Pseudomonadaceae	Pseudomonas	0	0	0	24.7441	0	44.4134	0	0	0	0	0	0	0	0	0	0	0	0	0	0	0	0	0	0	0	0	0	0	0	0	0	0	0	0	0	0	0	0
0b6d0a45e21a4d8a4f37e010830a5213	Geminicoccaceae	Geminicoccus	0	0	0	0	0	0	0	0	0	14.0275	0	0	0	0	0	0	0	0	0	0	0	0	0	55.1002	0	0	0	0	0	0	0	0	0	0	0	0	0	0
66d61b6290422564acac78d2af371ac6	Lachnospiraceae	Dorea	0	0	0	0	0	0	0	0	0	0	0	0	42.0847	0	0	0	0	0	0	0	0	14.3946	12.5983	0	0	0	0	0	0	0	0	0	0	0	0	0	0	0
a0fc83a51a93b39461721579024388c1	Rhodocyclaceae	Sulfuritalea	10.7941	0	0	14.0702	0	0	0	0	0	0	0	0	0	0	0	0	0	0	0	0	0	0	0	0	0	0	0	0	0	0	44.0555	0	0	0	0	0	0	0
a260d24a554d17dcf34ab0f455ac97a7	Microbacteriaceae	Microbacterium	0	0	0	0	0	0	0	0	0	0	0	0	0	0	0	0	0	0	12.5292	0	0	0	0	0	0	0	0	0	0	0	0	0	0	0	0	0	56.3016	0
94ab023dc245a88061501a7226d7ffb1	Staphylococcaceae	Staphylococcus	0	0	0	0	0	0	0	0	0	0	0	17.7213	0	0	0	0	0	0	0	0	35.8292	15.1727	0	0	0	0	0	0	0	0	0	0	0	0	0	0	0	0
c163fa19d7415d67ba39c1cf9a5a44c9	Pseudomonadaceae	Pseudomonas	0	0	0	0	14.4795	0	0	0	0	0	0	0	0	0	0	0	0	0	0	0	0	0	0	0	0	0	0	0	0	17.7571	36.4192	0	0	0	0	0	0	0
3e1911c7bd11811f6b42dd7eda51c36c	Bacteroidaceae	Bacteroides	0	0	0	0	0	0	0	0	0	0	0	0	21.7939	0	0	0	0	0	0	0	0	26.066	0	0	0	20.5846	0	0	0	0	0	0	0	0	0	0	0	0
5ff5acbd3ae22e8dc0c9fc96e3ca3705	Flavobacteriaceae	Flavobacterium	0	0	68.1773	0	0	0	0	0	0	0	0	0	0	0	0	0	0	0	0	0	0	0	0	0	0	0	0	0	0	0	0	0	0	0	0	0	0	0
e1e097d77f5103f8b2b50c364924f758	Lachnospiraceae	Blautia	0	0	0	0	0	0	0	0	0	0	10.7258	0	0	11.6649	0	0	0	0	0	0	14.2502	0	14.8889	0	0	0	0	0	0	0	16.4474	0	0	0	0	0	0	0
665f207eaaea9cc25e51e5109468d3f1	Moraxellaceae	Acinetobacter	0	0	0	0	0	0	0	0	0	0	0	17.2891	0	0	0	0	0	0	0	0	18.7289	0	0	31.9489	0	0	0	0	0	0	0	0	0	0	0	0	0	0
b6986e8096dff89abdc8a95c2cab8e10	Promicromonosporaceae	Cellulosimicrobium	0	0	0	0	0	0	0	0	0	0	0	0	0	0	0	0	0	0	0	0	0	0	0	0	0	0	0	0	23.7792	0	0	0	0	0	0	0	0	44.1798
cbc18148bd96160ac039804a83992255	Beijerinckiaceae	Methylobacterium-Methylorubrum	0	0	23.3942	0	0	0	0	0	0	0	0	0	0	0	0	19.8128	0	0	0	0	0	0	0	0	0	24.2898	0	0	0	0	0	0	0	0	0	0	0	0
e92548aff2114edfc6176e70cd3d4107	Sphingomonadaceae	Sphingomonas	0	0	0	0	0	0	0	0	0	0	0	0	0	0	26.0877	0	0	0	0	0	0	0	0	0	0	41.1692	0	0	0	0	0	0	0	0	0	0	0	0
134685959f5a25a2343e785e486c4af2	Neisseriaceae		0	0	0	0	0	0	0	0	0	0	0	0	0	0	0	0	0	0	0	0	0	0	0	0	0	0	0	0	0	19.1231	0	48.0522	0	0	0	0	0	0
4be631e3404316c83485ef315f84706a	Rhodanobacteraceae	Dyella	28.0646	0	0	16.9812	0	0	0	0	0	0	0	0	0	0	0	0	0	0	0	0	21.9861	0	0	0	0	0	0	0	0	0	0	0	0	0	0	0	0	0
30bf60cb30fc7d5c667cd10c0aaf1cc3	Vibrionaceae	Vibrio	0	0	0	0	0	0	0	0	0	0	0	0	0	0	0	0	0	0	0	0	49.6722	16.7289	0	0	0	0	0	0	0	0	0	0	0	0	0	0	0	0
ba38fb145262a1178edd373d48363888	Erwiniaceae	Pantoea	0	0	66.172	0	0	0	0	0	0	0	0	0	0	0	0	0	0	0	0	0	0	0	0	0	0	0	0	0	0	0	0	0	0	0	0	0	0	0
5dc0d4f38747f78d3939adaa8122dcce	Staphylococcaceae	Staphylococcus	0	0	0	0	0	0	0	0	0	0	0	66.1307	0	0	0	0	0	0	0	0	0	0	0	0	0	0	0	0	0	0	0	0	0	0	0	0	0	0
44c4354c65481ce4fc062adf59df47eb	Microbacteriaceae	Microbacterium	0	0	0	0	0	0	0	0	0	0	0	0	0	0	0	0	26.4596	0	0	0	0	0	0	0	0	0	0	0	0	0	0	0	12.2028	27.1152	0	0	0	0
826efdde58b095ec3c351faaf949ca50	Bacteroidaceae	Bacteroides	0	0	0	0	0	0	0	0	0	0	39.3279	0	0	0	0	0	0	0	0	0	0	0	26.3419	0	0	0	0	0	0	0	0	0	0	0	0	0	0	0
0468c23116129df73e9cdb259bb3a104	Neisseriaceae	Neisseria	0	0	0	0	0	0	0	0	0	0	0	0	0	0	26.489	0	21.2373	0	0	0	17.9146	0	0	0	0	0	0	0	0	0	0	0	0	0	0	0	0	0
8cbfd63b5aa43b71933a3e5197092c31	Mycobacteriaceae	Mycobacterium	0	0	0	0	0	0	0	0	0	0	0	0	24.7999	0	0	0	0	0	0	0	40.3078	0	0	0	0	0	0	0	0	0	0	0	0	0	0	0	0	0
1b75148f4f794a484103a6e2d49cedd4	Rhodobacteraceae	Paracoccus	0	0	0	0	0	0	0	0	31.7096	0	0	0	0	0	0	0	0	0	0	0	0	0	0	33.338	0	0	0	0	0	0	0	0	0	0	0	0	0	0
6adaf285ec5e53584b8442e5ce3cdcca	Mycobacteriaceae	Mycobacterium	18.7097	0	0	0	0	0	0	0	0	0	0	0	0	0	0	0	0	0	0	0	0	14.0056	0	0	0	0	0	0	0	0	0	32.0348	0	0	0	0	0	0
ac582152dd19bbbafdbaf4eae553f5a5	Moraxellaceae	Acinetobacter	0	0	0	0	0	0	0	0	0	42.6221	0	0	0	0	0	0	0	0	0	0	21.9861	0	0	0	0	0	0	0	0	0	0	0	0	0	0	0	0	0
e40ac783301093887985b21eda6d7c03	Bacteroidaceae	Bacteroides	0	0	0	0	0	0	0	0	25.6957	0	38.8171	0	0	0	0	0	0	0	0	0	0	0	0	0	0	0	0	0	0	0	0	0	0	0	0	0	0	0
5cbda45adc8f8cc99db2d7c35ca0b9d2	Microbacteriaceae	Agrococcus	0	0	0	0	0	0	0	0	0	0	0	0	0	0	51.3726	0	0	0	12.9469	0	0	0	0	0	0	0	0	0	0	0	0	0	0	0	0	0	0	0
8a710bbab623bacc0625b651a8d9cb44	Lachnospiraceae	Lachnospiraceae_NK4A136_group	0	0	0	0	0	0	0	0	0	0	0	0	0	0	0	0	0	0	0	0	0	0	35.1225	29.1707	0	0	0	0	0	0	0	0	0	0	0	0	0	0
65c8a64d84ac181077fdd457bca49a77	Comamonadaceae	Acidovorax	0	0	0	0	0	52.1216	12.0533	0	0	0	0	0	0	0	0	0	0	0	0	0	0	0	0	0	0	0	0	0	0	0	0	0	0	0	0	0	0	0
38a5762bf788567a7f93f3a865b58fca	Coriobacteriaceae	Collinsella	0	0	0	0	0	0	0	0	17.4949	46.3987	0	0	0	0	0	0	0	0	0	0	0	0	0	0	0	0	0	0	0	0	0	0	0	0	0	0	0	0
baded37cece58b345594764b05b1a32c	Erysipelatoclostridiaceae	Erysipelotrichaceae_UCG-003	0	0	0	0	0	0	0	0	24.0555	0	0	0	39.8302	0	0	0	0	0	0	0	0	0	0	0	0	0	0	0	0	0	0	0	0	0	0	0	0	0
d3f47251ec587b2238ba8d0b7ba4e7b8	Beijerinckiaceae	Methylobacterium-Methylorubrum	0	0	0	0	38.6119	0	0	0	25.149	0	0	0	0	0	0	0	0	0	0	0	0	0	0	0	0	0	0	0	0	0	0	0	0	0	0	0	0	0
f1492ae70ce7f8fad6eeabcdabd2775a	Muribaculaceae	Muribaculaceae	0	0	0	0	0	0	0	0	0	0	0	0	0	43.8438	0	0	0	0	0	0	0	19.8413	0	0	0	0	0	0	0	0	0	0	0	0	0	0	0	0
ade7ed39bb6c939cb2c1225b5d9bd172	Rhodobacteraceae	Paracoccus	0	0	0	0	0	0	0	0	0	24.8179	0	0	0	0	0	0	0	0	0	0	38.6792	0	0	0	0	0	0	0	0	0	0	0	0	0	0	0	0	0
38d0e8af1bcb752e4c588fa3f9881fb6	Pseudomonadaceae	Pseudomonas	0	0	0	0	0	37.4394	0	25.9678	0	0	0	0	0	0	0	0	0	0	0	0	0	0	0	0	0	0	0	0	0	0	0	0	0	0	0	0	0	0
0e71d1e1464cab69557feee9f2143296	Moraxellaceae	Acinetobacter	0	0	0	0	0	0	0	0	0	41.543	0	0	0	0	0	0	0	0	0	0	0	0	0	0	0	0	0	0	0	0	21.734	0	0	0	0	0	0	0
c6bd32cb087fb527c4bc7c09d673608e	Psychromonadaceae	Psychromonas	0	0	0	22.8034	0	0	0	0	25.149	0	15.3225	0	0	0	0	0	0	0	0	0	0	0	0	0	0	0	0	0	0	0	0	0	0	0	0	0	0	0
6367b9aafe8414736c90a4772b933330	Rhodanobacteraceae	Dyella	0	0	0	0	0	0	0	0	0	0	0	0	39.0786	24.1342	0	0	0	0	0	0	0	0	0	0	0	0	0	0	0	0	0	0	0	0	0	0	0	0
5be621d54cf41cf3d68f3349be641cb6	Corynebacteriaceae	Lawsonella	0	0	0	0	0	0	0	0	62.8725	0	0	0	0	0	0	0	0	0	0	0	0	0	0	0	0	0	0	0	0	0	0	0	0	0	0	0	0	0
7ffb3b0b8ba650afc75cdd3106f8a6f7	Cellulomonadaceae	Cellulomonas	0	0	62.83	0	0	0	0	0	0	0	0	0	0	0	0	0	0	0	0	0	0	0	0	0	0	0	0	0	0	0	0	0	0	0	0	0	0	0
2f5cb1e9e18a866b75c72d8a162ceef7	Micrococcaceae	Rothia	0	0	0	0	0	0	0	0	0	0	62.8224	0	0	0	0	0	0	0	0	0	0	0	0	0	0	0	0	0	0	0	0	0	0	0	0	0	0	0
b7b511650fdd9d89a1db7951093837c0	Psychromonadaceae	Psychromonas	0	0	0	0	0	0	0	0	0	31.8317	0	0	0	30.57	0	0	0	0	0	0	0	0	0	0	0	0	0	0	0	0	0	0	0	0	0	0	0	0
b077159d0b3ef8c9bd56f9aa6b218c38	Enterobacteriaceae	Enterobacter	0	0	62.1616	0	0	0	0	0	0	0	0	0	0	0	0	0	0	0	0	0	0	0	0	0	0	0	0	0	0	0	0	0	0	0	0	0	0	0
ce669fde59db6bcfe2fc85052bb460f2	Caulobacteraceae	Phenylobacterium	25.9058	0	0	0	36.1987	0	0	0	0	0	0	0	0	0	0	0	0	0	0	0	0	0	0	0	0	0	0	0	0	0	0	0	0	0	0	0	0	0
a964bf058555d9cc369986456df5a989	Micrococcaceae	Pseudarthrobacter	0	0	0	0	0	0	0	0	0	0	0	0	0	0	0	0	0	0	0	0	0	0	0	0	0	0	0	0	0	0	0	0	0	30.3323	0	31.6073	0	0
74569a345b64e26ca6dcfc546b494151	Moraxellaceae	Acinetobacter	0	0	0	0	0	0	0	0	0	0	0	16.4246	0	0	0	0	34.4672	0	0	0	10.993	0	0	0	0	0	0	0	0	0	0	0	0	0	0	0	0	0
eb708aead025bfe5b69813af09c98d68	Microbacteriaceae	Microbacterium	0	0	0	0	0	0	0	0	0	0	0	0	0	0	0	0	0	0	0	0	0	0	0	0	0	0	0	0	0	0	0	0	0	0	0	0	61.8023	0
c8a9ea1bdc4d60e09e2f4f4504b59a49	Prevotellaceae	Alloprevotella	0	0	0	0	61.779	0	0	0	0	0	0	0	0	0	0	0	0	0	0	0	0	0	0	0	0	0	0	0	0	0	0	0	0	0	0	0	0	0
6e753dfc25a7f4d4066a5ef38787c21a	Vibrionaceae	Vibrio	0	0	0	0	0	0	0	0	0	0	0	0	0	0	0	0	61.6231	0	0	0	0	0	0	0	0	0	0	0	0	0	0	0	0	0	0	0	0	0
e55eac299f40aefdc8262a00888539dd	Micrococcaceae	Micrococcus	0	0	0	0	0	14.6821	0	0	0	0	0	0	0	0	0	0	0	0	0	46.8646	0	0	0	0	0	0	0	0	0	0	0	0	0	0	0	0	0	0
f2a4df61a1923134f5262a508caae1f7	Beijerinckiaceae		0	0	0	0	0	0	0	0	0	61.5053	0	0	0	0	0	0	0	0	0	0	0	0	0	0	0	0	0	0	0	0	0	0	0	0	0	0	0	0
7d79b849634897d33bbef8c2d07b167f	Erwiniaceae	Pantoea	0	0	0	0	0	17.6186	0	0	0	0	0	0	0	0	0	0	0	0	0	0	0	0	0	0	0	0	0	0	0	0	0	0	0	0	0	0	0	43.8596
f78117f935cf396d01277f08ba4ad4be	Obscuribacteraceae	Obscuribacteraceae	0	0	0	0	0	0	0	0	0	0	0	0	0	0	0	0	0	0	0	0	0	0	0	0	0	0	0	0	0	23.2209	38.1814	0	0	0	0	0	0	0
8314269ca861bf62496109bf84f0c96b	Staphylococcaceae	Auricoccus-Abyssicoccus	0	0	0	0	0	0	0	0	0	0	0	61.3762	0	0	0	0	0	0	0	0	0	0	0	0	0	0	0	0	0	0	0	0	0	0	0	0	0	0
8683f65efdeb77f093283cb7b4c5316d	Enterococcaceae	Enterococcus	0	0	0	0	0	0	0	0	0	0	0	46.2483	0	0	14.8499	0	0	0	0	0	0	0	0	0	0	0	0	0	0	0	0	0	0	0	0	0	0	0
4530c2a40660a14631c08b409cdcdfcf	Devosiaceae	Devosia	0	0	0	0	0	0	0	0	0	0	0	0	0	0	0	60.9922	0	0	0	0	0	0	0	0	0	0	0	0	0	0	0	0	0	0	0	0	0	0
9397c7eb7c395687766f9d86df045f33	Beggiatoaceae		0	0	0	0	0	0	0	0	0	0	0	0	0	28.1566	0	0	32.7264	0	0	0	0	0	0	0	0	0	0	0	0	0	0	0	0	0	0	0	0	0
290b86f2abf27dbfd800cdd0596c6820	Obscuribacteraceae	Obscuribacteraceae	0	0	0	0	60.8137	0	0	0	0	0	0	0	0	0	0	0	0	0	0	0	0	0	0	0	0	0	0	0	0	0	0	0	0	0	0	0	0	0
1a0cf6fccce345e3b1d3c63e76bff9a3	Halomonadaceae	Halomonas	0	0	0	0	0	0	0	0	0	0	60.7794	0	0	0	0	0	0	0	0	0	0	0	0	0	0	0	0	0	0	0	0	0	0	0	0	0	0	0
ca5741b132dc0be411767c15dc3f3643	Burkholderiaceae	Burkholderia-Caballeronia-Paraburkholderia	29.8636	0	0	0	0	0	0	0	0	0	0	0	0	0	0	0	0	0	0	0	0	0	0	0	0	0	0	0	0	0	0	30.8907	0	0	0	0	0	0
21524b40e2d9f5e7ba676b2221f37b44	Dermabacteraceae	Brachybacterium	0	0	0	0	0	0	60.6211	0	0	0	0	0	0	0	0	0	0	0	0	0	0	0	0	0	0	0	0	0	0	0	0	0	0	0	0	0	0	0
fe75bb0c42a7e67c7d12b8d9fe91b945	Mycobacteriaceae	Mycobacterium	0	0	0	0	0	0	0	0	0	0	0	0	0	0	0	0	0	0	0	0	0	29.5674	0	0	0	0	0	0	0	30.7335	0	0	0	0	0	0	0	0
4bcc18b0c16b35ce370ec1cca7ca91af	Micrococcaceae	Kocuria	0	0	0	0	0	0	0	0	0	0	0	60.0795	0	0	0	0	0	0	0	0	0	0	0	0	0	0	0	0	0	0	0	0	0	0	0	0	0	0
b8a0817cde3998aa06b6b170cbd952e3	Peptostreptococcaceae	Romboutsia	0	0	0	0	0	0	0	0	17.4949	0	0	0	0	0	0	0	0	0	0	0	0	0	0	0	0	42.4043	0	0	0	0	0	0	0	0	0	0	0	0
8b964c309a28d566ad7727bad31dff7d	Micrococcaceae	Kocuria	0	0	0	0	0	0	0	0	0	0	0	0	0	0	0	0	0	0	0	0	0	0	0	59.7305	0	0	0	0	0	0	0	0	0	0	0	0	0	0
2f574ff41ddbd5fb3084889117d20b8d	Rhizobiaceae	Allorhizobium-Neorhizobium-Pararhizobium-Rhizobium	0	0	14.7049	0	0	0	0	0	0	0	0	0	0	0	0	0	0	0	0	0	0	0	0	0	0	0	0	0	0	0	0	0	0	0	0	0	44.9765	0
3a94d057b49512d2dc6fa8db22735ac9	Rhodobacteraceae	Ruegeria	0	0	0	0	0	0	0	0	0	0	0	0	0	0	0	0	0	0	0	0	0	0	59.5556	0	0	0	0	0	0	0	0	0	0	0	0	0	0	0
e4be6d78ad6e837e982fa0bd8cb336f5	Promicromonosporaceae	Cellulosimicrobium	0	0	0	0	0	0	0	0	0	0	0	0	0	0	0	0	0	0	0	0	0	0	0	0	0	0	0	0	0	0	0	0	0	0	0	0	0	59.5467
39765262c6d79cc4e651e073b5d50827	Gaiellaceae	Gaiella	0	0	0	0	0	0	0	0	0	0	0	0	0	0	0	0	0	0	0	0	59.4438	0	0	0	0	0	0	0	0	0	0	0	0	0	0	0	0	0
bcde8a1f956352cb0210658db40fc052	Comamonadaceae	Delftia	0	0	0	0	0	0	0	0	0	59.3472	0	0	0	0	0	0	0	0	0	0	0	0	0	0	0	0	0	0	0	0	0	0	0	0	0	0	0	0
6e032a4fdfa0ff2ba5fda4a2664dd963			0	0	0	0	0	0	0	0	0	0	0	0	0	0	0	0	0	0	0	0	0	0	59.1739	0	0	0	0	0	0	0	0	0	0	0	0	0	0	0
f06192782043c25e0a6771bc1fbce9ab	Beijerinckiaceae	Methylobacterium-Methylorubrum	0	0	0	0	0	0	0	0	0	31.2921	0	0	0	0	0	0	27.8522	0	0	0	0	0	0	0	0	0	0	0	0	0	0	0	0	0	0	0	0	0
6ec0983d3325c54264bbb493a5f61c6e	Xanthobacteraceae	Bradyrhizobium	21.5882	0	0	0	0	0	0	0	0	0	0	0	16.5333	0	0	0	0	0	0	0	0	21.0084	0	0	0	0	0	0	0	0	0	0	0	0	0	0	0	0
389cfb2cdc70f3e142cd69aa0d927699	Devosiaceae	Devosia	0	0	0	0	0	0	0	0	0	0	0	0	0	0	0	0	38.2968	0	0	0	0	0	0	0	0	0	0	0	0	0	0	0	0	0	0	0	0	20.8093
754c6ee39877ac0d32a69ffd5c7fe9d6	Vibrionaceae	Vibrio	0	0	0	0	0	0	0	0	0	0	0	0	0	29.3633	18.462	0	0	0	0	0	10.993	0	0	0	0	0	0	0	0	0	0	0	0	0	0	0	0	0
9e4cf9b351f8f1a2ad25655251e767e4	Streptococcaceae	Lactococcus	0	0	0	0	0	0	0	0	0	0	0	0	0	0	0	0	0	0	0	0	0	0	0	58.8045	0	0	0	0	0	0	0	0	0	0	0	0	0	0
688dc61a917bc590685b4615aa5b3dd6	Rhizobiaceae	Aureimonas	0	0	0	0	0	0	0	20.7742	0	0	0	0	0	0	0	11.6546	0	0	0	0	0	0	0	0	0	26.3483	0	0	0	0	0	0	0	0	0	0	0	0
38bc2a60091c9a70d88b43104322949c	Streptococcaceae	Streptococcus	0	0	0	0	0	0	0	0	0	0	46.9891	0	0	0	0	0	0	0	0	0	0	0	0	11.5757	0	0	0	0	0	0	0	0	0	0	0	0	0	0
9b6c38e0df60263ebdded0b30d442525	Micrococcaceae		0	0	0	0	0	0	0	0	0	0	0	0	0	0	32.9106	25.64	0	0	0	0	0	0	0	0	0	0	0	0	0	0	0	0	0	0	0	0	0	0
e840f75d236b052e9a06c0c9de18950f	Oscillospiraceae	UCG-005	0	0	0	0	0	0	0	0	0	0	0	0	0	0	0	0	0	0	0	0	12.6216	0	0	0	0	0	0	0	0	0	0	45.764	0	0	0	0	0	0
09913f81ee826a04d3cffa9e9dfb6321	Bifidobacteriaceae	Bifidobacterium	0	0	0	0	0	0	0	0	24.0555	0	0	0	0	0	0	0	0	0	0	0	0	0	0	34.264	0	0	0	0	0	0	0	0	0	0	0	0	0	0
360fdcc0705cc69056c75566651830e0	Burkholderiaceae	Burkholderia-Caballeronia-Paraburkholderia	0	0	0	0	0	0	0	0	0	0	0	0	0	0	0	0	0	0	0	0	0	0	0	0	0	0	0	0	0	0	58.1532	0	0	0	0	0	0	0
9eccd0aaab439087f3b3f15270fa3e61	Halomonadaceae	Halomonas	0	0	0	0	0	0	0	0	27.8826	0	30.1343	0	0	0	0	0	0	0	0	0	0	0	0	0	0	0	0	0	0	0	0	0	0	0	0	0	0	0
d3884808a7c6c2978bc6229c3226b0b5	Beijerinckiaceae	Bosea	0	57.9874	0	0	0	0	0	0	0	0	0	0	0	0	0	0	0	0	0	0	0	0	0	0	0	0	0	0	0	0	0	0	0	0	0	0	0	0
0446def6a22013a2620a42bc68b946fb	Ruminococcaceae	Ruminococcus	0	0	0	0	0	0	0	0	57.952	0	0	0	0	0	0	0	0	0	0	0	0	0	0	0	0	0	0	0	0	0	0	0	0	0	0	0	0	0
e8f9c710be046040ad9fadaec446b4fc	Obscuribacteraceae	Obscuribacteraceae	0	0	0	0	57.9179	0	0	0	0	0	0	0	0	0	0	0	0	0	0	0	0	0	0	0	0	0	0	0	0	0	0	0	0	0	0	0	0	0
bf5af08ef7438e7db5127815cfb2c3cf	Acetobacteraceae	Roseomonas	0	0	0	0	0	0	0	0	0	0	0	0	0	0	0	57.8843	0	0	0	0	0	0	0	0	0	0	0	0	0	0	0	0	0	0	0	0	0	0
3984d545c03e799c54036309e236d487	Candidatus_Adlerbacteria	Candidatus_Adlerbacteria	0	0	0	0	22.6845	0	0	0	0	0	0	35.0104	0	0	0	0	0	0	0	0	0	0	0	0	0	0	0	0	0	0	0	0	0	0	0	0	0	0
4a46c96e03d84df531318f790a942f2a	Micrococcaceae	Arthrobacter	0	0	0	0	0	0	0	0	0	0	0	0	0	0	0	0	57.4453	0	0	0	0	0	0	0	0	0	0	0	0	0	0	0	0	0	0	0	0	0
754e5e8feef77d9a73b359db49b5a6d0	Pseudomonadaceae	Pseudomonas	0	0	0	0	0	0	0	0	0	0	0	0	0	0	0	0	0	0	0	0	0	0	0	57.4154	0	0	0	0	0	0	0	0	0	0	0	0	0	0
d67f28ed87c29624fc6b00ce5cee5346	Sphingomonadaceae	Sphingomonas	0	0	0	0	0	0	0	0	0	0	0	0	0	0	0	0	0	0	0	0	0	0	0	57.4154	0	0	0	0	0	0	0	0	0	0	0	0	0	0
0e148097208cdac883b596dc1f5224b4	Corynebacteriaceae	Corynebacterium	0	0	0	0	0	0	0	0	0	0	0	0	0	0	57.3928	0	0	0	0	0	0	0	0	0	0	0	0	0	0	0	0	0	0	0	0	0	0	0
e57a9672286b46cd0cabbd9c90baa28d	Ruminococcaceae	Subdoligranulum	25.9058	0	0	0	0	0	0	0	0	0	0	0	0	31.3744	0	0	0	0	0	0	0	0	0	0	0	0	0	0	0	0	0	0	0	0	0	0	0	0
3d08dac5a1b6c21fc48fa4d38a9d7134	Comamonadaceae	Delftia	0	0	0	0	0	0	0	0	0	57.1891	0	0	0	0	0	0	0	0	0	0	0	0	0	0	0	0	0	0	0	0	0	0	0	0	0	0	0	0
c353a67d962fc4e24757e8e2147fbe06	Sphingomonadaceae	Sphingopyxis	29.144	0	0	0	0	0	0	0	0	0	0	0	0	0	0	0	0	0	27.982	0	0	0	0	0	0	0	0	0	0	0	0	0	0	0	0	0	0	0
97b10f0791fad8669ce3b9f665c861c5	Bacillaceae	Bacillus	0	0	0	0	0	0	0	0	0	0	0	0	37.9514	0	0	0	0	0	0	0	0	0	19.0883	0	0	0	0	0	0	0	0	0	0	0	0	0	0	0
f97ed9e28a77929b84e2215a93fb28a8	Beggiatoaceae		0	0	0	0	0	0	0	0	0	0	0	0	0	0	17.258	0	0	0	0	0	19.136	0	20.6154	0	0	0	0	0	0	0	0	0	0	0	0	0	0	0
bc875960a83c78b68de82a32a3fecdc8	Microbacteriaceae	Microbacterium	0	0	0	0	0	0	0	0	0	0	0	0	0	0	0	0	45.2599	0	0	0	0	0	0	0	0	0	0	0	11.7222	0	0	0	0	0	0	0	0	0
ef6c7da3e6b4cf905ac4c92e696766f4	Rhodanobacteraceae	Dyella	0	0	0	0	0	0	0	0	0	0	0	0	39.0786	0	0	0	0	0	0	0	0	17.896	0	0	0	0	0	0	0	0	0	0	0	0	0	0	0	0
3de664a1f7b1588cd24410565239aa38	Devosiaceae	Devosia	0	0	0	0	0	0	0	0	0	0	0	0	0	0	0	27.5825	0	0	0	29.3778	0	0	0	0	0	0	0	0	0	0	0	0	0	0	0	0	0	0
6701a84d5647c1fc94d7cbf26d64be39	Sphingomonadaceae	Sphingomonas	0	0	0	41.2401	0	0	0	0	0	0	0	0	0	0	0	0	0	0	0	0	15.4717	0	0	0	0	0	0	0	0	0	0	0	0	0	0	0	0	0
ca93c15b802e3bfdb73dac7bf25ad7ec	Lachnospiraceae	Lachnospiraceae_NK4A136_group	0	0	0	0	0	0	0	0	41.0038	0	0	0	0	15.6872	0	0	0	0	0	0	0	0	0	0	0	0	0	0	0	0	0	0	0	0	0	0	0	0
5f735b4a49b1695a49875f15d69f9e1d	Corynebacteriaceae	Corynebacterium	0	0	0	0	0	0	0	0	0	0	0	0	0	0	0	0	0	0	0	0	56.5938	0	0	0	0	0	0	0	0	0	0	0	0	0	0	0	0	0
663976850b839fda5077219d6218d571	Corynebacteriaceae	Lawsonella	0	0	0	0	0	0	0	0	28.976	0	27.5806	0	0	0	0	0	0	0	0	0	0	0	0	0	0	0	0	0	0	0	0	0	0	0	0	0	0	0
d6af69e664062191ef3d1984faf2dfbe	Lachnospiraceae	Coprococcus	0	0	0	0	0	0	0	0	0	0	0	0	0	0	0	0	0	0	0	0	0	0	23.6695	32.8749	0	0	0	0	0	0	0	0	0	0	0	0	0	0
bb11525477f356e0e29ec8478592dac6	Spirosomaceae		0	0	0	0	0	0	0	0	0	56.1101	0	0	0	0	0	0	0	0	0	0	0	0	0	0	0	0	0	0	0	0	0	0	0	0	0	0	0	0
6adc0f1e5c8fdbd9bd376b861d9323a2	Moraxellaceae	Acinetobacter	25.1862	0	0	0	0	0	0	0	0	30.7526	0	0	0	0	0	0	0	0	0	0	0	0	0	0	0	0	0	0	0	0	0	0	0	0	0	0	0	0
146f3bfbd27b9636f2b1b49d58be1198	Rhizobiaceae		0	0	0	0	0	0	0	0	0	0	0	0	0	0	55.7874	0	0	0	0	0	0	0	0	0	0	0	0	0	0	0	0	0	0	0	0	0	0	0
0a14b544707c3c519ac3ef3bdcdcff8e	Vibrionaceae	Vibrio	0	0	0	0	0	0	0	0	0	0	0	0	0	10.8604	0	0	44.9117	0	0	0	0	0	0	0	0	0	0	0	0	0	0	0	0	0	0	0	0	0
f0eebf35fee622d2f67320969bf4b197	Pseudomonadaceae	Pseudomonas	0	0	0	0	11.1009	0	0	0	0	0	0	0	0	0	0	0	44.2154	0	0	0	0	0	0	0	0	0	0	0	0	0	0	0	0	0	0	0	0	0
81a3ba5e5da95eceb8c739564f56cf19	Pasteurellaceae	Haemophilus	0	0	0	0	0	0	0	0	0	15.6461	24.0053	0	0	0	0	0	0	0	0	0	15.4717	0	0	0	0	0	0	0	0	0	0	0	0	0	0	0	0	0
339ebad88fec609dcb9c0a04ffe940ce	Legionellaceae	Legionella	0	0	0	0	0	0	0	0	0	0	0	0	0	0	0	0	0	0	0	0	0	0	0	55.1002	0	0	0	0	0	0	0	0	0	0	0	0	0	0
45d6967df0c4473724e2a13f2c00ef3f	Moraxellaceae	Acinetobacter	0	0	0	0	0	0	0	0	0	0	0	29.3914	0	0	25.6863	0	0	0	0	0	0	0	0	0	0	0	0	0	0	0	0	0	0	0	0	0	0	0
5fce6fa234ae90527ff2958cb69ff158	Vibrionaceae	Vibrio	0	0	0	0	0	0	0	0	0	0	12.7688	0	29.6847	0	0	0	0	0	0	0	12.6216	0	0	0	0	0	0	0	0	0	0	0	0	0	0	0	0	0
7f82e4d9e812a2faca7f599d922c71bc	Corynebacteriaceae	Corynebacterium	0	0	0	0	0	0	0	0	0	0	0	0	0	0	0	0	0	54.9257	0	0	0	0	0	0	0	0	0	0	0	0	0	0	0	0	0	0	0	0
13a39577752972b82651f797a2c949b6	Comamonadaceae	Pelomonas	0	0	0	0	0	0	0	0	0	0	0	0	34.5696	0	0	0	0	0	0	0	0	0	0	0	0	0	0	0	0	0	19.9718	0	0	0	0	0	0	0
8e410dd3e56b4e9798ea21edbb9c4882	Oscillospiraceae	UCG-002	0	0	0	0	0	0	0	0	0	0	0	0	0	0	0	0	54.3119	0	0	0	0	0	0	0	0	0	0	0	0	0	0	0	0	0	0	0	0	0
b6bd2f1b4789baa8610347bd52bf4bfc	Beijerinckiaceae		0	0	0	0	0	0	0	0	0	0	0	0	0	0	0	0	0	0	0	0	0	22.5646	0	0	0	0	0	0	0	12.2934	0	19.4497	0	0	0	0	0	0
6c2251ebda0de0f9749e61ea8404ff09	Burkholderiaceae	Ralstonia	0	0	0	0	0	0	0	0	0	0	0	54.0284	0	0	0	0	0	0	0	0	0	0	0	0	0	0	0	0	0	0	0	0	0	0	0	0	0	0
230ceadab20b2bf7b9f604f36d6a5cd0	Lachnospiraceae	Roseburia	0	0	0	0	0	0	0	0	0	0	41.3709	0	0	0	0	0	0	0	0	0	0	0	12.5983	0	0	0	0	0	0	0	0	0	0	0	0	0	0	0
6f378bca07ff97eee14dafced7590390	Aeromonadaceae	Aeromonas	0	0	0	0	0	0	0	0	0	0	0	0	0	0	0	0	0	0	0	0	0	0	0	53.7112	0	0	0	0	0	0	0	0	0	0	0	0	0	0
caeffa872fb02c70506616966fc9c6bf	Alteromonadaceae	Alteromonas	0	0	0	0	0	0	0	0	0	0	0	34.1459	19.5393	0	0	0	0	0	0	0	0	0	0	0	0	0	0	0	0	0	0	0	0	0	0	0	0	0
e370e3eb5f227cf45cde785eb7ac2f81	Lachnospiraceae	Coprococcus	15.8313	0	0	0	0	0	0	0	0	0	0	0	0	22.9275	0	0	0	0	0	0	0	0	14.8889	0	0	0	0	0	0	0	0	0	0	0	0	0	0	0
0f1724965dc2a567526f26a0cf07b5f0	Dermabacteraceae	Brachybacterium	0	0	0	0	0	0	0	0	0	0	53.6289	0	0	0	0	0	0	0	0	0	0	0	0	0	0	0	0	0	0	0	0	0	0	0	0	0	0	0
872a4d24102fb9ea3094c069fc7b49e0	Rikenellaceae	Alistipes	0	0	0	0	0	0	0	0	0	0	0	0	0	0	0	0	0	0	0	0	0	0	18.3248	35.1901	0	0	0	0	0	0	0	0	0	0	0	0	0	0
8e7d70c9b117c49da177f95efefa7480			0	0	0	0	0	0	0	0	0	0	0	0	0	0	0	0	0	0	0	0	32.9791	0	0	0	0	0	0	0	0	20.489	0	0	0	0	0	0	0	0
4042a1fb9c71a2828786d0d3bff60cb0	Moraxellaceae	Acinetobacter	0	0	0	0	0	0	0	0	0	0	0	0	0	0	0	0	0	0	0	0	17.1003	16.3399	0	0	0	0	0	0	0	0	0	20.0217	0	0	0	0	0	0
65595b59cb097167ec0343ddf60be19c	Lachnospiraceae	Blautia	0	0	0	0	0	0	0	0	0	0	33.1988	0	0	0	0	0	0	0	0	0	0	0	20.2336	0	0	0	0	0	0	0	0	0	0	0	0	0	0	0
98a9f04543561c0880449572069c8b4a	Ruminococcaceae	Subdoligranulum	0	0	0	0	0	0	0	0	18.5884	0	0	0	0	0	0	0	0	0	0	0	0	0	0	0	0	0	0	0	0	34.8313	0	0	0	0	0	0	0	0
adbc4f5df26c928158aa74801fd78c4c	Sphingomonadaceae	Sphingomonas	0	0	0	0	0	0	0	0	38.8169	0	0	0	0	0	14.4485	0	0	0	0	0	0	0	0	0	0	0	0	0	0	0	0	0	0	0	0	0	0	0
170f5f7d1a38dccc9cd8350076c313ba			0	0	0	0	0	0	0	0	0	0	0	0	0	0	0	0	0	0	0	0	0	0	0	53.2481	0	0	0	0	0	0	0	0	0	0	0	0	0	0
cf594efabcddc2bb91d62fcbec7ca1cf	Microbacteriaceae		0	0	0	0	0	0	0	0	0	0	53.1181	0	0	0	0	0	0	0	0	0	0	0	0	0	0	0	0	0	0	0	0	0	0	0	0	0	0	0
b9e05ccde566ec003e0cc32b5b326d5a	Nocardiaceae	Rhodococcus	0	0	0	0	53.0914	0	0	0	0	0	0	0	0	0	0	0	0	0	0	0	0	0	0	0	0	0	0	0	0	0	0	0	0	0	0	0	0	0
8ffca879836b125e6e10d57ab23db6dd	Sphingomonadaceae	Sphingomonas	0	0	0	0	0	0	0	0	0	0	0	0	0	0	0	0	0	0	0	0	0	0	53.0656	0	0	0	0	0	0	0	0	0	0	0	0	0	0	0
e4767e671cf3ca1b237263ceb3aca211			0	0	0	0	0	0	0	0	0	0	0	0	0	0	52.978	0	0	0	0	0	0	0	0	0	0	0	0	0	0	0	0	0	0	0	0	0	0	0
b46d97352566dc957a2d5fef54e0f6e1	Lachnospiraceae	Sellimonas	52.891	0	0	0	0	0	0	0	0	0	0	0	0	0	0	0	0	0	0	0	0	0	0	0	0	0	0	0	0	0	0	0	0	0	0	0	0	0
74e2841c4d8b974172516b7b69732708	Erwiniaceae	Pantoea	0	0	52.804	0	0	0	0	0	0	0	0	0	0	0	0	0	0	0	0	0	0	0	0	0	0	0	0	0	0	0	0	0	0	0	0	0	0	0
2d0c1709a733e52af78cf97f009c9f4e	Staphylococcaceae	Staphylococcus	0	0	0	0	41.9904	0	0	0	0	0	0	0	0	0	0	0	0	0	10.441	0	0	0	0	0	0	0	0	0	0	0	0	0	0	0	0	0	0	0
e29b11fdf98a92d04cd1c2ad557a62bd	Rhodobacteraceae		0	0	0	0	0	0	0	0	0	0	0	0	0	0	0	0	0	0	0	0	39.9007	12.4494	0	0	0	0	0	0	0	0	0	0	0	0	0	0	0	0
593122127ef91d94bbd6ae6e24383f90	Akkermansiaceae	Akkermansia	0	0	0	0	0	0	0	0	0	0	0	0	0	0	0	0	0	0	0	0	0	0	0	52.3221	0	0	0	0	0	0	0	0	0	0	0	0	0	0
0cf90e784bc86fe3eab011db485a6486	Microbacteriaceae	Microbacterium	0	0	0	0	0	0	0	0	0	0	0	0	0	0	0	0	35.1635	0	0	0	0	0	0	0	17.0969	0	0	0	0	0	0	0	0	0	0	0	0	0
7dddcbb78d66ecc4ab8f16464f281346			0	0	0	0	0	0	0	0	0	0	0	0	0	0	0	0	52.223	0	0	0	0	0	0	0	0	0	0	0	0	0	0	0	0	0	0	0	0	0
5d022d63967126234c35a94af3de1394	Caulobacteraceae	Phenylobacterium	0	0	0	0	0	0	0	0	0	0	0	0	0	0	0	0	0	0	0	0	0	0	0	51.8591	0	0	0	0	0	0	0	0	0	0	0	0	0	0
b7af067ab7931b106c527f9459413e40	Exiguobacteraceae	Exiguobacterium	0	0	0	0	0	0	0	0	0	0	0	0	0	0	51.774	0	0	0	0	0	0	0	0	0	0	0	0	0	0	0	0	0	0	0	0	0	0	0
f2da8a6ba40b8db15b815149d54d20f9	Enterococcaceae	Enterococcus	0	0	0	0	0	0	0	0	0	0	0	0	0	0	0	0	0	0	0	0	0	51.7429	0	0	0	0	0	0	0	0	0	0	0	0	0	0	0	0
c2f2664af083684a6c415c6d05a46612	Caulobacteraceae	Phenylobacterium	0	0	0	0	0	0	0	0	0	0	0	0	0	0	0	0	0	0	0	0	0	0	0	0	0	0	0	0	0	0	51.6917	0	0	0	0	0	0	0
c423cf13abdcc6e05e5de4b62f79aceb	Nocardioidaceae	Aeromicrobium	0	0	0	0	0	0	0	0	0	0	0	0	0	0	0	0	0	0	0	0	0	0	0	0	0	0	0	0	0	0	51.6917	0	0	0	0	0	0	0
dc78d94bb29d0dfd6e4786873531b3b3	Beijerinckiaceae	Bosea	0	16.2648	0	0	0	0	0	0	0	0	0	0	0	0	0	0	0	0	25.0585	0	0	0	0	0	0	0	0	0	0	0	0	0	0	0	0	0	10.3543	0
28be4f1262f8c5c174f64521a8d0f56f	Comamonadaceae	Pelomonas	0	0	0	0	51.6434	0	0	0	0	0	0	0	0	0	0	0	0	0	0	0	0	0	0	0	0	0	0	0	0	0	0	0	0	0	0	0	0	0
2e02e6b576f74a0cf856dfa702d9596a	Sphingomonadaceae	Sphingomonas	0	0	0	0	0	0	0	0	0	0	0	0	0	0	0	0	51.5267	0	0	0	0	0	0	0	0	0	0	0	0	0	0	0	0	0	0	0	0	0
5710dfacfb659bfeb73f2a7fdaaca8e5	Chloroplast	Chloroplast	0	0	51.4671	0	0	0	0	0	0	0	0	0	0	0	0	0	0	0	0	0	0	0	0	0	0	0	0	0	0	0	0	0	0	0	0	0	0	0
e0faefedbce2cf8f31c264d57e6899e4	Vibrionaceae	Vibrio	0	0	0	0	0	0	0	0	0	0	0	0	29.6847	0	0	0	0	0	0	0	0	0	21.7607	0	0	0	0	0	0	0	0	0	0	0	0	0	0	0
cce0420b77c2677e9ef72c75863e6501	Peptostreptococcales-Tissierellales	Anaerococcus	0	0	0	0	0	0	0	0	0	0	0	51.435	0	0	0	0	0	0	0	0	0	0	0	0	0	0	0	0	0	0	0	0	0	0	0	0	0	0
2f40281714e48a1848d3a08cd4187ac7	Brevibacteriaceae	Brevibacterium	0	0	0	0	0	0	0	0	0	0	0	0	0	0	0	0	0	0	0	0	0	0	0	0	0	0	0	0	0	0	0	0	0	0	0	0	0	51.2229
50f47f9ba4474cd1e944fedeaabbe1a2	Lachnospiraceae		0	0	0	0	0	0	0	0	0	0	0	0	0	0	0	0	51.1785	0	0	0	0	0	0	0	0	0	0	0	0	0	0	0	0	0	0	0	0	0
88c903596165df37593410f52774992d	Aneurinibacillaceae	Aneurinibacillus	0	0	0	0	0	0	0	0	0	0	0	0	0	0	0	0	0	0	0	0	0	0	0	0	0	0	0	0	0	0	51.1043	0	0	0	0	0	0	0
a2873de9abb1444370ece65fee6ef920	Lachnospiraceae	Ruminococcus_torques_group	0	0	0	0	0	0	0	0	0	0	0	0	19.1636	31.7767	0	0	0	0	0	0	0	0	0	0	0	0	0	0	0	0	0	0	0	0	0	0	0	0
cfaea7638b7abb3e3ebede6f08e4d16d	Oscillospiraceae	UCG-002	0	0	0	0	0	0	0	0	0	0	0	0	0	0	0	0	50.8303	0	0	0	0	0	0	0	0	0	0	0	0	0	0	0	0	0	0	0	0	0
49015bb1cba6bb783b45e31b7e1d542d	Sphingomonadaceae	Sphingobium	0	0	0	0	0	38.1735	0	0	0	0	0	0	0	0	0	0	0	0	0	0	0	0	0	0	0	0	0	0	0	0	0	0	12.6548	0	0	0	0	0
d19f0594d07271070656a48b24379a0f	Cellulomonadaceae	Cellulomonas	0	0	0	0	0	50.6534	0	0	0	0	0	0	0	0	0	0	0	0	0	0	0	0	0	0	0	0	0	0	0	0	0	0	0	0	0	0	0	0
8938bafeea192a07b94c9d0b6c80a462	Porphyromonadaceae	Porphyromonas	0	0	0	0	0	0	0	0	0	0	0	0	0	0	0	0	0	0	0	0	50.4865	0	0	0	0	0	0	0	0	0	0	0	0	0	0	0	0	0
9452162f4a01b62c5b80938dbc05b003	Lachnospiraceae	Blautia	0	0	0	0	0	0	0	0	0	0	0	0	32.6908	0	0	0	0	0	0	0	0	0	17.5613	0	0	0	0	0	0	0	0	0	0	0	0	0	0	0
0f11677a93231bbe5f9edcffb2593ba6			0	0	0	0	0	0	0	0	0	0	0	50.1383	0	0	0	0	0	0	0	0	0	0	0	0	0	0	0	0	0	0	0	0	0	0	0	0	0	0
33b1f57eebe499416b40a94436b88d1b			0	0	0	0	0	0	0	0	0	0	50.0536	0	0	0	0	0	0	0	0	0	0	0	0	0	0	0	0	0	0	0	0	0	0	0	0	0	0	0
193221fb5de6be9f94589f0e56e1a270	Sphingomonadaceae	Novosphingobium	0	0	0	0	0	0	0	0	0	0	0	0	0	0	0	0	0	0	0	0	0	0	0	0	0	0	0	0	0	0	49.9295	0	0	0	0	0	0	0
1a548363d8e81bede54ed09ff3152e63	Beggiatoaceae		0	0	0	0	0	0	0	0	0	0	0	0	0	0	0	0	0	0	0	0	0	0	0	0	0	0	0	0	0	0	49.9295	0	0	0	0	0	0	0
1ae0308155a9dce0fb9bf238e6d1f8e2	Opitutaceae	Lacunisphaera	0	0	0	0	0	0	0	0	0	0	0	0	0	0	0	0	0	0	0	0	0	0	0	0	0	0	0	0	0	0	49.9295	0	0	0	0	0	0	0
97300f5acffd30d0f12d1be5a91ed1c8	Bryobacteraceae	Bryobacter	0	0	0	0	0	0	0	0	0	0	0	0	0	0	0	0	0	0	0	0	0	0	0	0	0	0	0	0	0	49.8566	0	0	0	0	0	0	0	0
81966ff7d2c2d164d6ed4f6c9dbb2c48	Lactobacillaceae	Lactobacillus	0	0	0	0	0	0	0	0	0	0	0	0	0	0	0	0	0	0	0	0	0	35.4031	0	0	0	0	0	0	0	14.3423	0	0	0	0	0	0	0	0
0a5ef812366ad8ead7476474ff74b75c	Microbacteriaceae	Microbacterium	0	0	0	0	0	0	0	0	0	0	0	0	0	0	0	0	0	0	49.6993	0	0	0	0	0	0	0	0	0	0	0	0	0	0	0	0	0	0	0
15edb1dfc9185e417205066ce6ca7537	uncultured		0	0	0	0	0	0	0	0	0	49.6358	0	0	0	0	0	0	0	0	0	0	0	0	0	0	0	0	0	0	0	0	0	0	0	0	0	0	0	0
7db5a18e6dba89dba9b5d510fd57cf2f			0	0	0	0	0	0	0	0	0	0	0	0	0	0	0	0	0	0	0	0	0	0	0	49.5439	0	0	0	0	0	0	0	0	0	0	0	0	0	0
78cff77b8ada17e086deb0f8244cdd09	Lachnospiraceae	Roseburia	0	0	0	0	0	0	0	0	0	0	49.5429	0	0	0	0	0	0	0	0	0	0	0	0	0	0	0	0	0	0	0	0	0	0	0	0	0	0	0
9072056df1c16f06223d51f450f2adea	Oscillospiraceae	UCG-005	0	0	0	0	0	0	0	0	0	0	0	0	0	0	49.3659	0	0	0	0	0	0	0	0	0	0	0	0	0	0	0	0	0	0	0	0	0	0	0
530d532f5e99afee855f5e55042cd971	Rhodocyclaceae		0	0	0	0	0	0	0	0	0	0	0	0	0	0	0	0	0	0	0	0	21.9861	0	0	0	0	0	0	0	0	27.3187	0	0	0	0	0	0	0	0
06c4ed0eb5527bf962161abc9b0d4955	Obscuribacteraceae	Obscuribacteraceae	0	0	0	37.3587	0	0	0	0	0	0	0	0	0	0	0	0	0	0	0	0	0	0	11.8348	0	0	0	0	0	0	0	0	0	0	0	0	0	0	0
2fd5bbf36a9d4d7714e62fc8740e3d07	Prevotellaceae	Prevotella	0	0	0	0	0	0	0	0	0	0	0	0	0	0	0	0	0	0	0	0	0	0	0	49.0809	0	0	0	0	0	0	0	0	0	0	0	0	0	0
89dea3044a4eff0c87746cfb674c167b	Carnobacteriaceae	Granulicatella	0	0	0	0	0	0	0	0	0	0	0	0	0	0	0	0	0	0	0	0	0	0	0	49.0809	0	0	0	0	0	0	0	0	0	0	0	0	0	0
efe1e5184327b36d615e4c8d831159dd	Corynebacteriaceae	Corynebacterium	0	0	0	0	0	0	0	0	0	0	49.0321	0	0	0	0	0	0	0	0	0	0	0	0	0	0	0	0	0	0	0	0	0	0	0	0	0	0	0
1a1575073a7857d17730d03cfcf8556b	Devosiaceae	Devosia	0	0	0	0	0	0	0	0	0	0	0	0	0	0	0	0	0	0	0	0	0	0	0	0	0	0	0	0	0	0	0	0	0	0	0	0	0	48.9819
18dbca438eb82fcda510feca655f705c	Fusobacteriaceae	Fusobacterium	0	0	0	0	0	0	0	0	0	0	0	0	0	0	0	0	0	0	0	0	48.8579	0	0	0	0	0	0	0	0	0	0	0	0	0	0	0	0	0
d1d154cabca62b518e24c7875ed873f5	Kineosporiaceae	Quadrisphaera	0	0	0	0	0	0	0	0	0	0	0	0	48.8483	0	0	0	0	0	0	0	0	0	0	0	0	0	0	0	0	0	0	0	0	0	0	0	0	0
275870a324927d795b1dd22b0930cf87	Enterococcaceae	Enterococcus	0	0	0	0	0	0	48.5678	0	0	0	0	0	0	0	0	0	0	0	0	0	0	0	0	0	0	0	0	0	0	0	0	0	0	0	0	0	0	0
2285ef95863693f071f5c499e81bfc7f	Paenibacillaceae	Paenibacillus	0	0	0	0	0	0	0	32.7594	0	0	0	0	0	0	0	15.5394	0	0	0	0	0	0	0	0	0	0	0	0	0	0	0	0	0	0	0	0	0	0
ccbae430afbe1ef9e47b3521d7ae8e29	Lachnospiraceae	Ruminococcus_gnavus_group	0	0	0	0	0	0	0	0	0	0	0	0	0	0	0	0	26.8078	0	0	0	0	0	21.3789	0	0	0	0	0	0	0	0	0	0	0	0	0	0	0
226bf31b682b5074cb7c9bc4c635ec56	Corynebacteriaceae	Corynebacterium	0	0	0	0	0	0	0	0	0	0	0	0	0	0	48.1618	0	0	0	0	0	0	0	0	0	0	0	0	0	0	0	0	0	0	0	0	0	0	0
1f54c15ef696879c2e863afdf0b04789	Ruminococcaceae	Subdoligranulum	25.546	0	0	0	0	0	0	0	0	0	0	0	0	22.5252	0	0	0	0	0	0	0	0	0	0	0	0	0	0	0	0	0	0	0	0	0	0	0	0
c8bd25ad3c44d9267853d83e7acc6ae5	Streptococcaceae	Lactococcus	0	0	0	0	0	0	0	0	0	48.0173	0	0	0	0	0	0	0	0	0	0	0	0	0	0	0	0	0	0	0	0	0	0	0	0	0	0	0	0
dc4b6b1078039a4b252634a9ac093c8a	Hymenobacteraceae	Hymenobacter	0	0	0	0	0	0	0	0	0	48.0173	0	0	0	0	0	0	0	0	0	0	0	0	0	0	0	0	0	0	0	0	0	0	0	0	0	0	0	0
00c6d52740baa4858b2f7d2a6fe21c52	Reyranellaceae	Reyranella	0	0	0	0	0	0	0	0	0	0	0	0	24.0484	0	0	0	0	0	0	0	0	0	0	0	0	0	0	0	0	23.9038	0	0	0	0	0	0	0	0
308153e6aa7972849fe2c9433cc563b2	Lachnospiraceae	Ruminococcus_gauvreauii_group	0	0	0	0	0	0	0	0	0	0	47.4999	0	0	0	0	0	0	0	0	0	0	0	0	0	0	0	0	0	0	0	0	0	0	0	0	0	0	0
33fab84031cd71fdb8929154b08d1db9	Sutterellaceae	Parasutterella	0	0	0	0	0	0	0	0	0	0	0	0	0	47.4639	0	0	0	0	0	0	0	0	0	0	0	0	0	0	0	0	0	0	0	0	0	0	0	0
6b910802a107d354198891535c7eda3b	Pseudomonadaceae	Pseudomonas	0	0	0	0	0	0	0	0	0	0	0	0	0	47.4639	0	0	0	0	0	0	0	0	0	0	0	0	0	0	0	0	0	0	0	0	0	0	0	0
82c6e4e821427e6655427b87d1b571cf	Peptostreptococcales-Tissierellales	Anaerococcus	0	0	0	0	0	0	0	0	0	0	0	0	0	0	0	0	0	0	0	0	0	0	0	0	0	0	0	0	0	47.1247	0	0	0	0	0	0	0	0
dbaaf76cc759fa386cd7229bffa89ebb	Microbacteriaceae	Microbacterium	0	0	0	0	0	0	0	0	0	0	0	0	0	0	0	0	0	0	0	0	0	0	0	0	0	0	0	0	0	0	0	0	0	0	0	0	0	47.0611
8c0ca164d6edc3c854d0b94ca6e3688e	Corynebacteriaceae	Lawsonella	0	0	0	0	0	0	0	0	47.0177	0	0	0	0	0	0	0	0	0	0	0	0	0	0	0	0	0	0	0	0	0	0	0	0	0	0	0	0	0
a54193403ee45f1c69f3bbd5904a2a12	Corynebacteriaceae	Corynebacterium	0	0	0	0	0	0	0	0	0	0	0	0	0	0	46.9578	0	0	0	0	0	0	0	0	0	0	0	0	0	0	0	0	0	0	0	0	0	0	0
3a9ad940c90806936740e6f0012ba02a	Ruminococcaceae	Subdoligranulum	0	0	0	0	0	0	0	0	0	0	0	0	0	0	0	0	0	0	0	0	0	46.6853	0	0	0	0	0	0	0	0	0	0	0	0	0	0	0	0
b1a997927887de0713c347572bdf3a28	Obscuribacteraceae	Obscuribacteraceae	0	0	0	23.7737	0	0	0	0	0	0	0	0	0	0	0	0	0	0	0	0	0	0	0	0	0	0	0	0	0	0	22.9088	0	0	0	0	0	0	0
d776f7a592817f041573e7af4eb32b07	Burkholderiaceae	Burkholderia-Caballeronia-Paraburkholderia	0	0	0	0	0	0	0	0	0	0	0	0	46.5938	0	0	0	0	0	0	0	0	0	0	0	0	0	0	0	0	0	0	0	0	0	0	0	0	0
9f652306d5e0d2601cc83a98f2bdbb00	Lachnospiraceae	Blautia	0	0	0	0	0	0	0	0	31.1629	0	0	0	15.406	0	0	0	0	0	0	0	0	0	0	0	0	0	0	0	0	0	0	0	0	0	0	0	0	0
d6097729e8b3302ceec94c2443f09fe9	Pseudomonadaceae	Pseudomonas	0	0	0	0	0	0	0	0	46.4709	0	0	0	0	0	0	0	0	0	0	0	0	0	0	0	0	0	0	0	0	0	0	0	0	0	0	0	0	0
e57d00c8fff3e0c95f8ae5ec83a5f8b2	Hymenobacteraceae	Hymenobacter	0	0	0	0	0	0	0	0	0	46.3987	0	0	0	0	0	0	0	0	0	0	0	0	0	0	0	0	0	0	0	0	0	0	0	0	0	0	0	0
99eb5a88f1d7a2f9ad685aa5246e4349	Devosiaceae	Devosia	0	0	0	0	0	11.3787	0	0	0	0	0	0	0	0	0	34.9637	0	0	0	0	0	0	0	0	0	0	0	0	0	0	0	0	0	0	0	0	0	0
c6412db1e72f3a47ecd95a0dd32842d7	Enterobacteriaceae	Kosakonia	0	0	0	0	46.3343	0	0	0	0	0	0	0	0	0	0	0	0	0	0	0	0	0	0	0	0	0	0	0	0	0	0	0	0	0	0	0	0	0
1eae1f399350cd23679b3be581d992d3	Subgroup_2	Subgroup_2	0	0	0	0	0	0	0	0	0	0	0	0	0	27.3521	0	0	0	0	0	0	0	0	0	0	0	0	0	0	0	0	0	18.8776	0	0	0	0	0	0
25100abfce8de8058badba1b35b1c1ca	Peptostreptococcaceae	Romboutsia	0	0	0	0	0	0	0	0	0	0	0	0	0	0	0	0	0	0	0	0	0	0	0	0	0	46.1095	0	0	0	0	0	0	0	0	0	0	0	0
275b3d4d93cf6bbc50636b41243af7d2	Burkholderiaceae	Cupriavidus	0	45.9656	0	0	0	0	0	0	0	0	0	0	0	0	0	0	0	0	0	0	0	0	0	0	0	0	0	0	0	0	0	0	0	0	0	0	0	0
6bfe95bdb7adb53bfe67843aa9dced84	0319-6G20	0319-6G20	0	0	0	0	0	0	0	0	0	0	0	45.816	0	0	0	0	0	0	0	0	0	0	0	0	0	0	0	0	0	0	0	0	0	0	0	0	0	0
584d5292c0f69bd4acf8d5cd09bc4329	Pasteurellaceae	Haemophilus	0	0	0	0	0	0	0	0	0	0	0	0	0	0	45.7537	0	0	0	0	0	0	0	0	0	0	0	0	0	0	0	0	0	0	0	0	0	0	0
bf5fd759f497798abdbc8b2c1bf60c75	Bifidobacteriaceae	Bifidobacterium	0	0	0	0	0	0	0	0	0	0	0	0	0	0	45.7537	0	0	0	0	0	0	0	0	0	0	0	0	0	0	0	0	0	0	0	0	0	0	0
7526c691cd8d3ae826e532037cda8c02	Erwiniaceae	Erwinia	0	0	0	0	0	0	0	0	0	0	0	0	0	0	24.4823	0	0	0	0	0	0	0	0	0	0	0	0	0	0	0	0	0	21.242	0	0	0	0	0
881f5db6c3d63abc6e90e8638fdd74a8	Enterobacteriaceae	Escherichia-Shigella	0	0	0	0	0	0	0	0	0	0	0	0	0	0	0	0	45.608	0	0	0	0	0	0	0	0	0	0	0	0	0	0	0	0	0	0	0	0	0
0f7d87983e5045834e7d9b545f34f0d8	Sphingomonadaceae	Sphingomonas	0	0	0	0	0	0	0	0	0	0	0	0	0	0	10.8364	0	0	0	0	0	16.286	0	0	0	0	0	0	0	0	18.4401	0	0	0	0	0	0	0	0
24b04b5f856f17f6db78b687c26b1eb9	Marinobacteraceae	Marinobacter	0	0	0	0	0	0	0	0	0	0	0	0	21.4181	0	0	0	0	0	0	0	0	24.1208	0	0	0	0	0	0	0	0	0	0	0	0	0	0	0	0
8114f023e1f8dbb2232abc4ff8a5ebb2	Sericytochromatia	Sericytochromatia	0	0	0	0	0	0	0	0	0	0	45.4569	0	0	0	0	0	0	0	0	0	0	0	0	0	0	0	0	0	0	0	0	0	0	0	0	0	0	0
81c60d779c8118076273f04f157ee8d2	Beijerinckiaceae	Methylobacterium-Methylorubrum	0	23.3364	22.0573	0	0	0	0	0	0	0	0	0	0	0	0	0	0	0	0	0	0	0	0	0	0	0	0	0	0	0	0	0	0	0	0	0	0	0
8189102b7b577dbd971f00cf7c6c8267	Aeromonadaceae	Aeromonas	0	0	0	0	0	0	0	0	0	0	0	0	0	0	0	0	0	0	0	0	0	0	0	45.3767	0	0	0	0	0	0	0	0	0	0	0	0	0	0
f7ef7e0fafb3444bf4d8e149c2f7fcac	Unknown_Family	Acidibacter	0	0	0	0	45.369	0	0	0	0	0	0	0	0	0	0	0	0	0	0	0	0	0	0	0	0	0	0	0	0	0	0	0	0	0	0	0	0	0
c13b71ffd8747c3c878e51d686df2838	Sphingomonadaceae	Sphingomonas	0	0	0	0	0	0	0	0	0	0	0	0	0	0	0	0	0	0	0	0	0	0	0	0	0	45.2861	0	0	0	0	0	0	0	0	0	0	0	0
db13c8de5be4cd906a4287f82c904163	Rhizobiaceae	Mesorhizobium	0	0	0	0	0	0	0	0	0	0	0	0	13.5272	0	0	0	0	0	0	0	0	0	0	0	0	0	0	0	0	0	31.7199	0	0	0	0	0	0	0
a93735f2b0bf6411b79e260c97493323	Moraxellaceae	Acinetobacter	0	0	0	0	0	0	0	0	0	0	0	0	0	0	0	0	0	0	0	0	0	0	0	0	0	0	0	0	0	0	0	45.1919	0	0	0	0	0	0
1c91f75b827fa837931ecc56c9ae5eff			0	0	0	0	0	0	0	0	0	0	0	0	0	0	0	0	0	0	0	0	0	45.1292	0	0	0	0	0	0	0	0	0	0	0	0	0	0	0	0
0d59e87806a86ff39525375ae4fecf18	Rhizobiaceae	Ochrobactrum	0	0	0	0	0	0	0	0	0	0	0	44.9516	0	0	0	0	0	0	0	0	0	0	0	0	0	0	0	0	0	0	0	0	0	0	0	0	0	0
e2cc952b394225ecdfbaaeb6a514b457	Caulobacteraceae	Brevundimonas	0	0	0	0	0	0	0	0	0	0	0	0	0	0	44.951	0	0	0	0	0	0	0	0	0	0	0	0	0	0	0	0	0	0	0	0	0	0	0
96c05edc4fb8b143d163c95bbd19af7a	Lachnospiraceae	Agathobacter	11.8735	0	0	0	0	0	0	0	0	0	0	0	0	0	0	0	33.0745	0	0	0	0	0	0	0	0	0	0	0	0	0	0	0	0	0	0	0	0	0
5c62a399b9678d4ec0107412d71617a4	Dermabacteraceae	Brachybacterium	0	0	0	0	0	0	0	0	0	0	44.9461	0	0	0	0	0	0	0	0	0	0	0	0	0	0	0	0	0	0	0	0	0	0	0	0	0	0	0
847da0b5b2a995330e794cbb85d2925a	Lachnospiraceae		0	0	0	0	0	0	0	0	0	0	44.9461	0	0	0	0	0	0	0	0	0	0	0	0	0	0	0	0	0	0	0	0	0	0	0	0	0	0	0
efbffc273fc5054cfc9db3ba25031792	Lachnospiraceae	Eubacterium_hallii_group	0	0	0	0	0	0	0	0	28.976	0	0	0	15.7818	0	0	0	0	0	0	0	0	0	0	0	0	0	0	0	0	0	0	0	0	0	0	0	0	0
59f6b7d39e240dd3bd5a382f8b8bbb5e	Erysipelatoclostridiaceae	Erysipelotrichaceae_UCG-003	0	0	0	0	0	0	0	0	13.1212	0	0	0	31.5635	0	0	0	0	0	0	0	0	0	0	0	0	0	0	0	0	0	0	0	0	0	0	0	0	0
fc145bbea09da0b112e821a8b0b3afaa	Moraxellaceae	Acinetobacter	0	0	0	0	0	0	0	0	0	0	26.5591	0	0	0	0	0	18.104	0	0	0	0	0	0	0	0	0	0	0	0	0	0	0	0	0	0	0	0	0
48d0d0bb4084162e5a4f84d2f95ed976	Nocardioidaceae	Nocardioides	0	0	0	0	0	0	0	0	0	0	0	0	22.9211	0	0	0	0	0	0	0	0	0	0	0	0	0	0	0	0	0	0	21.7379	0	0	0	0	0	0
f26fac654fb3e4b72e851508d6089d61	Microbacteriaceae	Microbacterium	0	0	0	0	0	0	0	0	0	0	0	0	0	0	0	0	0	0	0	0	0	0	0	0	0	0	0	0	0	0	0	0	0	0	0	0	0	44.4999
58784a0dec93baed0e5ec9c1b9d8072c	Bifidobacteriaceae	Bifidobacterium	0	0	0	24.2589	0	0	0	0	20.2285	0	0	0	0	0	0	0	0	0	0	0	0	0	0	0	0	0	0	0	0	0	0	0	0	0	0	0	0	0
c706c16b1d07bfcf39f5e10239e191ca	Caulobacteraceae	Caulobacter	0	0	0	11.6443	32.8201	0	0	0	0	0	0	0	0	0	0	0	0	0	0	0	0	0	0	0	0	0	0	0	0	0	0	0	0	0	0	0	0	0
11b2141d3699f8fcc89d75274fe2e647	Enterobacteriaceae	Enterobacter	0	0	0	0	0	0	0	0	0	0	0	0	0	0	0	0	0	0	0	0	0	0	0	0	0	44.4627	0	0	0	0	0	0	0	0	0	0	0	0
090a8265cbd0f785b8d0f018e3a552c6			0	0	0	0	0	0	0	0	0	0	0	0	0	0	0	0	0	0	0	0	0	0	0	44.4506	0	0	0	0	0	0	0	0	0	0	0	0	0	0
f6f2e666e47fefc769fd1d10f6b642f9	Mycobacteriaceae	Mycobacterium	0	0	0	0	44.4037	0	0	0	0	0	0	0	0	0	0	0	0	0	0	0	0	0	0	0	0	0	0	0	0	0	0	0	0	0	0	0	0	0
2701cc23ba0e7aca1465eac308e978e9	Acetobacteraceae	Roseomonas	0	0	0	0	0	0	0	0	0	0	0	0	0	0	0	32.2443	0	0	0	0	0	0	0	0	0	0	0	11.9111	0	0	0	0	0	0	0	0	0	0
9507e99b2ebac7135e81b80e1cad5998	Nocardiaceae	Rhodococcus	0	0	0	0	0	0	0	0	0	0	0	0	0	0	0	24.4746	0	0	0	0	0	0	0	0	0	0	0	0	0	0	0	0	0	0	0	0	0	19.5287
cd8e48ad01ae86459ab93c5d31282678	Anaerolineaceae		0	0	0	0	0	0	0	0	0	0	0	0	0	0	0	0	0	0	0	0	0	0	0	43.9876	0	0	0	0	0	0	0	0	0	0	0	0	0	0
9aa77fbb1764d5da1b32803928323bc7	Rhizobiaceae		0	0	0	0	0	0	0	0	0	0	0	0	0	0	43.747	0	0	0	0	0	0	0	0	0	0	0	0	0	0	0	0	0	0	0	0	0	0	0
5207739ba10374fdd5ce5b6746b80609	Lachnospiraceae	Eubacterium_eligens_group	0	0	0	0	0	0	0	0	0	0	0	0	18.7878	24.9387	0	0	0	0	0	0	0	0	0	0	0	0	0	0	0	0	0	0	0	0	0	0	0	0
2223afe6961b99c7adb31e15d4d185fd	Vibrionaceae	Vibrio	0	0	0	0	0	0	0	0	0	23.1994	0	0	0	20.5141	0	0	0	0	0	0	0	0	0	0	0	0	0	0	0	0	0	0	0	0	0	0	0	0
47fa03070a604a55b8f36633c1d2d448	Lachnospiraceae	Roseburia	0	0	0	0	0	0	0	0	0	43.7011	0	0	0	0	0	0	0	0	0	0	0	0	0	0	0	0	0	0	0	0	0	0	0	0	0	0	0	0
43eaacad2481e9ef4e4ebcba67e3fcdb	Bacteroidaceae	Bacteroides	0	0	0	0	0	0	0	0	14.2146	0	0	0	0	0	0	0	0	0	0	0	12.2145	0	17.1795	0	0	0	0	0	0	0	0	0	0	0	0	0	0	0
1314c7412a844ab89c93298beda040fb	Pseudomonadaceae	Pseudomonas	0	0	0	0	0	0	0	0	0	30.7526	0	0	0	0	0	0	0	0	0	0	0	12.8385	0	0	0	0	0	0	0	0	0	0	0	0	0	0	0	0
a6a999db07b240d9950d9814675099ac			0	0	0	0	26.063	0	0	0	0	0	0	0	0	0	0	0	0	0	0	0	0	17.507	0	0	0	0	0	0	0	0	0	0	0	0	0	0	0	0
51d646ae6a661d6bf12ce329d6446278			0	0	0	0	0	0	0	0	0	0	0	0	0	0	0	0	0	0	0	0	43.565	0	0	0	0	0	0	0	0	0	0	0	0	0	0	0	0	0
d44136aa994e7a9d702dbaa145ca8f1f			0	0	0	0	0	0	0	0	0	0	0	0	0	0	0	0	43.5191	0	0	0	0	0	0	0	0	0	0	0	0	0	0	0	0	0	0	0	0	0
4d7989dd97ec7f2e519e5073e1cba4e1	Psychromonadaceae	Psychromonas	0	0	0	0	0	0	0	0	0	18.3437	0	0	0	11.2626	0	0	0	0	0	0	0	0	13.7436	0	0	0	0	0	0	0	0	0	0	0	0	0	0	0
f7d9bb673a658a854cc6f3a438f450fd	Enterobacteriaceae	Escherichia-Shigella	0	0	0	0	0	0	0	0	0	0	0	0	0	0	43.3456	0	0	0	0	0	0	0	0	0	0	0	0	0	0	0	0	0	0	0	0	0	0	0
4f15770e7b892677b39053ae01018314	Pseudomonadaceae	Pseudomonas	0	0	0	0	0	20.922	22.3341	0	0	0	0	0	0	0	0	0	0	0	0	0	0	0	0	0	0	0	0	0	0	0	0	0	0	0	0	0	0	0
cea09eea0f04aeeaf259c37be6477715	Peptostreptococcaceae	Romboutsia	0	0	0	0	0	0	0	0	43.1906	0	0	0	0	0	0	0	0	0	0	0	0	0	0	0	0	0	0	0	0	0	0	0	0	0	0	0	0	0
f90c7ae5b590eedef7c8c2544f2fcc05	Enterobacteriaceae	Escherichia-Shigella	0	0	0	0	0	0	0	0	0	0	0	0	0	0	0	0	43.171	0	0	0	0	0	0	0	0	0	0	0	0	0	0	0	0	0	0	0	0	0
769476bc3dd317f542315f9ed0d82644	Microbacteriaceae	Microbacterium	0	0	0	0	0	0	0	0	0	0	0	0	0	0	0	0	24.7189	0	0	0	0	0	0	0	0	0	0	0	0	0	0	0	0	18.3832	0	0	0	0
001c6c7be2f9d9db6106c77afadb7a8f	Aeromonadaceae	Aeromonas	0	0	0	0	0	0	0	0	0	0	0	0	0	0	0	0	0	0	0	0	0	0	0	43.0615	0	0	0	0	0	0	0	0	0	0	0	0	0	0
2610c9bf04d272c2206b4538c977432a	Sutterellaceae	Parasutterella	0	0	0	0	0	0	0	0	0	0	0	0	0	43.0393	0	0	0	0	0	0	0	0	0	0	0	0	0	0	0	0	0	0	0	0	0	0	0	0
9a258ab6111fce3a668fa3e9b8484f84	Comamonadaceae	Acidovorax	0	0	0	0	0	0	0	0	0	0	0	0	0	0	0	0	0	0	0	0	31.3505	0	0	0	0	0	0	0	0	11.6104	0	0	0	0	0	0	0	0
31a889ee1523a96e0afdfae480384616	Legionellaceae	Legionella	0	0	0	0	0	0	0	0	0	0	0	0	0	0	0	0	0	0	0	0	0	0	0	0	0	0	0	0	0	0	42.8806	0	0	0	0	0	0	0
b6bd6eb9e8bc9301e19bb408b38f5953	Bacteroidaceae	Bacteroides	0	0	0	0	0	0	0	0	0	0	0	0	18.0363	0	0	0	0	0	0	0	0	0	24.8148	0	0	0	0	0	0	0	0	0	0	0	0	0	0	0
5d677a569bb8102d20ee91afa5dad98c	Paenibacillaceae	Paenibacillus	0	0	0	0	0	0	0	0	0	0	0	0	0	0	0	0	42.8228	0	0	0	0	0	0	0	0	0	0	0	0	0	0	0	0	0	0	0	0	0
298fb20505256a869d294848681271fe	Sphingomonadaceae	Sphingomonas	0	0	0	0	0	0	0	0	0	0	0	42.7905	0	0	0	0	0	0	0	0	0	0	0	0	0	0	0	0	0	0	0	0	0	0	0	0	0	0
79185259163ba08fe72610504960c6d5	Sphingomonadaceae	Sphingomonas	0	0	0	0	0	0	0	0	0	0	0	0	0	21.7208	0	0	0	0	0	0	0	21.0084	0	0	0	0	0	0	0	0	0	0	0	0	0	0	0	0
f1e7ef0505f45bca3da94782cbd8f04f	Devosiaceae	Devosia	0	0	0	0	0	0	0	0	0	0	0	0	0	0	0	0	0	0	0	0	0	0	0	0	0	0	0	0	0	0	0	0	0	0	0	0	42.7115	0
da54afc12ff7b15ee74e0bf80e49f22e	Erysipelatoclostridiaceae	Catenibacterium	0	0	0	0	0	0	0	0	42.6439	0	0	0	0	0	0	0	0	0	0	0	0	0	0	0	0	0	0	0	0	0	0	0	0	0	0	0	0	0
230a4fd70b0e1c05e72435b6bf9fba47	Bacteroidaceae	Bacteroides	0	0	0	0	0	0	0	0	0	0	0	0	0	42.6371	0	0	0	0	0	0	0	0	0	0	0	0	0	0	0	0	0	0	0	0	0	0	0	0
d6ea14ac72907236563af4fe29d29f71	Moraxellaceae	Acinetobacter	0	0	0	0	0	0	0	0	0	0	0	0	0	0	0	0	0	0	0	0	0	0	0	42.5985	0	0	0	0	0	0	0	0	0	0	0	0	0	0
d280bf243e5493990793355249105833	Sphingomonadaceae	Sphingomonas	0	0	0	0	0	0	0	0	0	0	0	0	0	0	42.5429	0	0	0	0	0	0	0	0	0	0	0	0	0	0	0	0	0	0	0	0	0	0	0
cc8ab4229fc6ec20e3d33c1db3f35e9e	Paenibacillaceae	Paenibacillus	0	0	0	0	0	0	0	0	0	0	0	0	0	0	0	0	42.4747	0	0	0	0	0	0	0	0	0	0	0	0	0	0	0	0	0	0	0	0	0
578dcdb1aa53532cae6a20e9cdf78732	Oscillospiraceae	NK4A214_group	0	0	0	0	0	0	0	0	0	0	42.3924	0	0	0	0	0	0	0	0	0	0	0	0	0	0	0	0	0	0	0	0	0	0	0	0	0	0	0
47480d97d0cab0b30ba7396985065cde	Micrococcaceae	Arthrobacter	0	0	0	0	0	0	0	0	0	0	0	0	0	0	0	0	27.1559	0	0	0	0	0	0	0	0	15.2326	0	0	0	0	0	0	0	0	0	0	0	0
90f537d0496733fc0cca941fc2b6477a	Burkholderiaceae	Burkholderia-Caballeronia-Paraburkholderia	0	0	0	0	0	0	0	0	0	0	0	0	11.6484	0	0	0	0	0	0	0	0	0	0	0	0	0	0	0	0	30.7335	0	0	0	0	0	0	0	0
8839175af5f6293c8dad97564bfd358a	Streptococcaceae	Streptococcus	0	0	0	0	0	0	0	0	0	0	0	0	0	0	42.1416	0	0	0	0	0	0	0	0	0	0	0	0	0	0	0	0	0	0	0	0	0	0	0
7422b4fdef5ed7391fbf203341c6ce7d	Peptostreptococcales-Tissierellales	Anaerococcus	0	0	0	0	0	0	0	0	0	0	0	41.926	0	0	0	0	0	0	0	0	0	0	0	0	0	0	0	0	0	0	0	0	0	0	0	0	0	0
4fcb7a81a02a97fdd038d32bda6ca6ef	Ruminococcaceae	Ruminococcus	0	0	0	0	0	0	0	0	0	0	41.8816	0	0	0	0	0	0	0	0	0	0	0	0	0	0	0	0	0	0	0	0	0	0	0	0	0	0	0
3586cdc8fbf667047591b73290370498	uncultured		0	0	0	22.3182	0	0	0	0	0	0	0	0	0	0	0	0	0	0	0	0	19.5432	0	0	0	0	0	0	0	0	0	0	0	0	0	0	0	0	0
16b54c4cf7c6af4021291e57502de44c	Rhizobiaceae	Neorhizobium	41.7371	0	0	0	0	0	0	0	0	0	0	0	0	0	0	0	0	0	0	0	0	0	0	0	0	0	0	0	0	0	0	0	0	0	0	0	0	0
4b1374e80e7726566af88f6e2da15f30	Microbacteriaceae	Microbacterium	0	0	0	0	0	0	0	0	0	0	0	0	0	0	0	0	0	0	0	0	0	0	0	0	0	0	0	0	0	0	0	0	0	0	0	15.4674	0	26.2518
fce3c2512a506ac07affa9e36dd5b2a7	Lachnospiraceae		0	0	0	0	0	0	0	0	0	0	0	0	41.7089	0	0	0	0	0	0	0	0	0	0	0	0	0	0	0	0	0	0	0	0	0	0	0	0	0
52ab88000b18e4cf96fdd6f607958f91			0	0	0	0	0	0	0	0	0	0	0	0	0	0	0	0	0	0	0	0	0	0	0	0	0	0	0	0	0	41.661	0	0	0	0	0	0	0	0
a24ec807cbfbcd504806d6addc18523f	Enterococcaceae	Enterococcus	0	0	0	0	0	0	0	0	0	0	0	0	0	0	0	0	0	0	0	0	0	41.6278	0	0	0	0	0	0	0	0	0	0	0	0	0	0	0	0
87d6b33ff1e70fdf6ccb84cf229d56f1	Lachnospiraceae	Dorea	0	0	0	0	0	0	0	0	0	41.543	0	0	0	0	0	0	0	0	0	0	0	0	0	0	0	0	0	0	0	0	0	0	0	0	0	0	0	0
d839af7154d18664bd79c6c0898fe3c4	Erwiniaceae	Pantoea	0	0	0	0	0	13.948	0	0	0	0	0	0	0	0	0	0	0	0	0	0	0	0	0	0	0	0	0	0	0	0	0	0	0	0	0	0	0	27.5323
19fe376d936437e0c9b1388cc017b3c8	Enterobacteriaceae	Enterobacter	0	0	0	0	0	19.0868	22.3341	0	0	0	0	0	0	0	0	0	0	0	0	0	0	0	0	0	0	0	0	0	0	0	0	0	0	0	0	0	0	0
803a5e0fd7d7cecfa0b2c231b26a265f	Enterobacteriaceae	Enterobacter	0	0	0	0	0	0	0	0	0	0	0	0	0	0	0	0	0	0	0	0	0	0	0	0	18.2367	0	0	0	0	0	0	0	0	11.4895	11.6909	0	0	0
d5e802fff43928940baf440c29f25b1e	Ruminococcaceae	Ruminococcus	0	0	0	0	0	0	0	0	0	29.1341	0	0	0	0	0	0	0	0	0	0	12.2145	0	0	0	0	0	0	0	0	0	0	0	0	0	0	0	0	0
2e1449f096baa198a2c73b8d80ddea8b	Chitinophagaceae	Sediminibacterium	0	0	0	0	0	0	0	0	0	0	0	0	0	0	0	0	0	0	0	0	0	0	0	41.2094	0	0	0	0	0	0	0	0	0	0	0	0	0	0
eba6ec096aa59ad1132844a6ed1b46da	Comamonadaceae	Delftia	0	0	0	0	0	0	0	0	0	0	0	0	0	0	0	0	0	0	0	0	0	0	0	0	0	0	0	0	0	0	0	41.1876	0	0	0	0	0	0
60a19d1483dda90f1acbb13dad5e8300	Bacteroidaceae	Bacteroides	0	0	0	0	0	0	0	0	0	0	0	0	20.6666	20.5141	0	0	0	0	0	0	0	0	0	0	0	0	0	0	0	0	0	0	0	0	0	0	0	0
9dd293fac3a743ad53f2edcd9c93dbe8	Devosiaceae	Devosia	0	0	0	0	0	0	41.1231	0	0	0	0	0	0	0	0	0	0	0	0	0	0	0	0	0	0	0	0	0	0	0	0	0	0	0	0	0	0	0
15a6a5fb113ccccaa1b9a08b655ae59e	Aerococcaceae	Aerococcus	0	0	0	0	0	0	0	0	0	0	0	0	0	0	0	0	0	0	0	0	41.1221	0	0	0	0	0	0	0	0	0	0	0	0	0	0	0	0	0
89910666711647b0b8a5254fb3eab63f	Leptotrichiaceae	Leptotrichia	0	0	0	0	0	0	0	0	0	0	0	0	0	0	0	0	0	0	0	0	41.1221	0	0	0	0	0	0	0	0	0	0	0	0	0	0	0	0	0
8fb63aacaa41b9eadf4dd9f108c63e5f	Leptotrichiaceae	Leptotrichia	0	0	0	0	0	0	0	0	0	0	0	0	0	0	0	0	0	0	0	0	41.1221	0	0	0	0	0	0	0	0	0	0	0	0	0	0	0	0	0
27ad268c8f8f6946b05de7699e65c54b	Sphingomonadaceae	Porphyrobacter	0	0	0	11.1591	0	0	0	0	0	0	0	0	0	0	0	0	0	0	0	0	0	0	0	0	0	0	0	0	0	0	29.9577	0	0	0	0	0	0	0
dc80329c421bdc57d8b5d24d0ae12cb1	Mycobacteriaceae	Mycobacterium	0	0	0	0	0	0	0	0	0	0	0	0	0	0	0	0	0	0	0	0	0	20.6194	0	0	0	0	0	0	0	20.489	0	0	0	0	0	0	0	0
31dfbbcc7e0ce5cce4b3408ba100c026	Lachnospiraceae	Coprococcus	21.2284	0	0	0	0	0	0	0	0	0	0	0	0	0	0	0	0	0	0	0	0	0	19.8519	0	0	0	0	0	0	0	0	0	0	0	0	0	0	0
67077e9b8d95a60bd196ecba4ee178fd	Unknown_Family	Acidibacter	0	0	0	0	41.0251	0	0	0	0	0	0	0	0	0	0	0	0	0	0	0	0	0	0	0	0	0	0	0	0	0	0	0	0	0	0	0	0	0
f798b0eda881380540c577c6ba7fa859	Enterobacteriaceae	Escherichia-Shigella	0	0	0	0	0	0	0	0	0	0	0	0	0	0	40.9376	0	0	0	0	0	0	0	0	0	0	0	0	0	0	0	0	0	0	0	0	0	0	0
79d1f44a02e783893f7dacaf850cc58d	Nocardiaceae	Rhodococcus	0	0	0	0	0	0	0	0	0	0	0	0	0	0	0	0	0	0	0	0	0	0	0	0	0	0	0	0	0	0	0	0	0	40.9026	0	0	0	0
f99aea8c3eaf1fbf911b27de652c45d3	Christensenellaceae	Christensenellaceae_R-7_group	0	0	0	0	0	0	0	0	0	0	40.8601	0	0	0	0	0	0	0	0	0	0	0	0	0	0	0	0	0	0	0	0	0	0	0	0	0	0	0
7109b4cd2fd3a17c3042e568b2a32d75	Burkholderiaceae	Burkholderia-Caballeronia-Paraburkholderia	12.2333	0	0	0	0	0	0	0	0	0	0	0	0	28.5588	0	0	0	0	0	0	0	0	0	0	0	0	0	0	0	0	0	0	0	0	0	0	0	0
d38ad253f5ffc2452749bde106718aae	Neisseriaceae		0	0	0	0	0	0	0	0	0	0	0	0	0	0	0	0	0	0	0	0	0	0	0	0	0	0	0	0	0	15.0253	0	25.7422	0	0	0	0	0	0
c3b2ce3392112ef64b5f4d1abc74055f	Beijerinckiaceae	Methylobacterium-Methylorubrum	0	0	0	0	0	0	0	0	0	0	0	0	0	0	0	0	0	0	0	0	0	0	0	40.7464	0	0	0	0	0	0	0	0	0	0	0	0	0	0
d73a85c5f1dab7825922a0899edc3a52	Enterobacteriaceae	Escherichia-Shigella	0	0	0	0	0	0	0	0	0	0	0	0	0	0	0	0	40.7339	0	0	0	0	0	0	0	0	0	0	0	0	0	0	0	0	0	0	0	0	0
ce26954fec17939008ba91801cb54646	Nocardiaceae	Gordonia	0	0	0	0	0	0	0	0	0	0	0	0	0	0	0	0	0	0	0	0	0	0	0	0	0	0	40.6585	0	0	0	0	0	0	0	0	0	0	0
579ca6c70a47dd30c37be62caf57ff6f	Ruminococcaceae	Subdoligranulum	0	0	0	0	0	0	0	0	0	0	0	0	0	0	40.5362	0	0	0	0	0	0	0	0	0	0	0	0	0	0	0	0	0	0	0	0	0	0	0
06713bbdb4e8ecb3bb297ad6a1aa0685	Xanthobacteraceae	Bradyrhizobium	0	0	0	0	0	0	0	0	0	0	0	0	0	0	0	0	0	0	0	0	0	0	0	0	0	0	0	0	0	0	40.531	0	0	0	0	0	0	0
b3d0c612e8854c03a8aa4307136f50d1			0	0	0	0	0	0	0	0	40.4571	0	0	0	0	0	0	0	0	0	0	0	0	0	0	0	0	0	0	0	0	0	0	0	0	0	0	0	0	0
d406ebc835264f7c78f46342c30ebc09	Lachnospiraceae		0	0	0	0	0	0	0	0	40.4571	0	0	0	0	0	0	0	0	0	0	0	0	0	0	0	0	0	0	0	0	0	0	0	0	0	0	0	0	0
d5da407d9c029fa39cd87967677b53ff	Weeksellaceae	Cloacibacterium	0	0	0	0	0	0	0	0	40.4571	0	0	0	0	0	0	0	0	0	0	0	0	0	0	0	0	0	0	0	0	0	0	0	0	0	0	0	0	0
ed59db3911bb79036901cf8f3cdde15f	Cellvibrionaceae	Cellvibrio	0	0	0	0	0	0	0	0	40.4571	0	0	0	0	0	0	0	0	0	0	0	0	0	0	0	0	0	0	0	0	0	0	0	0	0	0	0	0	0
33715836a3b3e7e5a681737ef08ddf75	Bacteroidaceae	Bacteroides	0	0	0	0	0	0	0	0	0	0	40.3494	0	0	0	0	0	0	0	0	0	0	0	0	0	0	0	0	0	0	0	0	0	0	0	0	0	0	0
b1e591969cc075f0c28152c039c79aac	Corynebacteriaceae	Corynebacterium	0	0	0	0	0	0	0	0	0	0	40.3494	0	0	0	0	0	0	0	0	0	0	0	0	0	0	0	0	0	0	0	0	0	0	0	0	0	0	0
f4965b1bfc9a3d1fc2c21691a2c4f139	Moraxellaceae	Acinetobacter	0	0	0	0	0	0	0	0	0	0	0	0	0	0	0	0	0	0	0	0	0	0	0	40.2834	0	0	0	0	0	0	0	0	0	0	0	0	0	0
b323dc0a4b762473c12fa2e4c94bb2ba	Alteromonadaceae	Alteromonas	0	0	0	0	0	0	0	0	0	0	0	40.1971	0	0	0	0	0	0	0	0	0	0	0	0	0	0	0	0	0	0	0	0	0	0	0	0	0	0
e91af2fa2fbcf9929b30055efde2b776	Propionibacteriaceae	Cutibacterium	0	0	0	0	0	0	0	0	0	0	0	40.1971	0	0	0	0	0	0	0	0	0	0	0	0	0	0	0	0	0	0	0	0	0	0	0	0	0	0
f06570d8eaf288e95d2423534216ed69			0	0	0	0	0	0	0	0	0	0	0	0	0	0	0	0	0	0	0	0	0	40.0716	0	0	0	0	0	0	0	0	0	0	0	0	0	0	0	0
bb39c93f17d8399489a4d3b04d847429	Microbacteriaceae	Microbacterium	0	0	0	0	0	0	0	0	0	0	0	0	0	0	0	0	40.0376	0	0	0	0	0	0	0	0	0	0	0	0	0	0	0	0	0	0	0	0	0
77f31742da0d0e5007e5db92e314a49e	uncultured		0	0	0	0	0	0	0	0	0	12.9485	0	0	27.0544	0	0	0	0	0	0	0	0	0	0	0	0	0	0	0	0	0	0	0	0	0	0	0	0	0
8d54c02199846554939a82f8bffceb7a	Acetobacteraceae	Acidiphilium	0	0	0	0	0	0	0	0	0	39.9245	0	0	0	0	0	0	0	0	0	0	0	0	0	0	0	0	0	0	0	0	0	0	0	0	0	0	0	0
17f1eb6d17a37a1b074c0152f28613fa	Micrococcaceae	Kocuria	0	0	0	0	0	0	0	0	39.9103	0	0	0	0	0	0	0	0	0	0	0	0	0	0	0	0	0	0	0	0	0	0	0	0	0	0	0	0	0
5226bdefd5623edcaa1cd67ca180c3ee	BD7-11	BD7-11	0	0	0	0	0	0	0	0	39.9103	0	0	0	0	0	0	0	0	0	0	0	0	0	0	0	0	0	0	0	0	0	0	0	0	0	0	0	0	0
1f22bba71ab28fc09b91b38b37e00893	Anaerolineaceae		0	0	0	0	0	0	0	0	0	0	0	0	0	0	0	0	0	0	0	0	0	0	0	39.8203	0	0	0	0	0	0	0	0	0	0	0	0	0	0
ac1ef75fb6761bc51862eb0140932d6a	Lachnospiraceae	Coprococcus	0	0	0	0	0	0	0	0	0	0	0	0	0	0	0	0	0	0	0	0	0	0	0	39.8203	0	0	0	0	0	0	0	0	0	0	0	0	0	0
06a3ec762e64020e19b5d42ce1e32dfb	Bacteroidaceae	Bacteroides	0	0	0	0	0	0	0	0	0	0	0	0	0	11.2626	0	0	0	0	0	0	0	14.0056	14.5071	0	0	0	0	0	0	0	0	0	0	0	0	0	0	0
d75ec82d9ac54c940eb8a2e233f83f57	Fusobacteriaceae	Fusobacterium	0	0	0	0	0	0	0	0	0	0	0	39.7649	0	0	0	0	0	0	0	0	0	0	0	0	0	0	0	0	0	0	0	0	0	0	0	0	0	0
fdfc99f3c468316fe3f6be48fa9b03d8	Micrococcaceae	Kocuria	0	0	0	0	39.5772	0	0	0	0	0	0	0	0	0	0	0	0	0	0	0	0	0	0	0	0	0	0	0	0	0	0	0	0	0	0	0	0	0
dd68d8fdfaf1ae5ccbf94176da10df3f	Moraxellaceae	Acinetobacter	0	0	0	0	0	13.948	0	25.5683	0	0	0	0	0	0	0	0	0	0	0	0	0	0	0	0	0	0	0	0	0	0	0	0	0	0	0	0	0	0
084b218cf189ab302c80b6dc0597db24	Acetobacteraceae	Roseomonas	0	0	0	0	0	0	0	0	0	0	0	0	0	0	0	0	0	0	0	0	0	0	0	0	11.9679	12.7625	0	0	0	0	0	0	0	0	0	0	0	14.7266
66d93061b01218f593f3e7ce0303c79f	Rhodobacteraceae		0	0	0	0	0	0	0	0	0	0	0	0	0	39.4192	0	0	0	0	0	0	0	0	0	0	0	0	0	0	0	0	0	0	0	0	0	0	0	0
98a24190fee2127e57288416ac4b3c27	Marinobacteraceae	Marinobacter	0	0	0	0	0	0	0	0	19.1351	0	0	0	0	0	0	0	0	0	0	0	0	0	20.2336	0	0	0	0	0	0	0	0	0	0	0	0	0	0	0
f37bd2492fdd0bd1c604a2ff3a1b5467	Lachnospiraceae	Eubacterium_eligens_group	0	0	0	0	0	0	0	0	0	0	0	0	0	0	0	0	0	0	0	0	0	0	0	39.3573	0	0	0	0	0	0	0	0	0	0	0	0	0	0
cab6ac664f157e722557fdb1a8f33314	Ruminococcaceae	Faecalibacterium	0	0	0	0	0	0	0	0	0	0	0	0	0	0	0	0	39.3413	0	0	0	0	0	0	0	0	0	0	0	0	0	0	0	0	0	0	0	0	0
45677a784c505be3281b5538aa2c9ec9	Devosiaceae	Devosia	0	0	0	0	0	0	0	0	0	0	0	0	0	0	39.3322	0	0	0	0	0	0	0	0	0	0	0	0	0	0	0	0	0	0	0	0	0	0	0
b3779d308670471ce2b522ef3f4ee2b1	Ruminococcaceae	Ruminococcus	0	0	0	0	0	0	0	0	0	0	0	0	0	0	39.3322	0	0	0	0	0	0	0	0	0	0	0	0	0	0	0	0	0	0	0	0	0	0	0
1da7adf26bc0aa7de59cd3c612b687c8			0	0	0	0	0	0	0	0	0	0	39.3279	0	0	0	0	0	0	0	0	0	0	0	0	0	0	0	0	0	0	0	0	0	0	0	0	0	0	0
a85c4c66bd3e3c9ef35b932e527c2600	Lachnospiraceae	Eubacterium_eligens_group	0	0	0	0	0	0	0	0	0	0	39.3279	0	0	0	0	0	0	0	0	0	0	0	0	0	0	0	0	0	0	0	0	0	0	0	0	0	0	0
eab2400a0dcf29f6f9e0ac2b41b587bc	Ruminococcaceae	Faecalibacterium	0	0	0	0	0	0	0	0	0	0	23.4946	0	15.7818	0	0	0	0	0	0	0	0	0	0	0	0	0	0	0	0	0	0	0	0	0	0	0	0	0
ff24d1331f705d3cb76a634757c7e102	Oscillospiraceae	UCG-002	0	0	0	0	0	0	0	0	0	0	0	0	0	0	26.8904	0	0	0	0	0	12.2145	0	0	0	0	0	0	0	0	0	0	0	0	0	0	0	0	0
ca9125e5a21ed4c6259c3a2345bf822d	Xanthobacteraceae	Bradyrhizobium	0	0	0	0	39.0946	0	0	0	0	0	0	0	0	0	0	0	0	0	0	0	0	0	0	0	0	0	0	0	0	0	0	0	0	0	0	0	0	0
dd869adcdfaa23a4c1aca322a23b7085	Pseudomonadaceae	Pseudomonas	0	0	0	0	39.0946	0	0	0	0	0	0	0	0	0	0	0	0	0	0	0	0	0	0	0	0	0	0	0	0	0	0	0	0	0	0	0	0	0
b27fb3d31da1a6b7c034cb32d5ca3dd9	Brevibacteriaceae	Brevibacterium	0	0	0	0	0	0	0	0	0	0	0	0	0	0	0	0	38.9931	0	0	0	0	0	0	0	0	0	0	0	0	0	0	0	0	0	0	0	0	0
dc9e4f890512705ab751d1b1277c0268			0	0	0	0	0	0	0	0	0	0	0	0	0	0	38.9308	0	0	0	0	0	0	0	0	0	0	0	0	0	0	0	0	0	0	0	0	0	0	0
a78978ab5036308b842f1d2262084160	Burkholderiaceae	Burkholderia-Caballeronia-Paraburkholderia	0	0	0	0	0	0	0	0	0	0	0	0	0	0	0	0	0	0	0	0	0	0	0	0	0	0	0	0	0	38.9291	0	0	0	0	0	0	0	0
ad6f5bd632a80a9dee48bd4ac222b650	Psychromonadaceae	Psychromonas	0	0	0	0	0	0	0	0	0	0	0	38.9004	0	0	0	0	0	0	0	0	0	0	0	0	0	0	0	0	0	0	0	0	0	0	0	0	0	0
9dbbeead0c807e51b4f3a5e389636beb	Ruminococcaceae	Ruminococcus	0	0	0	0	0	0	0	0	0	0	0	0	0	0	0	0	0	0	0	0	0	0	0	38.8943	0	0	0	0	0	0	0	0	0	0	0	0	0	0
062e1bcfbd55e969bc9f7d78c91544a5	Lachnospiraceae	Tyzzerella	0	0	0	0	0	0	0	0	0	0	38.8171	0	0	0	0	0	0	0	0	0	0	0	0	0	0	0	0	0	0	0	0	0	0	0	0	0	0	0
34e0391fb29f23d9ea4791ff24f29d63	Moraxellaceae	Enhydrobacter	0	0	0	0	0	0	0	0	0	0	38.8171	0	0	0	0	0	0	0	0	0	0	0	0	0	0	0	0	0	0	0	0	0	0	0	0	0	0	0
f2baf49342fd7a088a43266807ec7c1e			0	0	0	0	0	0	0	0	38.8169	0	0	0	0	0	0	0	0	0	0	0	0	0	0	0	0	0	0	0	0	0	0	0	0	0	0	0	0	0
9ffa4f61fc556b4988c2a449c227142c	uncultured		0	0	0	0	0	0	0	0	0	0	0	0	0	0	0	0	0	0	0	0	0	0	0	0	0	0	0	0	0	0	38.7688	0	0	0	0	0	0	0
0c0ad9d7ebacb2f83d8fe2498cf0a39b	Xanthomonadaceae	Stenotrophomonas	0	0	38.7675	0	0	0	0	0	0	0	0	0	0	0	0	0	0	0	0	0	0	0	0	0	0	0	0	0	0	0	0	0	0	0	0	0	0	0
931b642d22f32ddd4454cb445431aec9	Devosiaceae	Devosia	0	0	0	0	0	0	0	0	0	0	0	0	0	0	0	0	0	0	0	0	0	0	0	0	0	0	0	0	0	0	0	0	0	0	0	0	0	38.7374
a2af791dd1292df0d3495c5d657940a7	Butyricicoccaceae	Butyricicoccus	0	0	0	0	0	0	0	0	0	0	0	0	38.7029	0	0	0	0	0	0	0	0	0	0	0	0	0	0	0	0	0	0	0	0	0	0	0	0	0
b507c551f81121e9ce918c68231dbd64	Beijerinckiaceae	Methylobacterium-Methylorubrum	0	0	0	0	0	0	0	0	0	0	0	0	0	0	0	0	0	0	0	0	0	0	0	0	0	38.6991	0	0	0	0	0	0	0	0	0	0	0	0
0624676756cbd42a7e2e901a0e9f5a5d	Bacteroidaceae	Bacteroides	0	0	0	0	0	0	0	0	0	0	0	0	0	0	0	0	0	0	0	0	38.6792	0	0	0	0	0	0	0	0	0	0	0	0	0	0	0	0	0
fb67a3287d3b394134f21b4265635d5c	Lachnospiraceae	Fusicatenibacter	0	0	0	0	0	0	0	0	0	0	0	0	0	0	0	0	38.645	0	0	0	0	0	0	0	0	0	0	0	0	0	0	0	0	0	0	0	0	0
66e56012c05aba6f88ad054860929997	Lachnospiraceae	Blautia	0	0	0	0	0	0	0	0	0	0	0	0	0	0	0	0	0	0	0	0	0	0	0	38.4313	0	0	0	0	0	0	0	0	0	0	0	0	0	0
8b9fc67927bd69a6f26c45a947dea7cb	Microbacteriaceae	Microbacterium	0	0	0	0	0	0	0	0	0	0	0	0	0	0	0	0	0	0	0	0	0	0	0	0	0	0	0	0	0	0	0	0	0	0	0	0	0	38.4172
c69286f736df3c2d43ad3b55cdb77cb3	Rhodobacteraceae	Rubellimicrobium	0	0	0	0	0	0	0	0	0	38.3059	0	0	0	0	0	0	0	0	0	0	0	0	0	0	0	0	0	0	0	0	0	0	0	0	0	0	0	0
1874897448da824e4305c27c080cd919	Prevotellaceae	Alloprevotella	0	0	0	0	0	0	0	0	0	0	0	0	0	0	0	0	0	0	0	0	38.2721	0	0	0	0	0	0	0	0	0	0	0	0	0	0	0	0	0
80d25221a6c9336faeba517a0680b98f	Holosporaceae		0	0	0	0	0	0	0	0	0	0	0	0	0	0	0	0	0	0	0	0	0	0	0	0	0	0	0	0	0	38.2461	0	0	0	0	0	0	0	0
ab9ace164679fd564f8ccbb90fba6b65	Staphylococcaceae	Staphylococcus	0	0	0	0	17.3754	0	0	0	0	0	0	0	0	0	20.8701	0	0	0	0	0	0	0	0	0	0	0	0	0	0	0	0	0	0	0	0	0	0	0
be9c2e86232eabe16f31ed54fc54f146	Bacteroidaceae	Bacteroides	0	0	0	0	0	0	0	0	0	0	0	0	0	38.2125	0	0	0	0	0	0	0	0	0	0	0	0	0	0	0	0	0	0	0	0	0	0	0	0
f8ee4333544df932ee84051f3480e4a9	Verrucomicrobiaceae		0	0	0	0	0	0	0	0	0	0	0	0	0	0	0	0	0	0	0	0	0	0	0	0	0	0	0	0	0	0	38.1814	0	0	0	0	0	0	0
c5b464d02ac33aed53ba2b90ea8c12fa	Moraxellaceae	Acinetobacter	0	0	0	0	0	38.1735	0	0	0	0	0	0	0	0	0	0	0	0	0	0	0	0	0	0	0	0	0	0	0	0	0	0	0	0	0	0	0	0
5d137d2e1a0754431abae9de5c2f98d7	BD7-11	BD7-11	0	0	0	0	0	0	0	0	0	0	0	0	0	0	0	0	0	0	0	0	0	38.1264	0	0	0	0	0	0	0	0	0	0	0	0	0	0	0	0
79b3e335985ccc65abe9cbcf193713fc	Burkholderiaceae	Ralstonia	0	0	0	0	0	0	0	0	0	0	0	0	0	0	0	0	0	0	0	0	0	0	0	0	0	0	0	0	0	15.7082	0	22.3099	0	0	0	0	0	0
a95b39968e2b1d6c75cfe381c0943795	Caulobacteraceae	Phenylobacterium	0	0	0	0	0	0	0	0	0	0	0	0	0	0	0	0	0	0	0	0	0	0	0	37.9682	0	0	0	0	0	0	0	0	0	0	0	0	0	0
20a613249b225a3dc577a036d3d52f0f	Caulobacteraceae	Brevundimonas	0	0	0	0	0	0	0	0	0	0	0	0	0	0	0	0	0	0	0	0	37.8649	0	0	0	0	0	0	0	0	0	0	0	0	0	0	0	0	0
1943d2951f922b5fe1cf688872317410	Muribaculaceae	Muribaculaceae	0	0	0	0	0	0	0	0	0	0	37.7956	0	0	0	0	0	0	0	0	0	0	0	0	0	0	0	0	0	0	0	0	0	0	0	0	0	0	0
7ac87f045f193139362ba97197481b40	Lachnospiraceae	Blautia	0	0	0	0	0	0	0	0	0	0	37.7956	0	0	0	0	0	0	0	0	0	0	0	0	0	0	0	0	0	0	0	0	0	0	0	0	0	0	0
b9d60764c445af87bcf9f59b785066e3	Gemmataceae	Fimbriiglobus	0	0	0	0	0	0	0	0	0	0	0	0	0	0	0	0	0	0	0	0	0	37.7373	0	0	0	0	0	0	0	0	0	0	0	0	0	0	0	0
92f386b97fd328f39a0563fb867362b0	Comamonadaceae	Comamonas	0	0	0	0	0	0	0	0	0	0	0	0	0	0	37.7268	0	0	0	0	0	0	0	0	0	0	0	0	0	0	0	0	0	0	0	0	0	0	0
4aaedfc0d00157636c230e898bc0cb8a	Enterobacteriaceae	Kosakonia	0	0	0	0	37.6466	0	0	0	0	0	0	0	0	0	0	0	0	0	0	0	0	0	0	0	0	0	0	0	0	0	0	0	0	0	0	0	0	0
386a1c77c6554ab094af54d935b8206b	Enterobacteriaceae	Enterobacter	0	0	0	0	0	0	0	0	0	0	0	0	0	0	0	0	0	0	0	0	0	0	0	0	37.6133	0	0	0	0	0	0	0	0	0	0	0	0	0
d769463ef536c65610bc01c8430863bd	Vibrionaceae	Vibrio	0	0	0	0	0	0	0	0	0	0	0	0	0	0	0	0	37.6005	0	0	0	0	0	0	0	0	0	0	0	0	0	0	0	0	0	0	0	0	0
60ee49b0fc347887e9670cbf0cec5c00	Bryobacteraceae	Bryobacter	0	0	0	0	0	0	0	0	0	0	0	0	0	0	0	0	0	0	0	0	0	0	0	0	0	0	0	0	0	37.5632	0	0	0	0	0	0	0	0
e31704c24a50eda41d938da8ac7313ac	Bifidobacteriaceae	Bifidobacterium	0	0	0	0	0	0	0	0	0	0	0	0	0	0	0	0	0	0	0	0	0	0	0	37.5052	0	0	0	0	0	0	0	0	0	0	0	0	0	0
ee7824016a5b71a7590d329071dd43f4	Porphyromonadaceae	Porphyromonas	0	0	0	0	0	0	0	0	0	0	0	0	0	0	0	0	0	0	0	0	37.4578	0	0	0	0	0	0	0	0	0	0	0	0	0	0	0	0	0
64819d048e3fbf1852880df5734fc217	Bacteroidaceae	Bacteroides	0	0	0	0	0	0	0	0	0	0	0	0	0	0	0	0	0	0	0	0	0	37.3483	0	0	0	0	0	0	0	0	0	0	0	0	0	0	0	0
baa48f44865e25d0012b5908ae93ae89	Sericytochromatia	Sericytochromatia	0	0	0	0	0	0	0	0	0	0	37.2848	0	0	0	0	0	0	0	0	0	0	0	0	0	0	0	0	0	0	0	0	0	0	0	0	0	0	0
305fe077892999a98b386d6b1723d219	Paenibacillaceae	Paenibacillus	0	0	0	0	0	0	0	0	0	0	0	0	0	0	0	0	37.2524	0	0	0	0	0	0	0	0	0	0	0	0	0	0	0	0	0	0	0	0	0
9e9a71bd1c14d94c921db9918c7b131c	Lachnospiraceae	Fusicatenibacter	0	0	0	0	0	0	0	0	0	0	0	0	0	0	0	0	37.2524	0	0	0	0	0	0	0	0	0	0	0	0	0	0	0	0	0	0	0	0	0
e27546f752f859301d332994a3dd2d16	Ilumatobacteraceae	Ilumatobacter	0	0	0	0	0	0	0	0	0	0	0	0	0	0	0	0	37.2524	0	0	0	0	0	0	0	0	0	0	0	0	0	0	0	0	0	0	0	0	0
8fad9d14aadf287c3c1fd198f436cfa7	Lachnospiraceae	Blautia	0	0	0	0	0	0	0	0	0	20.5018	0	0	0	0	0	0	0	0	0	0	16.6931	0	0	0	0	0	0	0	0	0	0	0	0	0	0	0	0	0
0573b89e56a9f1ee993289e28facbd96	Moraxellaceae	Acinetobacter	0	0	0	0	0	0	0	0	0	0	0	0	0	0	0	0	0	0	0	0	0	0	0	0	0	0	0	0	0	0	21.734	15.4453	0	0	0	0	0	0
a47a3869d56ad5441e2861e939df8532	Obscuribacteraceae	Obscuribacteraceae	0	0	0	0	37.164	0	0	0	0	0	0	0	0	0	0	0	0	0	0	0	0	0	0	0	0	0	0	0	0	0	0	0	0	0	0	0	0	0
f2dc73ade572f43d61521a780b77653d	Nocardiaceae	Rhodococcus	0	0	0	0	37.164	0	0	0	0	0	0	0	0	0	0	0	0	0	0	0	0	0	0	0	0	0	0	0	0	0	0	0	0	0	0	0	0	0
b91823ef3ab2b858a3b4d62cf264cf45	Obscuribacteraceae	Candidatus_Obscuribacter	37.0597	0	0	0	0	0	0	0	0	0	0	0	0	0	0	0	0	0	0	0	0	0	0	0	0	0	0	0	0	0	0	0	0	0	0	0	0	0
b51dc1a94bb4c9b4f1ca68f8d83e8bb3	Xanthobacteraceae	Starkeya	0	0	0	0	0	0	0	0	0	0	0	0	0	0	0	0	0	0	0	0	0	0	0	37.0422	0	0	0	0	0	0	0	0	0	0	0	0	0	0
7f9d3d01389cbeac03452c047fb93366	Rikenellaceae	Alistipes	0	0	0	0	0	0	0	0	0	0	0	0	0	0	0	0	0	0	0	0	0	0	37.0314	0	0	0	0	0	0	0	0	0	0	0	0	0	0	0
3659f7e508d4b66aa6f9169616fc394d	Peptostreptococcales-Tissierellales	Anaerococcus	0	0	0	0	0	0	0	0	0	0	0	0	0	0	0	0	0	0	0	0	0	0	0	0	0	0	0	0	0	36.8802	0	0	0	0	0	0	0	0
7ab302f35ccb6e8007bea6098d5e6bde	Corynebacteriaceae	Corynebacterium	0	0	0	0	0	0	0	0	0	0	36.7741	0	0	0	0	0	0	0	0	0	0	0	0	0	0	0	0	0	0	0	0	0	0	0	0	0	0	0
489dc9259d13906eaca8d62a881ed2a9			0	0	0	0	0	0	0	0	0	0	0	36.7393	0	0	0	0	0	0	0	0	0	0	0	0	0	0	0	0	0	0	0	0	0	0	0	0	0	0
53e9bf42347d1cfebacc0c87513d5f3f	Aerococcaceae	Aerococcus	0	0	0	0	0	36.7053	0	0	0	0	0	0	0	0	0	0	0	0	0	0	0	0	0	0	0	0	0	0	0	0	0	0	0	0	0	0	0	0
4556325082c7c7e895853fe022afd6be	Prevotellaceae	Alloprevotella	0	0	0	0	0	0	0	0	0	0	0	0	0	0	0	0	0	0	0	0	36.6435	0	0	0	0	0	0	0	0	0	0	0	0	0	0	0	0	0
3362843754465c420ba57873a847eb40			0	0	0	0	0	0	0	0	36.63	0	0	0	0	0	0	0	0	0	0	0	0	0	0	0	0	0	0	0	0	0	0	0	0	0	0	0	0	0
bcd1ac9dbaf74451d8f2581c45425250	Subgroup_2	Subgroup_2	0	0	0	0	0	0	0	0	0	0	0	0	0	0	0	0	0	0	0	0	0	36.5702	0	0	0	0	0	0	0	0	0	0	0	0	0	0	0	0
db28e22918392dfd889131552dbf7132	Bacteroidaceae	Bacteroides	0	0	0	0	0	0	0	0	0	0	0	0	0	0	0	0	0	0	0	0	0	36.5702	0	0	0	0	0	0	0	0	0	0	0	0	0	0	0	0
1cb6f611bd471e07eb607d5236d29a49	Exiguobacteraceae	Exiguobacterium	0	0	0	0	0	0	0	0	0	0	0	0	0	0	0	0	36.5561	0	0	0	0	0	0	0	0	0	0	0	0	0	0	0	0	0	0	0	0	0
e582bd8444b8e63702ab83c8da572669	Caulobacteraceae	Brevundimonas	0	0	0	0	0	0	0	0	0	0	0	0	0	0	36.5227	0	0	0	0	0	0	0	0	0	0	0	0	0	0	0	0	0	0	0	0	0	0	0
6cae1cc3b79b0f8cd3a6a7dd5de7650b	Rhodocyclaceae	Sulfuritalea	0	0	0	0	0	0	0	0	0	0	0	0	0	0	0	0	0	0	0	0	0	0	0	0	0	0	0	0	0	0	36.4192	0	0	0	0	0	0	0
740d343ff7a8cbbe709650b3013df586	Sphingomonadaceae	Porphyrobacter	0	0	0	0	0	0	0	0	0	0	0	0	0	0	0	0	0	0	0	0	0	0	0	0	0	0	0	0	0	0	36.4192	0	0	0	0	0	0	0
6c698b56389037858b28b15c821d575d	Paenibacillaceae	Paenibacillus	0	0	0	0	0	36.3383	0	0	0	0	0	0	0	0	0	0	0	0	0	0	0	0	0	0	0	0	0	0	0	0	0	0	0	0	0	0	0	0
ae3ea0f2f837bcede6cc012007ec6575	Corynebacteriaceae	Corynebacterium	0	0	0	0	0	0	0	0	0	0	36.2633	0	0	0	0	0	0	0	0	0	0	0	0	0	0	0	0	0	0	0	0	0	0	0	0	0	0	0
b005f01dc702e6a60dba230804c065ec	Obscuribacteraceae	Candidatus_Obscuribacter	0	0	0	0	0	0	0	0	0	0	36.2633	0	0	0	0	0	0	0	0	0	0	0	0	0	0	0	0	0	0	0	0	0	0	0	0	0	0	0
1d1d16de820755f4a5fd89a5317928b1	Prevotellaceae	Alloprevotella	0	0	0	0	36.1987	0	0	0	0	0	0	0	0	0	0	0	0	0	0	0	0	0	0	0	0	0	0	0	0	0	0	0	0	0	0	0	0	0
b380fd589119c21d65a32e6684f459b5	Legionellaceae	Legionella	0	0	0	0	36.1987	0	0	0	0	0	0	0	0	0	0	0	0	0	0	0	0	0	0	0	0	0	0	0	0	0	0	0	0	0	0	0	0	0
ee9c48378199220fb3c0b3f4e5ad64c3	Hyphomicrobiaceae	Hyphomicrobium	0	0	0	0	0	0	0	0	0	0	0	0	0	0	0	0	0	0	0	0	0	0	0	0	0	0	0	0	0	36.1972	0	0	0	0	0	0	0	0
99705dfd9e49774ae4a647ca9ff22ff5	Legionellaceae	Legionella	0	0	0	0	0	0	0	0	0	0	0	0	0	0	0	0	0	0	0	0	0	0	0	36.1161	0	0	0	0	0	0	0	0	0	0	0	0	0	0
bfb45e35dfa4cbf3fa968a0b9b5e6f8f	Ruminococcaceae	Faecalibacterium	0	0	0	0	0	0	0	0	0	0	0	0	0	0	0	0	0	0	0	0	0	0	0	36.1161	0	0	0	0	0	0	0	0	0	0	0	0	0	0
dead582e7561d1a0946a2c4773551d7b			0	0	0	0	0	0	0	0	0	0	0	0	0	0	0	0	0	0	0	0	0	0	0	36.1161	0	0	0	0	0	0	0	0	0	0	0	0	0	0
b60213a4fd0a9ad26084e571be15dd17	Cellvibrionaceae	Cellvibrio	0	0	0	0	0	0	0	0	36.0833	0	0	0	0	0	0	0	0	0	0	0	0	0	0	0	0	0	0	0	0	0	0	0	0	0	0	0	0	0
b07825435ee65d83770496625747b9d2	Bacteroidaceae	Bacteroides	0	0	0	0	0	0	0	0	19.6818	0	0	0	0	0	0	0	0	0	0	0	16.286	0	0	0	0	0	0	0	0	0	0	0	0	0	0	0	0	0
c024fb8bd28e202d37cb94fcf9359bbc	Sphingomonadaceae	Sphingomonas	0	0	0	35.9032	0	0	0	0	0	0	0	0	0	0	0	0	0	0	0	0	0	0	0	0	0	0	0	0	0	0	0	0	0	0	0	0	0	0
eeeffa05e6c4f11955337606b8737384	Streptococcaceae	Streptococcus	0	0	0	0	0	0	0	0	0	0	0	0	0	0	0	0	0	0	0	0	0	0	0	0	0	0	0	0	0	0	35.8318	0	0	0	0	0	0	0
22709c610c0c277bf1bcfd78d8c841ee			0	0	0	0	0	0	0	0	0	0	0	0	0	15.285	0	0	0	0	0	0	0	0	0	0	0	0	0	0	0	20.489	0	0	0	0	0	0	0	0
679b05c707e599a4630df501e3e56b33			0	0	0	0	0	0	0	0	0	0	35.7526	0	0	0	0	0	0	0	0	0	0	0	0	0	0	0	0	0	0	0	0	0	0	0	0	0	0	0
244ca79b7999b0a7af645ab1de18965c	Micrococcaceae	Micrococcus	0	0	0	0	0	0	0	0	0	0	0	0	0	0	35.72	0	0	0	0	0	0	0	0	0	0	0	0	0	0	0	0	0	0	0	0	0	0	0
cb60716ef9842b34651b1cb316dd9024			0	0	0	18.9219	0	0	0	0	0	0	0	0	0	0	0	0	0	0	0	0	0	0	16.7977	0	0	0	0	0	0	0	0	0	0	0	0	0	0	0
b14901995287146eb9bc3dd0857370b6	Micrococcaceae	Micrococcus	0	0	0	0	0	0	0	0	0	0	0	0	0	0	0	0	0	0	0	35.6731	0	0	0	0	0	0	0	0	0	0	0	0	0	0	0	0	0	0
50280cdada4311190cada32a044f3676	Pasteurellaceae	Haemophilus	0	0	0	0	0	0	0	0	0	35.6083	0	0	0	0	0	0	0	0	0	0	0	0	0	0	0	0	0	0	0	0	0	0	0	0	0	0	0	0
d702dc60fc05effb32a49b1364ebb70a	Rhizobiaceae	Aureimonas	0	0	0	0	0	0	0	0	0	0	0	0	0	0	0	10.8776	0	0	0	0	0	0	0	0	0	24.7015	0	0	0	0	0	0	0	0	0	0	0	0
6c71070e5ee7765338665873bfa30f6c	Holophagaceae		0	0	0	12.6146	0	0	0	0	0	0	0	0	0	0	0	0	0	0	0	0	0	22.9536	0	0	0	0	0	0	0	0	0	0	0	0	0	0	0	0
282bdaab84ef0492b17d003df38178ae	Eggerthellaceae	DNF00809	0	0	0	0	0	0	0	0	0	0	0	0	0	0	0	0	35.5116	0	0	0	0	0	0	0	0	0	0	0	0	0	0	0	0	0	0	0	0	0
ceecbcb9977ca3376a72c72ef72be66c	Corynebacteriaceae	Corynebacterium	0	0	0	0	0	0	0	0	0	0	0	0	0	0	0	0	35.5116	0	0	0	0	0	0	0	0	0	0	0	0	0	0	0	0	0	0	0	0	0
c78575f41d06a2363184501d9d2c8c52	Peptostreptococcales-Tissierellales	Anaerococcus	0	0	0	0	0	0	0	0	0	0	0	35.4426	0	0	0	0	0	0	0	0	0	0	0	0	0	0	0	0	0	0	0	0	0	0	0	0	0	0
67881f66add0fdba43c3571e2bc413de	Erwiniaceae	Pantoea	0	0	35.4254	0	0	0	0	0	0	0	0	0	0	0	0	0	0	0	0	0	0	0	0	0	0	0	0	0	0	0	0	0	0	0	0	0	0	0
03cbe0de1a86f4ecddecb213debbe664	Chloroplast	Chloroplast	0	35.3582	0	0	0	0	0	0	0	0	0	0	0	0	0	0	0	0	0	0	0	0	0	0	0	0	0	0	0	0	0	0	0	0	0	0	0	0
25b71a3e3350dc6c867a51d2031e34aa	Nocardioidaceae	Aeromicrobium	0	0	0	0	0	0	0	0	0	0	0	0	0	0	0	35.3522	0	0	0	0	0	0	0	0	0	0	0	0	0	0	0	0	0	0	0	0	0	0
48821a92b1eea672b699cd240546eb98	Paenibacillaceae	Paenibacillus	0	0	0	0	0	0	0	0	0	0	0	0	0	0	0	35.3522	0	0	0	0	0	0	0	0	0	0	0	0	0	0	0	0	0	0	0	0	0	0
c36e0a53670a6325f8b3914ceb483f30	Eggerthellaceae	Senegalimassilia	0	0	0	0	0	0	0	0	0	0	0	0	35.3211	0	0	0	0	0	0	0	0	0	0	0	0	0	0	0	0	0	0	0	0	0	0	0	0	0
66d90fe6800222f0af09c1c290aef31f	Bifidobacteriaceae	Bifidobacterium	0	0	0	0	0	0	0	0	18.5884	0	0	0	0	0	0	0	0	0	0	0	0	0	0	16.669	0	0	0	0	0	0	0	0	0	0	0	0	0	0
206223aa4a5f1b8655cf708499096254	B1-7BS	B1-7BS	0	0	0	0	0	0	0	0	0	0	0	0	0	22.9275	0	0	0	0	0	0	0	0	0	0	0	0	0	0	0	12.2934	0	0	0	0	0	0	0	0
b6a49aa96740a2ca46acd416f9bbaa46	Lachnospiraceae	Blautia	0	0	0	0	0	0	0	0	0	0	0	0	0	0	0	0	35.1635	0	0	0	0	0	0	0	0	0	0	0	0	0	0	0	0	0	0	0	0	0
918b40eb21d001c646825394c3e2a33e	Rhizobiaceae	Mesorhizobium	0	0	0	0	0	0	0	0	0	0	0	0	0	0	0	0	0	0	0	0	0	35.014	0	0	0	0	0	0	0	0	0	0	0	0	0	0	0	0
d3d94470e8ec601d642e0090b0ac4d18	Burkholderiaceae	Ralstonia	0	0	0	0	0	0	0	0	0	0	0	35.0104	0	0	0	0	0	0	0	0	0	0	0	0	0	0	0	0	0	0	0	0	0	0	0	0	0	0
538262aef2b5a9e77b5b364882f7da87	Ruminococcaceae	Ruminococcus	0	0	0	0	0	0	0	0	34.9899	0	0	0	0	0	0	0	0	0	0	0	0	0	0	0	0	0	0	0	0	0	0	0	0	0	0	0	0	0
ad26cfc3ff967aca80fb2a603d66bd05	Neisseriaceae	Neisseria	34.9009	0	0	0	0	0	0	0	0	0	0	0	0	0	0	0	0	0	0	0	0	0	0	0	0	0	0	0	0	0	0	0	0	0	0	0	0	0
8c1b632aab9e3ab984ab48c581495c83	Burkholderiaceae	Burkholderia-Caballeronia-Paraburkholderia	0	0	0	0	0	0	0	0	0	0	0	0	0	0	0	0	0	0	0	0	0	0	0	0	0	0	0	0	0	0	0	34.895	0	0	0	0	0	0
c5b8c13253f8bec5a8c7ae73b247bd2d			0	0	0	0	0	0	0	0	0	0	0	0	0	0	0	0	0	0	0	0	0	0	0	0	0	0	0	0	0	0	0	34.895	0	0	0	0	0	0
f27b55b3cec29928a267368a86a12cb3	Oxalobacteraceae	Massilia	0	0	0	0	0	0	0	0	0	0	0	0	0	0	0	0	0	0	0	0	0	0	0	0	0	0	0	0	0	0	0	34.895	0	0	0	0	0	0
10a0af47c802518ccb28824e97f68848	Sphingomonadaceae	Sphingomonas	0	0	0	0	0	0	0	0	0	0	0	0	0	0	0	0	0	0	0	0	0	0	0	0	0	0	0	0	0	34.8313	0	0	0	0	0	0	0	0
7b5dfe346f2dbbbb4b2b9d9958cc7a08	Microbacteriaceae	Microbacterium	0	0	0	0	0	0	0	0	0	0	0	0	0	0	0	0	34.8153	0	0	0	0	0	0	0	0	0	0	0	0	0	0	0	0	0	0	0	0	0
93fcea671d4eb4f9722bcf0e48c77a30	Rhizobiaceae	Shinella	0	0	0	0	0	0	0	0	0	0	0	0	0	0	0	0	0	0	0	0	0	0	0	0	0	0	0	0	0	0	0	0	34.8007	0	0	0	0	0
43f282dff336484d3f1274c9f4ecc79c			0	0	0	0	0	0	0	0	0	0	34.7311	0	0	0	0	0	0	0	0	0	0	0	0	0	0	0	0	0	0	0	0	0	0	0	0	0	0	0
1fe545f7005d9661420e2c82e18e510c			0	0	0	0	0	0	0	0	0	0	0	0	0	0	0	0	0	0	0	0	0	0	0	0	0	0	0	0	0	0	34.657	0	0	0	0	0	0	0
72eebd98cc277ae20833e9df065eb8f2	Rhizobiaceae	Mesorhizobium	0	0	0	0	0	0	0	0	0	0	0	0	0	0	0	0	0	0	0	0	0	0	0	0	0	0	0	0	0	0	34.657	0	0	0	0	0	0	0
aade314d0d075394838066eb828ebb80	Rhizobiaceae	Aureimonas	0	0	0	0	0	0	0	0	0	0	0	0	0	0	0	0	0	0	0	0	0	0	0	0	0	34.5821	0	0	0	0	0	0	0	0	0	0	0	0
74ad62997935a682c6ffc73e07b4a184	Eggerthellaceae	Senegalimassilia	0	0	0	0	0	0	0	0	0	0	0	0	34.5696	0	0	0	0	0	0	0	0	0	0	0	0	0	0	0	0	0	0	0	0	0	0	0	0	0
044a92031c4d4a9ec2f62b61e6d9d909	Rhodobacteraceae	Rubellimicrobium	0	0	0	0	0	0	0	0	0	34.5293	0	0	0	0	0	0	0	0	0	0	0	0	0	0	0	0	0	0	0	0	0	0	0	0	0	0	0	0
9d83a2b91f49e5a137e79d769668c5e2	Lachnospiraceae	Dorea	0	0	0	0	0	0	0	0	0	34.5293	0	0	0	0	0	0	0	0	0	0	0	0	0	0	0	0	0	0	0	0	0	0	0	0	0	0	0	0
bcf60ef1f5c0b1573e22dfddb5069437	Microbacteriaceae		0	0	0	0	0	0	0	0	0	0	0	0	0	0	0	0	34.4672	0	0	0	0	0	0	0	0	0	0	0	0	0	0	0	0	0	0	0	0	0
4631c0a635ed56a640e9aeb865ed8947	Erysipelatoclostridiaceae	Catenibacterium	0	0	0	0	0	0	0	0	34.4432	0	0	0	0	0	0	0	0	0	0	0	0	0	0	0	0	0	0	0	0	0	0	0	0	0	0	0	0	0
9187b9a3263863cb89d91ca9a547143d	Rhizobiales_Incertae_Sedis	Phreatobacter	0	0	0	0	0	0	0	0	0	0	0	0	0	0	0	0	0	0	0	0	0	34.2359	0	0	0	0	0	0	0	0	0	0	0	0	0	0	0	0
2906c6c097f1c7cc20c6f373fd46829c			0	0	0	0	0	0	0	0	0	0	34.2203	0	0	0	0	0	0	0	0	0	0	0	0	0	0	0	0	0	0	0	0	0	0	0	0	0	0	0
9dd8b711e8937e75877801c4ea1074cf			0	0	0	0	0	0	0	0	0	0	34.2203	0	0	0	0	0	0	0	0	0	0	0	0	0	0	0	0	0	0	0	0	0	0	0	0	0	0	0
d62f121b90a1f2145c39318d5b4ed742	Brevibacteriaceae	Brevibacterium	0	0	0	0	0	0	0	0	0	0	34.2203	0	0	0	0	0	0	0	0	0	0	0	0	0	0	0	0	0	0	0	0	0	0	0	0	0	0	0
e677d5c2024007c47c1f62b5240b50f2	Kineosporiaceae	Quadrisphaera	0	0	0	0	0	0	0	0	0	0	0	0	34.1938	0	0	0	0	0	0	0	0	0	0	0	0	0	0	0	0	0	0	0	0	0	0	0	0	0
75b9fd4f172d29e331f55191584d345a	Sphingomonadaceae	Sphingopyxis	0	0	0	0	0	0	0	0	0	0	0	0	0	0	0	0	0	0	0	0	0	0	0	0	0	34.1704	0	0	0	0	0	0	0	0	0	0	0	0
21d65bf7e375d37606a8b669c2fc4ac4	Comamonadaceae	Comamonas	0	0	0	0	0	0	0	0	0	0	0	0	0	0	0	0	0	0	0	0	0	0	0	0	0	0	0	0	0	34.1483	0	0	0	0	0	0	0	0
b84a35016c753da335d5e0f0ba423649	Lachnospiraceae	Fusicatenibacter	0	0	0	0	0	0	0	0	0	0	0	0	0	0	0	0	0	0	0	0	0	0	0	0	0	0	0	0	0	34.1483	0	0	0	0	0	0	0	0
9a9bc330e0e5abfe611308cd06b51a95			0	0	0	20.3775	0	0	0	0	0	0	0	0	0	0	0	0	0	0	0	0	0	0	13.7436	0	0	0	0	0	0	0	0	0	0	0	0	0	0	0
5068d4a0b627490d669fe7eb417546fc	Saccharospirillaceae	Reinekea	0	0	0	0	0	0	0	0	0	0	0	0	0	0	34.1146	0	0	0	0	0	0	0	0	0	0	0	0	0	0	0	0	0	0	0	0	0	0	0
ee97c112947770eff80187fa05578fe0	Prevotellaceae	Prevotella	0	0	0	0	0	0	0	0	0	0	0	0	0	0	34.1146	0	0	0	0	0	0	0	0	0	0	0	0	0	0	0	0	0	0	0	0	0	0	0
19fd6a7ee4bb367be029fb2b3a8e1911	Rhodanobacteraceae	Dokdonella	0	0	0	0	0	0	0	0	0	0	0	0	0	0	0	0	0	0	0	0	0	0	0	0	0	0	0	0	0	0	34.0695	0	0	0	0	0	0	0
b76b74d91112e62442e1ea22aee86aa9	Nocardioidaceae	Aeromicrobium	0	0	0	0	0	0	0	0	0	0	0	0	0	0	0	0	0	0	0	0	0	0	0	0	0	0	0	0	0	0	34.0695	0	0	0	0	0	0	0
d3fed6816895a4f2ef6de7d8dedcabb0	Xanthobacteraceae	Bradyrhizobium	0	0	0	0	0	0	0	0	0	0	0	0	0	0	0	0	0	0	0	0	0	0	0	0	0	0	0	0	0	0	34.0695	0	0	0	0	0	0	0
3a44e03d33e80713fe08e1486fca3f71	Erysipelatoclostridiaceae	Catenibacterium	0	0	0	33.9624	0	0	0	0	0	0	0	0	0	0	0	0	0	0	0	0	0	0	0	0	0	0	0	0	0	0	0	0	0	0	0	0	0	0
6d9ea62a3d52f9fac5e5eebb77df8c25	Lachnospiraceae	Blautia	0	0	0	0	0	0	0	0	0	0	0	0	0	15.285	0	0	0	0	0	0	0	18.6741	0	0	0	0	0	0	0	0	0	0	0	0	0	0	0	0
3417116ffc7c4327249eff4c46cbbc44	Chitinophagaceae	Asinibacterium	0	0	0	0	0	0	0	0	0	0	0	0	33.8181	0	0	0	0	0	0	0	0	0	0	0	0	0	0	0	0	0	0	0	0	0	0	0	0	0
ae40eba719975a7d0f84c3966a354610			0	0	0	0	0	0	0	0	0	0	0	0	0	0	0	0	0	0	0	0	0	0	0	33.801	0	0	0	0	0	0	0	0	0	0	0	0	0	0
cff4cef40bcf38dcb3a01a71019177f8			0	0	0	0	0	0	0	0	0	0	0	0	0	0	0	0	0	0	0	0	0	0	0	33.801	0	0	0	0	0	0	0	0	0	0	0	0	0	0
9ef44e706e73f6b208214b262b2b788c	Staphylococcaceae	Staphylococcus	0	0	0	0	33.7854	0	0	0	0	0	0	0	0	0	0	0	0	0	0	0	0	0	0	0	0	0	0	0	0	0	0	0	0	0	0	0	0	0
09e7fe1705fc50fcd20406e7de8eb07f	Aerococcaceae	Aerococcus	0	0	0	0	0	0	0	0	0	0	0	0	0	0	0	0	33.7708	0	0	0	0	0	0	0	0	0	0	0	0	0	0	0	0	0	0	0	0	0
4e8924c194fd915fc1b6f33bb92f841c	Sphingomonadaceae	Novosphingobium	0	23.3364	0	0	0	0	0	0	0	0	0	0	0	0	0	0	0	0	0	0	0	0	0	0	0	0	10.4125	0	0	0	0	0	0	0	0	0	0	0
b132d7f4a907caa67068185bf0cffd92	Erysipelatoclostridiaceae	Erysipelotrichaceae_UCG-003	0	0	0	0	0	0	0	0	0	0	33.7096	0	0	0	0	0	0	0	0	0	0	0	0	0	0	0	0	0	0	0	0	0	0	0	0	0	0	0
c1b72246077b38b59c05fa7484e15c74			0	0	0	0	0	0	0	0	0	0	33.7096	0	0	0	0	0	0	0	0	0	0	0	0	0	0	0	0	0	0	0	0	0	0	0	0	0	0	0
2e37b658c140929e11fb74d04019f18f	Lachnospiraceae	Blautia	0	0	0	0	0	0	0	0	21.322	0	12.258	0	0	0	0	0	0	0	0	0	0	0	0	0	0	0	0	0	0	0	0	0	0	0	0	0	0	0
33df61572095147860c00b49252e0d98	Moraxellaceae	Acinetobacter	0	0	0	0	0	0	0	33.5584	0	0	0	0	0	0	0	0	0	0	0	0	0	0	0	0	0	0	0	0	0	0	0	0	0	0	0	0	0	0
017e962ff147b6b06d3dd06503d4fa97	Bacteroidaceae	Bacteroides	0	0	0	0	0	0	0	0	0	0	0	0	0	21.7208	0	0	0	0	0	0	0	0	11.8348	0	0	0	0	0	0	0	0	0	0	0	0	0	0	0
bf1d084c8bf72a37b04d5f6e946fe26e			0	0	0	0	0	0	0	0	0	0	0	0	0	0	0	0	0	0	0	0	17.1003	0	0	0	0	0	0	0	0	0	16.4474	0	0	0	0	0	0	0
0c902da8016b0aa5e2c9b23c8c46493e	Rhizobiaceae	Allorhizobium-Neorhizobium-Pararhizobium-Rhizobium	0	0	0	0	0	0	0	0	0	0	0	0	0	0	0	0	0	0	0	0	0	0	0	0	0	0	0	0	0	0	0	0	0	0	33.5139	0	0	0
25c4994fdcdcb0c52b03f957b151d143	Enterobacteriaceae	Escherichia-Shigella	0	0	0	0	0	0	0	0	0	0	0	0	0	0	0	0	0	0	0	0	0	0	0	0	0	0	0	0	0	0	0	0	0	0	33.5139	0	0	0
c80e9f75d2a4024c0ea5fe78a7d69a84			0	0	0	0	0	0	0	0	0	0	0	0	0	0	0	0	0	0	0	0	0	0	0	0	0	0	0	0	0	0	33.4821	0	0	0	0	0	0	0
7fa13568ba110d7599c03b620e8cce0c	Hyphomicrobiaceae	Hyphomicrobium	0	0	0	0	0	0	0	0	0	0	0	0	0	0	0	0	0	0	0	0	0	0	0	0	0	0	0	0	0	33.4654	0	0	0	0	0	0	0	0
5f16c2c50e15a93b0ea943c24d283505	Caulobacteraceae	Caulobacter	0	0	0	0	0	0	0	0	0	0	0	0	0	14.0783	0	0	0	0	0	0	0	0	0	0	0	0	0	0	0	0	19.3844	0	0	0	0	0	0	0
7b64a0fca6de3cda9d10213cd1e129f4	Rhizobiales_Incertae_Sedis	Phreatobacter	0	0	0	0	0	0	0	0	0	0	0	0	0	0	0	0	0	0	0	0	0	33.4578	0	0	0	0	0	0	0	0	0	0	0	0	0	0	0	0
e6db8c6207600b5c62b3da1367f37d81	Coriobacteriaceae	Collinsella	0	0	0	0	0	0	0	0	0	33.4502	0	0	0	0	0	0	0	0	0	0	0	0	0	0	0	0	0	0	0	0	0	0	0	0	0	0	0	0
270575be1c45b21ec8a9686db0f07811	Xanthobacteraceae	Bradyrhizobium	0	0	0	0	0	0	0	0	0	0	0	0	33.4423	0	0	0	0	0	0	0	0	0	0	0	0	0	0	0	0	0	0	0	0	0	0	0	0	0
7be117629423cf7cff2410b3a30a23c1	Tannerellaceae	Parabacteroides	0	0	0	0	0	0	0	0	0	0	0	0	33.4423	0	0	0	0	0	0	0	0	0	0	0	0	0	0	0	0	0	0	0	0	0	0	0	0	0
7d62738dac82a1cbb80973dcf62eb2b9	Bacteroidaceae	Bacteroides	0	0	0	0	0	0	0	0	0	0	0	0	33.4423	0	0	0	0	0	0	0	0	0	0	0	0	0	0	0	0	0	0	0	0	0	0	0	0	0
eaa3258b2b8a29fbb7b0f3bb5ee55c19	Nocardiaceae	Gordonia	0	0	0	0	0	0	0	0	0	0	0	0	0	0	0	33.4097	0	0	0	0	0	0	0	0	0	0	0	0	0	0	0	0	0	0	0	0	0	0
456e9e3713e2e6e9c4dd4c394b6177c0	Oscillospiraceae	Colidextribacter	0	0	0	0	0	0	0	0	33.3497	0	0	0	0	0	0	0	0	0	0	0	0	0	0	0	0	0	0	0	0	0	0	0	0	0	0	0	0	0
9c78c71c5c141494923cf76ef4286844	Bacteroidaceae	Bacteroides	0	0	0	0	0	0	0	0	0	0	0	0	0	0	0	0	0	0	0	0	0	0	0	33.338	0	0	0	0	0	0	0	0	0	0	0	0	0	0
a570150870ba6f63fcdb5d586f169b83	Comamonadaceae	Rhizobacter	0	0	0	0	0	0	0	0	0	0	0	0	0	0	0	0	0	0	0	0	0	0	0	33.338	0	0	0	0	0	0	0	0	0	0	0	0	0	0
7195279f781dba147958dbf372687217	Rhizobiaceae	Allorhizobium-Neorhizobium-Pararhizobium-Rhizobium	0	0	0	0	0	0	0	0	0	0	0	0	0	0	33.3119	0	0	0	0	0	0	0	0	0	0	0	0	0	0	0	0	0	0	0	0	0	0	0
f7404b523b48ebc342a3c09da6e184fa	Marinobacteraceae	Marinobacter	0	0	0	0	0	0	0	0	15.3081	0	0	0	0	0	0	0	0	0	0	0	17.9146	0	0	0	0	0	0	0	0	0	0	0	0	0	0	0	0	0
2a3cf8040bad326a9e91eae5bd879945			0	0	0	0	0	0	0	0	0	0	33.1988	0	0	0	0	0	0	0	0	0	0	0	0	0	0	0	0	0	0	0	0	0	0	0	0	0	0	0
49a4ef294f57bc2d807adc775bdf02a9	Vibrionaceae	Vibrio	0	0	0	0	0	0	0	0	0	0	33.1988	0	0	0	0	0	0	0	0	0	0	0	0	0	0	0	0	0	0	0	0	0	0	0	0	0	0	0
775d0e53b76d41f73def639b80fd8b43	Microbacteriaceae		0	0	0	0	0	0	0	0	0	0	33.1988	0	0	0	0	0	0	0	0	0	0	0	0	0	0	0	0	0	0	0	0	0	0	0	0	0	0	0
9309ea0fc74ad85811b2851554c40d5f			0	0	0	0	0	0	0	0	0	0	33.1988	0	0	0	0	0	0	0	0	0	0	0	0	0	0	0	0	0	0	0	0	0	0	0	0	0	0	0
b0edea20432fc9df9c02150a00d0b844	Ruminococcaceae	Faecalibacterium	0	0	0	0	0	0	0	0	0	0	33.1988	0	0	0	0	0	0	0	0	0	0	0	0	0	0	0	0	0	0	0	0	0	0	0	0	0	0	0
ca1511e68e14003c34401239d535cda6			0	0	0	0	0	0	0	0	0	0	33.1988	0	0	0	0	0	0	0	0	0	0	0	0	0	0	0	0	0	0	0	0	0	0	0	0	0	0	0
071bdf6e48bffadb10d4b05ea348a71f	Neisseriaceae	Neisseria	0	0	0	0	0	0	0	0	0	0	0	0	0	0	0	0	0	0	0	0	0	0	0	0	0	0	0	0	0	0	0	33.1789	0	0	0	0	0	0
945ee3b37f3ee73577461925f223e95a	Xanthobacteraceae	Rhodoplanes	0	0	0	0	0	0	0	0	0	0	0	0	0	0	0	0	0	0	0	0	0	0	0	0	0	0	0	0	0	0	0	33.1789	0	0	0	0	0	0
6017f65f42396090b0812d74c972043d	Muribaculaceae	Muribaculaceae	0	0	0	0	0	0	0	0	0	0	0	0	0	17.6984	0	0	0	0	0	0	15.4717	0	0	0	0	0	0	0	0	0	0	0	0	0	0	0	0	0
1aa590ad6529309ea7c0f23774740d3f	Chloroplast	Chloroplast	0	0	0	13.0998	0	0	0	0	0	0	0	0	0	0	0	0	0	0	0	0	0	0	0	0	0	0	0	0	0	0	19.9718	0	0	0	0	0	0	0
0c30ea9aabe18466b45363eac3484ada	Devosiaceae	Devosia	0	0	0	0	0	0	0	0	0	0	0	0	0	0	0	0	0	0	0	0	0	0	0	0	0	0	0	0	0	0	0	0	0	0	0	0	33.0044	0
4a3e95627a0e700afc38034754461e23	Monoglobaceae	Monoglobus	0	0	0	0	0	0	0	0	0	0	0	0	0	32.9834	0	0	0	0	0	0	0	0	0	0	0	0	0	0	0	0	0	0	0	0	0	0	0	0
f50aec31496ca3d5d27bae14bb5c9d54	Rhodanobacteraceae	Dyella	0	0	0	0	0	0	0	0	0	0	0	0	0	32.9834	0	0	0	0	0	0	0	0	0	0	0	0	0	0	0	0	0	0	0	0	0	0	0	0
452eb99f3a706b43111488e253836521	Lachnospiraceae	Roseburia	0	0	0	0	0	0	0	0	0	0	0	0	0	0	0	0	0	0	0	0	14.6574	0	18.3248	0	0	0	0	0	0	0	0	0	0	0	0	0	0	0
10937b927431ddcbc7a2bceb0c943ad7			0	0	0	0	0	0	0	0	0	0	0	0	0	0	0	0	0	0	0	0	32.9791	0	0	0	0	0	0	0	0	0	0	0	0	0	0	0	0	0
1447fc3b61b43448143b3cf3cff4c585	Moraxellaceae	Acinetobacter	0	0	0	0	0	0	0	0	0	32.9107	0	0	0	0	0	0	0	0	0	0	0	0	0	0	0	0	0	0	0	0	0	0	0	0	0	0	0	0
69e6a77d6e622b95fe64740c34b54c18	Xanthomonadaceae	Stenotrophomonas	0	0	0	0	0	0	0	0	0	32.9107	0	0	0	0	0	0	0	0	0	0	0	0	0	0	0	0	0	0	0	0	0	0	0	0	0	0	0	0
cc9083fe6d266f7bdb572cafd7d00ced	Spirosomaceae		0	0	0	0	0	0	0	0	0	32.9107	0	0	0	0	0	0	0	0	0	0	0	0	0	0	0	0	0	0	0	0	0	0	0	0	0	0	0	0
bf4feb4b4afa8044ce869feffc7ac031	Rhodocyclaceae	Azospira	0	0	0	0	0	0	0	0	0	0	0	0	0	0	0	0	0	0	0	0	0	0	0	32.8749	0	0	0	0	0	0	0	0	0	0	0	0	0	0
664a60070ead80c2ecd6e2674c12ce96	Staphylococcaceae	Staphylococcus	0	0	0	0	0	0	0	0	32.803	0	0	0	0	0	0	0	0	0	0	0	0	0	0	0	0	0	0	0	0	0	0	0	0	0	0	0	0	0
43c28c52e75a6f97d073488fd939259b	Beggiatoaceae		0	0	0	0	0	0	0	0	0	0	0	0	0	0	0	0	0	0	0	0	0	0	0	0	0	0	0	0	0	32.7824	0	0	0	0	0	0	0	0
0356755e76b6880add495e93e6e208f3	Lachnospiraceae	Blautia	0	0	0	0	0	0	0	0	0	0	0	0	0	0	0	0	32.7264	0	0	0	0	0	0	0	0	0	0	0	0	0	0	0	0	0	0	0	0	0
cf675a475da3de91b703855c3642fe02	WD2101_soil_group	WD2101_soil_group	0	0	0	0	0	0	0	0	0	0	0	0	0	0	0	0	32.7264	0	0	0	0	0	0	0	0	0	0	0	0	0	0	0	0	0	0	0	0	0
b0c9c62b40e6f10f265883c36d5cb46d	Chitinophagaceae	Asinibacterium	0	0	0	0	0	0	0	0	0	0	0	0	32.6908	0	0	0	0	0	0	0	0	0	0	0	0	0	0	0	0	0	0	0	0	0	0	0	0	0
21aedd62f7d1bbdb7e50f3289ec4a433			0	0	0	0	0	0	0	0	0	0	32.6881	0	0	0	0	0	0	0	0	0	0	0	0	0	0	0	0	0	0	0	0	0	0	0	0	0	0	0
580cb1ae8d7ed85a89c07c9652faefa8	Vibrionaceae	Vibrio	0	0	0	0	0	0	0	0	0	0	32.6881	0	0	0	0	0	0	0	0	0	0	0	0	0	0	0	0	0	0	0	0	0	0	0	0	0	0	0
b67cfd63200e5d93786a13d29d21327c			0	0	0	0	0	0	0	0	0	0	32.6881	0	0	0	0	0	0	0	0	0	0	0	0	0	0	0	0	0	0	0	0	0	0	0	0	0	0	0
c081c77769e36ca2710afe4548201e4b			0	0	0	0	0	0	0	0	0	0	32.6881	0	0	0	0	0	0	0	0	0	0	0	0	0	0	0	0	0	0	0	0	0	0	0	0	0	0	0
6b55051f3b95981363d8a6284c178dab	Rhodanobacteraceae	Dyella	0	0	0	0	0	0	0	0	0	0	0	0	0	0	0	0	0	0	0	0	0	0	0	0	0	0	0	0	0	0	0	32.6068	0	0	0	0	0	0
a93fb66e03eb6e01fe0627abfcc54ae2	Bacteroidaceae	Bacteroides	0	0	0	0	0	0	0	0	0	0	0	0	0	32.5812	0	0	0	0	0	0	0	0	0	0	0	0	0	0	0	0	0	0	0	0	0	0	0	0
5def85f5c9d2bf17ef59a6403a54fc92	Devosiaceae	Devosia	0	0	0	0	0	0	0	0	0	0	0	0	0	0	0	0	0	0	32.576	0	0	0	0	0	0	0	0	0	0	0	0	0	0	0	0	0	0	0
3864a7fa08b45a574d44eb316f73bc20	Enterobacteriaceae	Lelliottia	0	32.5295	0	0	0	0	0	0	0	0	0	0	0	0	0	0	0	0	0	0	0	0	0	0	0	0	0	0	0	0	0	0	0	0	0	0	0	0
1649ec66a3a3f58da1c4576210c032b4	Ruminococcaceae	Faecalibacterium	0	0	0	0	0	0	0	0	0	0	0	0	0	0	0	0	0	0	0	0	0	0	0	32.4119	0	0	0	0	0	0	0	0	0	0	0	0	0	0
958a4a84d85dc2daa5ed698b01e97371	Lachnospiraceae	Roseburia	0	0	0	0	0	0	0	0	0	0	0	0	0	0	0	0	0	0	0	0	0	0	0	32.4119	0	0	0	0	0	0	0	0	0	0	0	0	0	0
b3d1649d05d272996fd1055ce609d3a1	Moraxellaceae	Acinetobacter	0	0	0	0	0	0	0	0	0	0	0	0	0	0	0	0	0	0	0	0	0	0	0	32.4119	0	0	0	0	0	0	0	0	0	0	0	0	0	0
f58123e960209dbcc1af50ae6c4e4249			0	0	0	0	0	0	0	0	0	0	0	0	0	0	0	0	0	0	0	0	0	0	0	32.4119	0	0	0	0	0	0	0	0	0	0	0	0	0	0
4f6714ccb3d78ff1c4329ac4295387b0	Diplorickettsiaceae	Aquicella	32.3823	0	0	0	0	0	0	0	0	0	0	0	0	0	0	0	0	0	0	0	0	0	0	0	0	0	0	0	0	0	0	0	0	0	0	0	0	0
5a4a05117ff0f61e50469f52b9234867	Acetobacteraceae	Acidiphilium	0	0	0	0	0	0	0	0	0	32.3712	0	0	0	0	0	0	0	0	0	0	0	0	0	0	0	0	0	0	0	0	0	0	0	0	0	0	0	0
60948599d3a818386482856e43cb258a	Oscillospiraceae	UCG-002	0	0	0	0	0	0	0	0	0	32.3712	0	0	0	0	0	0	0	0	0	0	0	0	0	0	0	0	0	0	0	0	0	0	0	0	0	0	0	0
f1bae6fbea4b30930377d3aba1fcd696			0	0	0	0	0	0	0	0	0	32.3712	0	0	0	0	0	0	0	0	0	0	0	0	0	0	0	0	0	0	0	0	0	0	0	0	0	0	0	0
8fd3ca3cd87e5b7e5b29c2133bc4ad64	Erwiniaceae	Erwinia	0	0	0	0	0	0	0	0	0	0	0	0	0	0	16.0539	0	0	0	0	0	0	0	0	0	0	0	0	0	0	0	0	0	16.2705	0	0	0	0	0
59d76eb12d4d808d2fddb3b78a766956	Sutterellaceae	Parasutterella	0	0	0	0	0	0	0	0	0	0	0	0	32.315	0	0	0	0	0	0	0	0	0	0	0	0	0	0	0	0	0	0	0	0	0	0	0	0	0
9f83a78c82cf3d7b25a951afd3ee462a	Sphingomonadaceae	Novosphingobium	0	0	0	0	0	0	0	0	0	0	0	0	0	0	0	0	0	0	0	0	0	0	0	0	0	0	0	0	0	0	32.3073	0	0	0	0	0	0	0
c5849ab2d2ba2f67292f7e097d7a6f2d	Xanthobacteraceae	Bradyrhizobium	0	0	0	0	0	0	0	0	0	0	0	0	0	0	0	0	0	0	0	0	0	0	0	0	0	0	0	0	0	0	32.3073	0	0	0	0	0	0	0
3d706b131854b4fcd987064e9f01689d			0	0	0	0	0	0	0	0	32.2563	0	0	0	0	0	0	0	0	0	0	0	0	0	0	0	0	0	0	0	0	0	0	0	0	0	0	0	0	0
6d64a579c630b97f00fbb8b0974a6fe5	Lachnospiraceae	Anaerostipes	0	0	0	0	0	0	0	0	32.2563	0	0	0	0	0	0	0	0	0	0	0	0	0	0	0	0	0	0	0	0	0	0	0	0	0	0	0	0	0
0838a8bd8fdfb9d6398ae1b232d21723	Comamonadaceae	Pelomonas	0	0	0	16.496	0	0	0	0	0	0	0	0	0	15.6872	0	0	0	0	0	0	0	0	0	0	0	0	0	0	0	0	0	0	0	0	0	0	0	0
7e0e670d544c756cfe4db05d58280b73	Oscillospiraceae	NK4A214_group	0	0	0	0	0	0	0	0	0	0	32.1773	0	0	0	0	0	0	0	0	0	0	0	0	0	0	0	0	0	0	0	0	0	0	0	0	0	0	0
7f61523d57b8df0965b7ace5697947bf	Corynebacteriaceae	Corynebacterium	0	0	0	0	0	0	0	0	0	0	32.1773	0	0	0	0	0	0	0	0	0	0	0	0	0	0	0	0	0	0	0	0	0	0	0	0	0	0	0
84131d80e90a786ae4810b5cb526e606	Sphingomonadaceae	Sphingomonas	0	0	0	0	0	0	0	0	0	0	0	0	0	0	0	0	0	0	0	0	32.1648	0	0	0	0	0	0	0	0	0	0	0	0	0	0	0	0	0
11b237dcb9b321ee1294455492efbc6f	Comamonadaceae	Comamonas	0	0	0	0	0	0	0	0	0	0	0	0	0	0	32.1079	0	0	0	0	0	0	0	0	0	0	0	0	0	0	0	0	0	0	0	0	0	0	0
8e02cc40a9bc1d95f508af479cd8fe58			0	0	0	0	0	0	0	0	0	0	0	0	0	0	0	0	0	0	0	0	0	0	0	0	0	0	0	0	0	32.0994	0	0	0	0	0	0	0	0
95c033ba05906fe4c0d1c7d287138fe3	Corynebacteriaceae	Corynebacterium	0	0	0	0	0	0	0	0	0	0	0	0	0	0	0	0	0	0	0	0	0	0	0	0	0	0	0	0	0	32.0994	0	0	0	0	0	0	0	0
b0aaf966f18e11184632d8e5b81c04de	Comamonadaceae	Delftia	0	0	0	0	0	0	0	0	0	0	0	0	0	0	0	0	0	0	0	0	0	0	0	0	0	0	0	0	0	32.0994	0	0	0	0	0	0	0	0
3a1307a958e0e398262dae5d589d3c5a	Neisseriaceae		0	0	0	0	0	0	0	0	0	0	0	0	0	0	0	0	0	0	0	0	0	0	32.0684	0	0	0	0	0	0	0	0	0	0	0	0	0	0	0
8b78cbdfbd8521a45eb1d89a39b0ec31	Peptococcaceae	Peptococcus	0	0	0	0	0	0	0	0	0	0	0	0	0	0	0	0	0	0	0	0	0	0	32.0684	0	0	0	0	0	0	0	0	0	0	0	0	0	0	0
509c4aeec6df18d3d1b9581041043bf1	Prevotellaceae	Prevotella	0	0	0	0	0	0	0	0	0	0	0	0	0	0	0	0	0	0	0	0	0	0	0	31.9489	0	0	0	0	0	0	0	0	0	0	0	0	0	0
cfbd6519bfd5b23e91466bbc9cfb274c	Ruminococcaceae	Ruminococcus	0	0	0	0	0	0	0	0	0	0	0	0	0	0	0	0	0	0	0	0	0	0	0	31.9489	0	0	0	0	0	0	0	0	0	0	0	0	0	0
a1d19183c35fd32e566154146d94b17c	Sutterellaceae	Parasutterella	0	0	0	0	0	0	0	0	0	0	0	0	31.9393	0	0	0	0	0	0	0	0	0	0	0	0	0	0	0	0	0	0	0	0	0	0	0	0	0
78d664792677673708514a6686c6b893	Lachnospiraceae	Blautia	0	0	0	0	0	0	0	0	0	0	0	0	0	0	0	0	0	0	0	0	0	31.9016	0	0	0	0	0	0	0	0	0	0	0	0	0	0	0	0
9d1294527df3a20686a45e62816e7e63	Gemmataceae	Fimbriiglobus	0	0	0	0	0	0	0	0	0	0	0	0	0	0	0	0	0	0	0	0	0	31.9016	0	0	0	0	0	0	0	0	0	0	0	0	0	0	0	0
88c2507b3fedf0c73ee4669cff165b15	Opitutaceae	Lacunisphaera	0	0	0	0	0	0	0	0	0	0	0	0	0	0	0	0	0	0	0	0	0	0	0	0	0	0	0	0	0	0	31.7199	0	0	0	0	0	0	0
bda0286b81805f7308f3cb0c15d4166e	Burkholderiaceae	Burkholderia-Caballeronia-Paraburkholderia	0	0	0	0	0	0	0	0	0	0	0	0	0	0	0	0	0	0	0	0	0	0	0	0	0	0	0	0	0	0	31.7199	0	0	0	0	0	0	0
b0a38530dc34083802888a9fdfeccc28			0	0	0	0	0	0	0	0	31.7096	0	0	0	0	0	0	0	0	0	0	0	0	0	0	0	0	0	0	0	0	0	0	0	0	0	0	0	0	0
cf67601272b363f697dd6bc2efe7c0c3	Brevibacteriaceae	Brevibacterium	0	0	0	0	0	0	0	0	0	0	0	0	0	0	0	0	0	0	0	0	0	0	0	0	0	0	0	0	0	0	0	0	0	0	0	0	0	31.6942
d8e8edc6ac4a1d5fb1d119c6bf697cc9			0	0	0	0	0	0	0	0	0	0	0	0	0	0	0	0	0	0	0	0	0	0	31.6866	0	0	0	0	0	0	0	0	0	0	0	0	0	0	0
fa6c99ddc7f830599a7ae11af893d146	Burkholderiaceae	Burkholderia-Caballeronia-Paraburkholderia	0	0	0	0	0	0	0	0	0	0	0	0	0	0	0	0	0	0	0	0	0	0	31.6866	0	0	0	0	0	0	0	0	0	0	0	0	0	0	0
b7f8906a21350620f8169ef449937861	Exiguobacteraceae	Exiguobacterium	0	0	0	0	0	0	0	0	0	0	0	0	0	0	0	0	31.6819	0	0	0	0	0	0	0	0	0	0	0	0	0	0	0	0	0	0	0	0	0
0da1d348d07043455703d5c5c7e01134			0	0	0	0	0	0	0	0	0	0	31.6666	0	0	0	0	0	0	0	0	0	0	0	0	0	0	0	0	0	0	0	0	0	0	0	0	0	0	0
f91fb6be8428938b4dfdc53651ba07af	Bacteroidaceae	Bacteroides	0	0	0	0	0	0	0	0	0	0	31.6666	0	0	0	0	0	0	0	0	0	0	0	0	0	0	0	0	0	0	0	0	0	0	0	0	0	0	0
53646072cec7a1c98b19f77cb0d1381e	Xanthobacteraceae		31.6626	0	0	0	0	0	0	0	0	0	0	0	0	0	0	0	0	0	0	0	0	0	0	0	0	0	0	0	0	0	0	0	0	0	0	0	0	0
919ed9e34cdfaa0b712048d6fa682763	Burkholderiaceae	Burkholderia-Caballeronia-Paraburkholderia	31.6626	0	0	0	0	0	0	0	0	0	0	0	0	0	0	0	0	0	0	0	0	0	0	0	0	0	0	0	0	0	0	0	0	0	0	0	0	0
6ba5312633707b06d7969fce4fd65da0	Microbacteriaceae	Microbacterium	0	0	0	0	0	0	0	0	0	0	0	0	0	0	0	0	0	0	0	0	0	0	0	0	0	0	0	0	0	0	0	0	0	0	0	31.6073	0	0
339668cebf22abe178ebdb99ea082bb7	Oscillospiraceae	UCG-002	0	0	0	0	0	0	0	0	0	0	0	0	0	0	16.8566	0	0	0	0	0	14.6574	0	0	0	0	0	0	0	0	0	0	0	0	0	0	0	0	0
0049d217434555ed01d335a194c50f43	Beijerinckiaceae	Methylobacterium-Methylorubrum	0	0	0	0	0	0	0	0	0	0	0	0	0	0	0	0	0	0	0	0	0	0	0	31.4859	0	0	0	0	0	0	0	0	0	0	0	0	0	0
4f9c9fd673c7c02e9b8d2c30eacb172b	Mycobacteriaceae	Mycobacterium	12.5931	0	0	0	0	0	0	0	0	0	0	0	0	0	0	0	0	0	0	0	0	0	0	0	0	0	0	0	0	0	0	18.8776	0	0	0	0	0	0
0ab43b7c72bf315b3280bd1e121a593a	Erwiniaceae	Pantoea	0	0	0	0	0	0	0	0	0	0	0	0	0	0	0	31.4673	0	0	0	0	0	0	0	0	0	0	0	0	0	0	0	0	0	0	0	0	0	0
30d66e6f4f48e0160d4b140324c35841	uncultured		0	0	0	0	0	0	0	0	0	0	0	0	0	0	0	0	0	0	0	0	0	0	0	0	0	0	0	0	0	31.4165	0	0	0	0	0	0	0	0
10514c4cc82034812108804d195c37b1	Erwiniaceae	Pantoea	0	0	31.415	0	0	0	0	0	0	0	0	0	0	0	0	0	0	0	0	0	0	0	0	0	0	0	0	0	0	0	0	0	0	0	0	0	0	0
007d659b8c70af83df5a136a34558df0	Corynebacteriaceae	Corynebacterium	0	0	0	0	0	0	0	0	0	0	0	0	14.2787	0	0	0	0	0	0	0	0	0	0	17.132	0	0	0	0	0	0	0	0	0	0	0	0	0	0
da205bd2f5b2668ac8a06fcde8879d5f	TRA3-20	TRA3-20	0	0	0	0	0	0	0	0	0	0	0	0	0	31.3744	0	0	0	0	0	0	0	0	0	0	0	0	0	0	0	0	0	0	0	0	0	0	0	0
eb5606888b24b0993389de7740203e42	Pseudomonadaceae	Pseudomonas	0	0	0	0	31.3722	0	0	0	0	0	0	0	0	0	0	0	0	0	0	0	0	0	0	0	0	0	0	0	0	0	0	0	0	0	0	0	0	0
ec33fce6df701007eb8f933a26794f0d	Comamonadaceae	Pelomonas	0	0	0	0	31.3722	0	0	0	0	0	0	0	0	0	0	0	0	0	0	0	0	0	0	0	0	0	0	0	0	0	0	0	0	0	0	0	0	0
02576ae79703af8b1f1dffe4c0c4b6c6	Akkermansiaceae	Akkermansia	0	0	0	0	0	0	0	0	0	0	0	0	0	0	0	0	0	0	0	0	31.3505	0	0	0	0	0	0	0	0	0	0	0	0	0	0	0	0	0
86150ed18fccd9cce4237b0f93abf9fc	Burkholderiaceae	Burkholderia-Caballeronia-Paraburkholderia	0	0	0	0	0	0	0	0	0	0	0	0	0	0	0	0	0	0	0	0	31.3505	0	0	0	0	0	0	0	0	0	0	0	0	0	0	0	0	0
ab786fa3cbb0a118d88e38ca91c149b1	uncultured		0	0	0	0	0	0	0	0	0	0	0	0	0	0	0	0	0	0	0	0	31.3505	0	0	0	0	0	0	0	0	0	0	0	0	0	0	0	0	0
6ccbb39e0576d4300a0e9afa823a4458	Brevibacteriaceae	Brevibacterium	0	0	0	0	0	0	0	0	0	0	0	0	0	0	0	0	31.3338	0	0	0	0	0	0	0	0	0	0	0	0	0	0	0	0	0	0	0	0	0
28399fdef86f9a413fb089ae8bf08c8e	Chloroplast	Chloroplast	0	0	0	0	0	0	0	0	0	0	0	0	0	0	31.3052	0	0	0	0	0	0	0	0	0	0	0	0	0	0	0	0	0	0	0	0	0	0	0
52b355773c40e54c413f9d02383b0cd8	Beijerinckiaceae	Methylobacterium-Methylorubrum	0	0	0	0	0	0	0	0	0	0	0	0	0	0	31.3052	0	0	0	0	0	0	0	0	0	0	0	0	0	0	0	0	0	0	0	0	0	0	0
5f8578432133b9ad5026e6ec2d64e175	Pseudomonadaceae	Pseudomonas	0	0	0	0	0	0	0	0	0	31.2921	0	0	0	0	0	0	0	0	0	0	0	0	0	0	0	0	0	0	0	0	0	0	0	0	0	0	0	0
cc77cc2952136e5332cee98df05a4b74	Rhizobiaceae		0	0	0	0	0	0	0	0	0	0	0	0	0	0	0	0	0	0	0	0	0	0	0	0	0	0	0	0	0	0	0	0	0	0	0	31.271	0	0
90d2a71df237bccc0eb998d744fd93a1	Clostridia_UCG-014	Clostridia_UCG-014	0	0	0	0	0	0	0	0	31.1629	0	0	0	0	0	0	0	0	0	0	0	0	0	0	0	0	0	0	0	0	0	0	0	0	0	0	0	0	0
fd99dc23f8d3266a1407935ce8e3613a	Lachnospiraceae	Blautia	0	0	0	0	0	0	0	0	31.1629	0	0	0	0	0	0	0	0	0	0	0	0	0	0	0	0	0	0	0	0	0	0	0	0	0	0	0	0	0
959162b627595fd90921e24b7e66ee57	Micrococcaceae	Rothia	0	0	0	0	0	0	0	0	0	0	31.1558	0	0	0	0	0	0	0	0	0	0	0	0	0	0	0	0	0	0	0	0	0	0	0	0	0	0	0
81d94f275c9bb3e37a96dc309425baec	Rhodanobacteraceae	Dyella	0	0	0	0	0	0	0	0	0	0	0	0	0	0	0	0	0	0	0	0	0	31.1236	0	0	0	0	0	0	0	0	0	0	0	0	0	0	0	0
cd0a4fc6264c58c87ea75827c7c5863a	SC-I-84	SC-I-84	0	0	0	0	0	0	0	0	0	0	0	0	0	0	0	0	0	0	0	0	0	31.1236	0	0	0	0	0	0	0	0	0	0	0	0	0	0	0	0
5c591a6d262f1c93bef755ee5bd16d28	Sphingomonadaceae	Sphingomonas	0	0	0	0	0	0	0	0	0	0	0	0	0	0	0	31.0788	0	0	0	0	0	0	0	0	0	0	0	0	0	0	0	0	0	0	0	0	0	0
88bb86a57310626699cff61fc86830ef	Rhizobiaceae	Allorhizobium-Neorhizobium-Pararhizobium-Rhizobium	0	0	0	0	0	0	0	0	0	0	0	0	0	0	0	0	0	0	0	0	0	0	0	0	0	0	0	0	0	0	0	0	0	0	0	0	31.0629	0
acff8b016271f0e77758cac4888323be	Oscillospiraceae	NK4A214_group	0	0	0	31.0514	0	0	0	0	0	0	0	0	0	0	0	0	0	0	0	0	0	0	0	0	0	0	0	0	0	0	0	0	0	0	0	0	0	0
3f82a711de379b12988a34bb50443eb1	Rhodobacteraceae	Paracoccus	0	0	0	0	0	0	0	0	0	0	0	0	0	0	0	0	0	0	0	0	0	0	0	31.0228	0	0	0	0	0	0	0	0	0	0	0	0	0	0
8f9bff98557d925cb742ac8b261a2307	Oxalobacteraceae	Janthinobacterium	0	0	0	0	0	0	0	0	0	0	0	0	0	0	0	0	0	0	0	0	0	0	0	31.0228	0	0	0	0	0	0	0	0	0	0	0	0	0	0
42fba45e6fa2a26ef8c343b7a3df05db	Butyricicoccaceae	Butyricicoccus	0	0	0	0	0	0	0	0	0	0	0	0	0	30.9722	0	0	0	0	0	0	0	0	0	0	0	0	0	0	0	0	0	0	0	0	0	0	0	0
c4de4a9c9a33799c2f70f7b5e436d9f9	Fusobacteriaceae	Fusobacterium	0	0	0	0	0	0	0	0	0	0	0	0	0	0	0	0	0	0	0	0	30.9434	0	0	0	0	0	0	0	0	0	0	0	0	0	0	0	0	0
13d36e613de4b2dc8b0c51b2dd021ea4	Hyphomicrobiaceae	Hyphomicrobium	0	0	0	0	0	0	0	0	0	0	0	0	0	0	0	0	0	0	0	0	0	0	30.9231	0	0	0	0	0	0	0	0	0	0	0	0	0	0	0
3a79359c30ec6207f3063032e9eb7124	Lachnospiraceae	Blautia	0	0	0	0	0	0	0	0	0	0	0	0	0	0	30.9038	0	0	0	0	0	0	0	0	0	0	0	0	0	0	0	0	0	0	0	0	0	0	0
a125c2f70490d0abffb931ea91bb8090	Ruminococcaceae	Subdoligranulum	0	0	0	0	0	0	0	0	0	0	0	0	0	0	30.9038	0	0	0	0	0	0	0	0	0	0	0	0	0	0	0	0	0	0	0	0	0	0	0
427f3e7adb02cd917b6a2865d141c592	Lachnospiraceae	Anaerostipes	0	0	0	0	0	0	0	0	0	0	0	0	30.812	0	0	0	0	0	0	0	0	0	0	0	0	0	0	0	0	0	0	0	0	0	0	0	0	0
7d7356daf9e9d37d407d14d50ec8dd11	Ruminococcaceae	Subdoligranulum	0	0	0	0	0	0	0	0	0	0	0	0	0	0	0	0	0	0	0	0	0	0	0	0	0	0	0	0	0	30.7335	0	0	0	0	0	0	0	0
cfd780c5769d4ec512b9ae29a6ed74b4	Bacteroidaceae	Bacteroides	0	0	0	0	0	0	0	0	0	0	0	0	0	0	0	0	0	0	0	0	0	0	0	0	0	0	0	0	0	30.7335	0	0	0	0	0	0	0	0
ccc8a3f5a7d67b00c8581f2913db7411	Eggerthellaceae	DNF00809	0	0	0	0	0	0	0	0	0	0	0	0	0	0	0	0	30.6375	0	0	0	0	0	0	0	0	0	0	0	0	0	0	0	0	0	0	0	0	0
abb5856d080cea76de96d4e8603577c1			0	0	0	0	0	0	0	0	30.6162	0	0	0	0	0	0	0	0	0	0	0	0	0	0	0	0	0	0	0	0	0	0	0	0	0	0	0	0	0
bdc13ea16642c3557fb6cd302ed41309	Bacteroidaceae	Bacteroides	0	0	0	0	0	0	0	0	30.6162	0	0	0	0	0	0	0	0	0	0	0	0	0	0	0	0	0	0	0	0	0	0	0	0	0	0	0	0	0
502736370bd3ffee1b7160baa372acef	Comamonadaceae	Rhizobacter	0	0	0	0	0	0	0	0	0	0	0	0	0	0	0	0	0	0	0	0	0	0	0	30.5598	0	0	0	0	0	0	0	0	0	0	0	0	0	0
5482ad3898bca35442738feee7222dee	Iamiaceae	Iamia	0	0	0	0	0	0	0	0	0	0	0	0	0	0	0	0	0	0	0	0	0	0	0	0	0	0	0	0	0	0	30.5451	0	0	0	0	0	0	0
72cfb724585221369c717ebf751303b0	Enterobacteriaceae	Escherichia-Shigella	0	0	0	0	0	0	0	0	0	0	0	0	0	0	30.5025	0	0	0	0	0	0	0	0	0	0	0	0	0	0	0	0	0	0	0	0	0	0	0
c9eda205af938a3bf756a45e67304157	Staphylococcaceae	Staphylococcus	0	0	0	0	0	0	0	0	0	0	0	0	0	0	30.5025	0	0	0	0	0	0	0	0	0	0	0	0	0	0	0	0	0	0	0	0	0	0	0
d0890ec1fbca18da6ecbb38d08ed0580	Comamonadaceae	Pelomonas	0	0	0	0	0	0	0	0	0	0	0	0	0	0	30.5025	0	0	0	0	0	0	0	0	0	0	0	0	0	0	0	0	0	0	0	0	0	0	0
2e9ab99461376487a2511ef5fdbbde91			0	0	0	0	0	0	0	0	0	0	0	0	30.4363	0	0	0	0	0	0	0	0	0	0	0	0	0	0	0	0	0	0	0	0	0	0	0	0	0
a2c4fabae9e42cc4827f1ee762615098			0	0	0	0	0	0	0	0	0	0	0	0	0	0	0	0	0	0	0	0	0	30.3455	0	0	0	0	0	0	0	0	0	0	0	0	0	0	0	0
ab620c7cd0b731b63e4ba63c3228f349	Rhodanobacteraceae	Dyella	0	0	0	0	0	0	0	0	0	0	0	0	0	0	0	0	0	0	0	0	0	30.3455	0	0	0	0	0	0	0	0	0	0	0	0	0	0	0	0
c6cde41b155c00c22261ed922ce30cae	Bacteroidaceae	Bacteroides	0	0	0	0	0	0	0	0	0	0	0	0	0	0	0	0	0	0	0	0	0	30.3455	0	0	0	0	0	0	0	0	0	0	0	0	0	0	0	0
10f21cc3e0811d621ce58abf8149bc59	Weeksellaceae	Cloacibacterium	0	0	0	0	0	0	0	0	0	0	0	0	0	0	0	0	0	0	0	0	0	0	0	0	0	0	0	0	0	0	0	30.3186	0	0	0	0	0	0
b949539416205a1306a7907fab2b0959	Xanthobacteraceae	Rhodoplanes	0	0	0	0	0	0	0	0	0	0	0	0	0	0	0	0	0	0	0	0	0	0	0	0	0	0	0	0	0	0	0	30.3186	0	0	0	0	0	0
ef464ee8c82a3138d333b06d6fecec7a	Exiguobacteraceae	Exiguobacterium	0	0	0	0	0	0	0	0	0	0	0	0	0	0	0	0	30.2893	0	0	0	0	0	0	0	0	0	0	0	0	0	0	0	0	0	0	0	0	0
fd86c2950256337d19858bb8356eecbf	Devosiaceae	Devosia	0	0	0	0	0	0	0	0	0	0	0	0	0	0	0	0	30.2893	0	0	0	0	0	0	0	0	0	0	0	0	0	0	0	0	0	0	0	0	0
d80609e072a9164f739d0f8a5dbcabba	Staphylococcaceae	Auricoccus-Abyssicoccus	0	0	0	0	0	0	0	0	0	0	0	30.2559	0	0	0	0	0	0	0	0	0	0	0	0	0	0	0	0	0	0	0	0	0	0	0	0	0	0
b152d71b97355e36f9490f508dfecb4e	Rhizobiaceae	Allorhizobium-Neorhizobium-Pararhizobium-Rhizobium	30.2234	0	0	0	0	0	0	0	0	0	0	0	0	0	0	0	0	0	0	0	0	0	0	0	0	0	0	0	0	0	0	0	0	0	0	0	0	0
ba8bb84ffeb5783695fb6ee8fa903002	Beijerinckiaceae	Bosea	30.2234	0	0	0	0	0	0	0	0	0	0	0	0	0	0	0	0	0	0	0	0	0	0	0	0	0	0	0	0	0	0	0	0	0	0	0	0	0
ed5f1d2adb631a60662b5d7a5605a0a0	Microbacteriaceae	Microbacterium	0	0	0	0	0	0	0	0	0	30.2131	0	0	0	0	0	0	0	0	0	0	0	0	0	0	0	0	0	0	0	0	0	0	0	0	0	0	0	0
5fbe6016c42b040872e8ae57beafefa1	Prevotellaceae	Prevotellaceae_NK3B31_group	0	0	0	0	0	0	0	0	0	18.8832	0	0	0	0	0	0	0	0	0	0	0	11.2823	0	0	0	0	0	0	0	0	0	0	0	0	0	0	0	0
32da8b915909b0794b9f4c583e08c1da	Lachnospiraceae	Blautia	0	0	0	0	0	0	0	0	0	0	30.1343	0	0	0	0	0	0	0	0	0	0	0	0	0	0	0	0	0	0	0	0	0	0	0	0	0	0	0
334a118e62740d75ecd4a23a156982ab	Bacteroidaceae	Bacteroides	0	0	0	0	0	0	0	0	0	0	30.1343	0	0	0	0	0	0	0	0	0	0	0	0	0	0	0	0	0	0	0	0	0	0	0	0	0	0	0
a419cfdb13e9de9b6c895d47668580d8	Lachnospiraceae		0	0	0	0	0	0	0	0	0	0	30.1343	0	0	0	0	0	0	0	0	0	0	0	0	0	0	0	0	0	0	0	0	0	0	0	0	0	0	0
b6320e61ae738441b3ec3968bb79df70	Chloroplast	Chloroplast	0	0	0	0	0	10.2775	19.8525	0	0	0	0	0	0	0	0	0	0	0	0	0	0	0	0	0	0	0	0	0	0	0	0	0	0	0	0	0	0	0
7db590f6132419df4fbe67f6d942ddb5	Porphyromonadaceae	Porphyromonas	0	0	0	0	0	0	0	0	0	0	0	0	0	0	0	0	0	0	0	0	30.1291	0	0	0	0	0	0	0	0	0	0	0	0	0	0	0	0	0
8acefcc557372e32de6d04355b6394ac	Comamonadaceae	Acidovorax	0	0	0	0	0	30.0984	0	0	0	0	0	0	0	0	0	0	0	0	0	0	0	0	0	0	0	0	0	0	0	0	0	0	0	0	0	0	0	0
9fe81b3c57b60f9a0a861c9629631b83			0	0	0	0	0	0	0	0	0	0	0	0	0	0	0	0	0	0	0	0	0	0	0	30.0968	0	0	0	0	0	0	0	0	0	0	0	0	0	0
188f77cf104708ed68fb88d5284bf7f6	Comamonadaceae	Acidovorax	0	0	0	0	0	0	0	0	0	0	0	0	0	0	0	0	0	0	0	0	15.0645	0	0	0	0	0	0	0	0	15.0253	0	0	0	0	0	0	0	0
b5d6fbee3607d405d06d6d0abbeada63	BD7-11	BD7-11	0	0	0	0	0	0	0	0	30.0694	0	0	0	0	0	0	0	0	0	0	0	0	0	0	0	0	0	0	0	0	0	0	0	0	0	0	0	0	0
a9518ded690e2719475050a13bf2457d	Barnesiellaceae		0	0	0	0	0	0	0	0	0	0	0	0	30.0605	0	0	0	0	0	0	0	0	0	0	0	0	0	0	0	0	0	0	0	0	0	0	0	0	0
ecd4adecae6855d355f7ea29c46e518f	Micrococcaceae	Rothia	0	0	0	0	0	0	0	0	0	0	0	0	30.0605	0	0	0	0	0	0	0	0	0	0	0	0	0	0	0	0	0	0	0	0	0	0	0	0	0
f00ea267c1a4aea036c76798938f8621	Staphylococcaceae	Staphylococcus	0	0	0	0	0	0	0	29.9628	0	0	0	0	0	0	0	0	0	0	0	0	0	0	0	0	0	0	0	0	0	0	0	0	0	0	0	0	0	0
825febe0a71458522e00a9a6c6d8def3	Nocardioidaceae	Nocardioides	0	0	0	0	29.9242	0	0	0	0	0	0	0	0	0	0	0	0	0	0	0	0	0	0	0	0	0	0	0	0	0	0	0	0	0	0	0	0	0
91bc48e1f8ed0f87636fc4c35a561873	Moraxellaceae	Acinetobacter	0	0	0	0	29.9242	0	0	0	0	0	0	0	0	0	0	0	0	0	0	0	0	0	0	0	0	0	0	0	0	0	0	0	0	0	0	0	0	0
a8bd4b6291f350e35bed51ae0a0a304a	Rhodanobacteraceae	Dyella	0	0	0	0	0	0	0	0	0	0	0	0	0	29.7655	0	0	0	0	0	0	0	0	0	0	0	0	0	0	0	0	0	0	0	0	0	0	0	0
65f65337be440781e54b93db2cc97525	Microbacteriaceae	Microbacterium	0	0	0	0	0	29.7313	0	0	0	0	0	0	0	0	0	0	0	0	0	0	0	0	0	0	0	0	0	0	0	0	0	0	0	0	0	0	0	0
4257d1cea9a9f530ab0547b72015a460	Comamonadaceae	Curvibacter	0	0	0	0	0	0	0	0	0	0	0	0	0	0	0	0	0	0	0	0	29.7219	0	0	0	0	0	0	0	0	0	0	0	0	0	0	0	0	0
d43d77d803c6f12d26847076bf393a52	Micrococcaceae		0	0	0	0	0	0	0	0	0	0	0	0	0	0	29.6998	0	0	0	0	0	0	0	0	0	0	0	0	0	0	0	0	0	0	0	0	0	0	0
33b045f6685db53fa0d6630fc6acd707	Vibrionaceae	Vibrio	0	0	0	0	0	0	0	0	0	29.6736	0	0	0	0	0	0	0	0	0	0	0	0	0	0	0	0	0	0	0	0	0	0	0	0	0	0	0	0
d120aa233a9bd6aeb43ac92c7731dc4e	Nocardioidaceae	Nocardioides	0	0	0	0	0	0	0	0	0	0	0	0	0	0	0	0	0	0	0	0	0	0	0	0	0	29.6418	0	0	0	0	0	0	0	0	0	0	0	0
297499effe0ebfa8d0fa9946b45750df			0	0	0	0	0	0	0	0	0	0	29.6236	0	0	0	0	0	0	0	0	0	0	0	0	0	0	0	0	0	0	0	0	0	0	0	0	0	0	0
bd32b8c83d81d4895553b9573298c6d4	Coriobacteriaceae	Collinsella	0	0	0	0	0	0	0	0	0	0	29.6236	0	0	0	0	0	0	0	0	0	0	0	0	0	0	0	0	0	0	0	0	0	0	0	0	0	0	0
6f1fe1e344a748105fe23ac1a60ae18d	Micrococcaceae	Glutamicibacter	0	0	0	0	0	0	0	0	0	0	0	0	0	0	0	0	29.593	0	0	0	0	0	0	0	0	0	0	0	0	0	0	0	0	0	0	0	0	0
d496bf85976ace77feab021412e69ac7			0	0	0	0	0	0	0	0	29.5227	0	0	0	0	0	0	0	0	0	0	0	0	0	0	0	0	0	0	0	0	0	0	0	0	0	0	0	0	0
de591e51665b14f1eb9942fbfd70d9bc	Corynebacteriaceae	Corynebacterium	0	0	0	0	0	0	0	0	29.5227	0	0	0	0	0	0	0	0	0	0	0	0	0	0	0	0	0	0	0	0	0	0	0	0	0	0	0	0	0
70f68576c6a9282ec8ee9481b95ff393	Cellulomonadaceae	Cellulomonas	29.5038	0	0	0	0	0	0	0	0	0	0	0	0	0	0	0	0	0	0	0	0	0	0	0	0	0	0	0	0	0	0	0	0	0	0	0	0	0
47574c7dae6daeae9669f8614567b73f	Prevotellaceae	Prevotella	0	0	0	0	0	0	0	0	0	0	0	0	0	0	0	0	0	0	0	0	0	0	29.396	0	0	0	0	0	0	0	0	0	0	0	0	0	0	0
582e89687c6ccec1198563f869cc441a			0	0	0	0	0	0	0	0	0	0	0	0	0	0	0	0	0	0	0	0	0	0	29.396	0	0	0	0	0	0	0	0	0	0	0	0	0	0	0
61167c456ffb8b87946805437f89ec8a	Lachnospiraceae	Eubacterium_hallii_group	0	0	0	0	0	0	0	0	0	0	0	0	0	0	0	0	0	0	0	0	0	0	29.396	0	0	0	0	0	0	0	0	0	0	0	0	0	0	0
a333bce3997893724897626e3a3820c8	Comamonadaceae	Curvibacter	0	0	0	0	0	0	0	0	0	0	0	0	0	0	0	0	0	0	0	0	0	0	0	0	0	0	0	0	0	0	29.3703	0	0	0	0	0	0	0
c1d5cdd2fc25cd6cc58cdd193900e04f	PeM15	PeM15	0	0	0	0	0	0	0	0	0	0	0	0	0	0	0	0	0	0	0	0	0	0	0	0	0	0	0	0	0	0	29.3703	0	0	0	0	0	0	0
5accb44baf037090b5b9c8d624cabb44	Corynebacteriaceae	Corynebacterium	0	0	0	15.5257	0	0	0	0	0	0	0	0	0	0	0	0	0	0	0	0	13.8431	0	0	0	0	0	0	0	0	0	0	0	0	0	0	0	0	0
804dad12b7542b754d1cfc5fe1a4cfab	Corynebacteriaceae	Corynebacterium	0	0	0	0	0	0	0	0	0	0	0	0	0	0	0	0	0	0	0	0	0	0	0	0	0	0	0	0	0	29.3676	0	0	0	0	0	0	0	0
49e38f9a994578a71113a7083041956c	Actinomycetaceae	Actinomyces	0	0	0	0	0	0	0	0	0	0	0	0	0	0	0	0	0	0	0	0	29.3148	0	0	0	0	0	0	0	0	0	0	0	0	0	0	0	0	0
4f8cc17050fbe963d04ec74cb826a808	Butyricicoccaceae	Butyricicoccus	0	0	0	0	0	0	0	0	0	0	0	0	29.309	0	0	0	0	0	0	0	0	0	0	0	0	0	0	0	0	0	0	0	0	0	0	0	0	0
c795f33c93ea2ebff7d9b0c4d04705cc	Pseudomonadaceae	Pseudomonas	0	0	0	0	0	0	0	0	0	0	0	0	0	0	0	0	29.2449	0	0	0	0	0	0	0	0	0	0	0	0	0	0	0	0	0	0	0	0	0
b5a16bb25c54e9d766125ff97318223c	Rhizobiaceae	Aureimonas	0	0	0	0	0	0	0	0	0	0	0	0	0	0	0	0	0	0	0	0	0	0	0	0	0	29.2301	0	0	0	0	0	0	0	0	0	0	0	0
5819d4f3e1f86433735955f91bbdbe18	Micrococcaceae	Arthrobacter	0	0	0	0	0	0	0	0	0	0	0	0	0	0	14.4485	14.7624	0	0	0	0	0	0	0	0	0	0	0	0	0	0	0	0	0	0	0	0	0	0
3ba267fec2b943fde16efc2105dfe4de	B1-7BS	B1-7BS	0	0	0	0	0	0	0	0	0	0	0	0	0	0	0	0	0	0	0	0	0	29.1783	0	0	0	0	0	0	0	0	0	0	0	0	0	0	0	0
1c2a5042acbe19573e99b6bd1a83bdf8			0	0	0	0	0	0	0	0	0	0	0	0	0	0	0	0	0	0	0	0	0	0	0	29.1707	0	0	0	0	0	0	0	0	0	0	0	0	0	0
c7818925e9f3a356c47f51973714c438	Beijerinckiaceae		0	0	0	0	0	0	0	0	0	0	0	0	16.1575	0	0	0	0	0	0	0	0	0	0	0	0	0	0	0	0	12.9764	0	0	0	0	0	0	0	0
11a7c5e2a653128731baa2cd6f14f19a	Anaerovoracaceae	Eubacterium_brachy_group	0	0	0	0	0	0	0	0	0	0	29.1128	0	0	0	0	0	0	0	0	0	0	0	0	0	0	0	0	0	0	0	0	0	0	0	0	0	0	0
dec8de8c95841e636ba8c8e07934d6f4	uncultured		0	0	0	29.1107	0	0	0	0	0	0	0	0	0	0	0	0	0	0	0	0	0	0	0	0	0	0	0	0	0	0	0	0	0	0	0	0	0	0
c8ef00be68b5a462639148bff126be6c	Bacillaceae	Bacillus	0	0	0	0	0	0	0	0	0	0	0	0	0	0	0	0	0	0	0	0	0	0	29.0143	0	0	0	0	0	0	0	0	0	0	0	0	0	0	0
19b26a04812f2f9b85e4f7e5929ebda7	Comamonadaceae	Pelomonas	0	0	0	0	0	0	0	0	28.976	0	0	0	0	0	0	0	0	0	0	0	0	0	0	0	0	0	0	0	0	0	0	0	0	0	0	0	0	0
44e9d988fd3c96723c32567095ca8dd1	Oxalobacteraceae	Duganella	0	0	0	0	0	0	0	0	28.976	0	0	0	0	0	0	0	0	0	0	0	0	0	0	0	0	0	0	0	0	0	0	0	0	0	0	0	0	0
534d65538b014bde8f3497014c88fbe0	Geminicoccaceae	Geminicoccus	0	0	0	0	0	0	0	0	28.976	0	0	0	0	0	0	0	0	0	0	0	0	0	0	0	0	0	0	0	0	0	0	0	0	0	0	0	0	0
53f7fa3a8b5f4da5b7041f1a00bc79e7			0	0	0	0	0	0	0	0	28.976	0	0	0	0	0	0	0	0	0	0	0	0	0	0	0	0	0	0	0	0	0	0	0	0	0	0	0	0	0
81769acc5eb7e0cab22492ec17327a0c	Lachnospiraceae		0	0	0	0	0	0	0	0	0	0	0	0	0	28.961	0	0	0	0	0	0	0	0	0	0	0	0	0	0	0	0	0	0	0	0	0	0	0	0
dc44a48973894be456ab77fccf8e5614	Fusobacteriaceae	Fusobacterium	0	0	0	0	0	0	0	0	0	0	0	28.9592	0	0	0	0	0	0	0	0	0	0	0	0	0	0	0	0	0	0	0	0	0	0	0	0	0	0
92037e707341117f2a12246e0f90cfe9	Akkermansiaceae	Akkermansia	0	0	0	13.0998	0	0	0	0	0	0	15.8333	0	0	0	0	0	0	0	0	0	0	0	0	0	0	0	0	0	0	0	0	0	0	0	0	0	0	0
36240b39e0ca66758a07a3f0a61cf513	Veillonellaceae	Dialister	0	0	0	0	0	0	0	0	0	0	0	0	0	0	0	0	0	0	0	0	0	28.7893	0	0	0	0	0	0	0	0	0	0	0	0	0	0	0	0
4e520a52b5c9f6ab2cfcd677d5a24427	Hymenobacteraceae	Hymenobacter	0	0	0	0	0	0	0	0	0	0	0	0	0	0	0	0	0	0	0	0	0	28.7893	0	0	0	0	0	0	0	0	0	0	0	0	0	0	0	0
de09a79a1e2b1d9f655ead292372bad0	Rhizobiaceae	Mesorhizobium	0	0	0	0	0	0	0	0	0	0	0	0	0	0	0	0	0	0	0	0	0	0	0	0	0	0	0	0	0	0	28.7829	0	0	0	0	0	0	0
bc47856e93c510bfea4fae6cdcf658ee	Subgroup_2	Subgroup_2	0	0	0	0	0	0	0	0	0	0	0	0	0	0	0	0	0	0	0	0	0	17.896	0	0	0	0	0	0	0	0	0	10.8689	0	0	0	0	0	0
0e7bb147aaf54792d41e81c563555770	Microbacteriaceae	Microbacterium	0	0	0	0	0	0	0	0	0	0	0	0	0	0	0	28.7479	0	0	0	0	0	0	0	0	0	0	0	0	0	0	0	0	0	0	0	0	0	0
b2824b924d988f580dc58c988a6bde23	Nocardioidaceae	Aeromicrobium	0	0	0	0	0	0	0	0	0	0	0	0	0	0	0	28.7479	0	0	0	0	0	0	0	0	0	0	0	0	0	0	0	0	0	0	0	0	0	0
52228fbba43e30aaaa82c667179ec8a1	Sphingomonadaceae	Sphingomonas	0	0	0	0	0	0	0	0	0	0	0	0	0	0	0	0	0	0	0	0	0	0	0	28.7077	0	0	0	0	0	0	0	0	0	0	0	0	0	0
54fd33ac7da49ad3b76cab5c97910955	Lachnospiraceae	Blautia	0	0	0	0	0	0	0	0	0	0	0	0	0	0	0	0	0	0	0	0	0	0	0	28.7077	0	0	0	0	0	0	0	0	0	0	0	0	0	0
68ebd91e83dbfed8c20ba16d708666f1	Micrococcaceae	Kocuria	0	0	0	0	0	0	0	0	0	0	0	0	0	0	0	0	0	0	0	0	0	0	0	0	0	0	0	0	0	28.6846	0	0	0	0	0	0	0	0
7255971e73ccb16b2c42c44c48da9c1d	Ruminococcaceae	Faecalibacterium	0	0	0	0	0	0	0	0	0	0	0	0	0	0	0	0	0	0	0	0	0	0	0	0	0	0	0	0	0	28.6846	0	0	0	0	0	0	0	0
b08f55674fed6a5c6bd0f1f3a7ff6197	Xanthobacteraceae	Bradyrhizobium	0	0	0	0	0	0	0	0	0	0	0	0	0	0	0	0	0	0	0	0	0	0	0	0	0	0	0	0	0	28.6846	0	0	0	0	0	0	0	0
ed26878d38edf28b6e39723a9c35b0e9	Comamonadaceae	Comamonas	0	0	0	0	0	0	0	0	0	0	0	0	0	0	0	0	0	0	0	0	0	0	0	0	0	0	0	0	0	28.6846	0	0	0	0	0	0	0	0
d3a7396ead731bfa9542283e69a572cd	Pseudomonadaceae	Pseudomonas	0	0	0	0	0	28.6302	0	0	0	0	0	0	0	0	0	0	0	0	0	0	0	0	0	0	0	0	0	0	0	0	0	0	0	0	0	0	0	0
3cab0a85e93cf6beb5c6be6cb34c84a4	Beijerinckiaceae	Bosea	0	0	0	0	0	0	0	10.3871	0	0	0	0	0	0	0	0	0	0	0	0	0	0	0	0	18.2367	0	0	0	0	0	0	0	0	0	0	0	0	0
b643331e4575d94e53beb88d7ab854e1	Rhodanobacteraceae	Dyella	0	0	0	0	0	0	0	0	0	0	0	0	0	0	0	0	0	0	0	0	0	0	0	0	0	0	0	0	0	0	0	28.6025	0	0	0	0	0	0
4dc255cd7d6d31097bab1e1f303d9936	Ruminococcaceae	Faecalibacterium	0	0	0	0	0	0	0	0	0	0	28.6021	0	0	0	0	0	0	0	0	0	0	0	0	0	0	0	0	0	0	0	0	0	0	0	0	0	0	0
c6590b67f5c2182c7e1b5394d79e515d	Barnesiellaceae	Barnesiella	0	0	0	0	0	0	0	0	0	0	28.6021	0	0	0	0	0	0	0	0	0	0	0	0	0	0	0	0	0	0	0	0	0	0	0	0	0	0	0
cd62e574cbe05519a858e226d5db3507			0	0	0	0	0	0	0	0	0	0	28.6021	0	0	0	0	0	0	0	0	0	0	0	0	0	0	0	0	0	0	0	0	0	0	0	0	0	0	0
cfb8f24a9bb1740310ff3d2d63a7cf36	Moraxellaceae	Acinetobacter	0	0	0	0	0	0	0	0	0	0	28.6021	0	0	0	0	0	0	0	0	0	0	0	0	0	0	0	0	0	0	0	0	0	0	0	0	0	0	0
d086d2a5724151f3e1f5c0feb1727b4f	Anaerovoracaceae	Eubacterium_brachy_group	0	0	0	0	0	0	0	0	0	0	28.6021	0	0	0	0	0	0	0	0	0	0	0	0	0	0	0	0	0	0	0	0	0	0	0	0	0	0	0
84f6eccc5fde71e3abe015a8033ef3a2	Rikenellaceae	Alistipes	0	0	0	0	0	0	0	0	0	0	0	0	28.5575	0	0	0	0	0	0	0	0	0	0	0	0	0	0	0	0	0	0	0	0	0	0	0	0	0
3d3cd075faaff8294e474bba6e728569	Rhodobacteraceae	Paracoccus	0	0	0	0	0	0	0	0	0	0	0	28.527	0	0	0	0	0	0	0	0	0	0	0	0	0	0	0	0	0	0	0	0	0	0	0	0	0	0
3fad3dcd5904733dbdec5ff545ce652a	Prevotellaceae	Prevotella	0	0	0	0	0	0	0	0	0	0	0	0	0	0	28.4957	0	0	0	0	0	0	0	0	0	0	0	0	0	0	0	0	0	0	0	0	0	0	0
0e163cc91a702d77e7463c5f1abf9557			0	0	0	0	0	0	0	0	28.4293	0	0	0	0	0	0	0	0	0	0	0	0	0	0	0	0	0	0	0	0	0	0	0	0	0	0	0	0	0
86739b737a95f282c96892e058eaf8af			0	0	0	0	0	0	0	0	28.4293	0	0	0	0	0	0	0	0	0	0	0	0	0	0	0	0	0	0	0	0	0	0	0	0	0	0	0	0	0
edd5690873d2ae4397a5847bb202d64e	Xanthobacteraceae		0	0	0	0	0	0	0	0	0	0	0	0	0	0	0	0	0	0	0	0	0	0	28.2507	0	0	0	0	0	0	0	0	0	0	0	0	0	0	0
ee9e7e45a092577a6dba962db62c39fa	Ruminococcaceae	Ruminococcus	0	0	0	0	0	0	0	0	0	0	0	0	0	0	0	0	0	0	0	0	0	0	28.2507	0	0	0	0	0	0	0	0	0	0	0	0	0	0	0
4072d143ed06bb962b9d6012084ccefe			0	0	0	0	0	0	0	0	0	0	0	0	0	0	0	0	0	0	0	0	0	0	0	28.2447	0	0	0	0	0	0	0	0	0	0	0	0	0	0
95b72bf8eb62bfe4bee5535f1a488a7a	KD4-96	KD4-96	0	0	0	0	0	0	0	0	0	0	0	0	0	0	0	0	0	0	0	0	0	0	0	28.2447	0	0	0	0	0	0	0	0	0	0	0	0	0	0
62a125d9751cd3a981dd4af326923ef8	Caulobacteraceae	Caulobacter	0	0	0	0	0	0	0	0	0	0	0	0	0	0	0	0	28.2004	0	0	0	0	0	0	0	0	0	0	0	0	0	0	0	0	0	0	0	0	0
035e5a478e7398e022c80de5a8ba4a53	Aneurinibacillaceae	Aneurinibacillus	0	0	0	0	0	0	0	0	0	0	0	0	0	0	0	0	0	0	0	0	0	0	0	0	0	0	0	0	0	0	28.1955	0	0	0	0	0	0	0
750df0caf8ff33f7afa3ab777260511d	Microbacteriaceae		0	0	0	0	0	0	0	0	0	0	0	0	0	0	0	0	0	0	0	0	0	0	0	0	0	0	0	0	0	0	0	0	0	0	0	0	0	28.1726
b71f03119f95207ffa8bc86ad741fbc7	Lachnospiraceae	Eubacterium_hallii_group	0	0	0	0	0	0	0	0	0	0	0	0	0	28.1566	0	0	0	0	0	0	0	0	0	0	0	0	0	0	0	0	0	0	0	0	0	0	0	0
dcfc8e64c19706d8de9a53c350a621e4	Rhizobiaceae	Mesorhizobium	0	0	0	0	0	0	0	0	0	0	0	0	0	28.1566	0	0	0	0	0	0	0	0	0	0	0	0	0	0	0	0	0	0	0	0	0	0	0	0
622322eb71b4514934af075206c82cce	Microbacteriaceae	Microbacterium	0	0	0	0	0	0	0	0	0	0	0	0	0	0	28.0944	0	0	0	0	0	0	0	0	0	0	0	0	0	0	0	0	0	0	0	0	0	0	0
8b8a2e46eeb619a4da07fe24ce7d13b9	Comamonadaceae	Curvibacter	0	0	0	0	0	0	0	0	0	0	0	0	0	0	0	0	0	0	0	0	28.0933	0	0	0	0	0	0	0	0	0	0	0	0	0	0	0	0	0
54478506368b9c6536e55d84a3402d63			0	0	0	0	0	0	0	0	0	0	28.0913	0	0	0	0	0	0	0	0	0	0	0	0	0	0	0	0	0	0	0	0	0	0	0	0	0	0	0
1e857a12c161c7d0e1e9b063985e2f4f	Bacteroidaceae	Bacteroides	0	0	0	0	0	0	0	0	0	28.055	0	0	0	0	0	0	0	0	0	0	0	0	0	0	0	0	0	0	0	0	0	0	0	0	0	0	0	0
6808028f3b99f7ee2fb10f8dcd84c2dd	uncultured		0	0	0	0	0	0	0	0	0	28.055	0	0	0	0	0	0	0	0	0	0	0	0	0	0	0	0	0	0	0	0	0	0	0	0	0	0	0	0
8851b6046d980f78a059eb1ef92460f0	Xanthobacteraceae	Bradyrhizobium	0	0	0	0	0	0	0	0	0	28.055	0	0	0	0	0	0	0	0	0	0	0	0	0	0	0	0	0	0	0	0	0	0	0	0	0	0	0	0
89d2195651a13e9c2dcb4d5c04046bc9	Obscuribacteraceae	Obscuribacteraceae	0	0	0	0	27.9936	0	0	0	0	0	0	0	0	0	0	0	0	0	0	0	0	0	0	0	0	0	0	0	0	0	0	0	0	0	0	0	0	0
da102c180519dcbdeaf4c4f1a55b49a1	Sphingomonadaceae	Sphingomonas	0	0	0	0	0	0	0	0	0	0	0	0	0	0	0	27.9709	0	0	0	0	0	0	0	0	0	0	0	0	0	0	0	0	0	0	0	0	0	0
34b87816f9325e4cce59258c139d78bf	Xanthobacteraceae	Bradyrhizobium	0	0	0	0	0	0	0	0	27.8826	0	0	0	0	0	0	0	0	0	0	0	0	0	0	0	0	0	0	0	0	0	0	0	0	0	0	0	0	0
811100773b69e14d4076a24bd9f1a700			0	0	0	0	0	0	0	0	27.8826	0	0	0	0	0	0	0	0	0	0	0	0	0	0	0	0	0	0	0	0	0	0	0	0	0	0	0	0	0
82b7dce22072378e858190189ff30088	Bacillaceae	Bacillus	0	0	0	0	0	0	0	0	27.8826	0	0	0	0	0	0	0	0	0	0	0	0	0	0	0	0	0	0	0	0	0	0	0	0	0	0	0	0	0
f66907da5027407d6764e795f24d1ced			0	0	0	0	0	0	0	0	27.8826	0	0	0	0	0	0	0	0	0	0	0	0	0	0	0	0	0	0	0	0	0	0	0	0	0	0	0	0	0
31ce26d25ca7e97f1d6fa644423f44d6	Ruminococcaceae	Faecalibacterium	0	0	0	0	0	0	0	0	0	0	0	0	0	0	0	0	27.8522	0	0	0	0	0	0	0	0	0	0	0	0	0	0	0	0	0	0	0	0	0
8be2dd45f19bc652bdd4d4c8317d7449	Lachnospiraceae	Coprococcus	0	0	0	0	0	0	0	0	0	0	0	0	27.806	0	0	0	0	0	0	0	0	0	0	0	0	0	0	0	0	0	0	0	0	0	0	0	0	0
05bf31c7cc5cf895f9105f8a84356cb8	Peptostreptococcales-Tissierellales	Helcococcus	0	0	0	0	0	0	0	0	0	0	0	0	0	0	0	0	0	0	0	0	0	0	0	27.7816	0	0	0	0	0	0	0	0	0	0	0	0	0	0
1df243b87e301010c9d484993d25cab9	Xanthobacteraceae	Bradyrhizobium	0	0	0	0	0	0	0	0	0	0	0	0	0	27.7543	0	0	0	0	0	0	0	0	0	0	0	0	0	0	0	0	0	0	0	0	0	0	0	0
832296f9ea929f4fe6ced8ef0ac5893c	Pasteurellaceae	Haemophilus	0	0	0	0	0	0	0	0	0	0	0	0	0	0	27.693	0	0	0	0	0	0	0	0	0	0	0	0	0	0	0	0	0	0	0	0	0	0	0
92dceef8ae5c1c567a062aa189edd1a8			0	0	0	0	0	0	0	0	0	0	0	0	0	0	27.693	0	0	0	0	0	0	0	0	0	0	0	0	0	0	0	0	0	0	0	0	0	0	0
65a3c0ce8879a2b01aace22a3593e1a6	Hyphomicrobiaceae	Hyphomicrobium	0	0	0	0	0	0	0	0	0	0	0	0	0	0	0	0	0	0	0	0	27.6862	0	0	0	0	0	0	0	0	0	0	0	0	0	0	0	0	0
9a8fa0b1f4d763de0f72fb5b5bb69929	Rhizobiales_Incertae_Sedis		0	0	0	0	0	0	0	0	0	0	0	0	0	0	0	0	0	0	0	0	27.6862	0	0	0	0	0	0	0	0	0	0	0	0	0	0	0	0	0
b6dbae6d20a0f22abcad93acc885c8c8	Moraxellaceae	Acinetobacter	0	0	0	0	0	0	0	0	0	0	0	0	0	0	0	0	0	0	0	0	0	27.6222	0	0	0	0	0	0	0	0	0	0	0	0	0	0	0	0
8e8189f8751fd017f4f23d56059633a5	Rhodanobacteraceae	Dokdonella	0	0	0	0	0	0	0	0	0	0	0	0	0	0	0	0	0	0	0	0	0	0	0	0	0	0	0	0	0	0	27.6081	0	0	0	0	0	0	0
a2027ec4f89e473e5f8710065caee48a	Colwelliaceae	Colwellia	0	0	0	0	0	0	0	0	0	0	0	0	0	0	0	0	0	0	0	0	0	0	0	0	0	0	0	0	0	0	27.6081	0	0	0	0	0	0	0
6da32eefb42b73cb7373e4c6c6b0ecf2	Bacteroidaceae	Bacteroides	0	0	0	0	0	0	0	0	0	0	27.5806	0	0	0	0	0	0	0	0	0	0	0	0	0	0	0	0	0	0	0	0	0	0	0	0	0	0	0
bb3fc65f87098d9a6040f90ae43c442c			0	0	0	0	0	0	0	0	0	0	27.5806	0	0	0	0	0	0	0	0	0	0	0	0	0	0	0	0	0	0	0	0	0	0	0	0	0	0	0
6b1931d6f0926b29ca3a4d9f6a2c4a7d	Moraxellaceae	Acinetobacter	0	0	0	0	27.511	0	0	0	0	0	0	0	0	0	0	0	0	0	0	0	0	0	0	0	0	0	0	0	0	0	0	0	0	0	0	0	0	0
5d4a4b24183b0a44213429170fe014be	Sphingomonadaceae	Sphingomonas	0	0	0	0	0	0	0	0	0	0	0	0	0	0	0	0	27.5041	0	0	0	0	0	0	0	0	0	0	0	0	0	0	0	0	0	0	0	0	0
c609993f0952ede120ade237c428f2ed	Chloroplast	Chloroplast	0	0	0	0	0	0	0	0	0	0	0	0	0	0	0	0	27.5041	0	0	0	0	0	0	0	0	0	0	0	0	0	0	0	0	0	0	0	0	0
d09fb98536341a24ba522f0b69560f0c	Ilumatobacteraceae	Ilumatobacter	0	0	0	0	0	0	0	0	0	0	0	0	0	0	0	0	27.5041	0	0	0	0	0	0	0	0	0	0	0	0	0	0	0	0	0	0	0	0	0
d9ed47e2c045998f3f734e9b2a2affa0	Ruminococcaceae	Faecalibacterium	0	0	0	0	0	0	0	0	0	0	0	0	0	0	0	0	27.5041	0	0	0	0	0	0	0	0	0	0	0	0	0	0	0	0	0	0	0	0	0
076dd2db74722cdf86955c8daa1e2556	Lachnospiraceae	Lachnospira	0	0	0	0	0	0	0	0	0	0	0	0	0	0	0	0	0	0	0	0	0	0	27.4872	0	0	0	0	0	0	0	0	0	0	0	0	0	0	0
487824f95ddbe6392cbfdea5b8763872	Lachnospiraceae	Eubacterium_hallii_group	0	0	0	0	0	0	0	0	0	0	0	0	0	0	0	0	0	0	0	0	0	0	27.4872	0	0	0	0	0	0	0	0	0	0	0	0	0	0	0
7d24db3126325d1e0c24e9c481e4ba3a	Burkholderiaceae	Burkholderia-Caballeronia-Paraburkholderia	0	0	0	0	0	0	0	0	0	0	0	0	0	0	0	0	0	0	0	0	0	0	27.4872	0	0	0	0	0	0	0	0	0	0	0	0	0	0	0
5cf87593c6e1f1497e45c69cb5f196ac	Brevibacteriaceae	Brevibacterium	0	0	0	0	0	0	0	0	0	0	0	0	27.4302	0	0	0	0	0	0	0	0	0	0	0	0	0	0	0	0	0	0	0	0	0	0	0	0	0
af55aa2333e13bdb134a3fa92ef0b2ca	Colwelliaceae	Colwellia	0	0	0	0	0	0	0	0	0	0	0	0	27.4302	0	0	0	0	0	0	0	0	0	0	0	0	0	0	0	0	0	0	0	0	0	0	0	0	0
d7b766b32edf76c2fbe400aebeff1986	Lachnospiraceae	Blautia	0	0	0	0	0	0	0	0	0	0	0	0	27.4302	0	0	0	0	0	0	0	0	0	0	0	0	0	0	0	0	0	0	0	0	0	0	0	0	0
1ef25a61608c2a2dc7918d78c94cb7c1	Bacteroidaceae	Bacteroides	0	0	0	0	0	0	0	0	0	0	0	0	0	27.3521	0	0	0	0	0	0	0	0	0	0	0	0	0	0	0	0	0	0	0	0	0	0	0	0
3a92237e4925df883a0c48a514d33eb5	Barnesiellaceae	Barnesiella	0	0	0	0	0	0	0	0	0	0	0	0	0	27.3521	0	0	0	0	0	0	0	0	0	0	0	0	0	0	0	0	0	0	0	0	0	0	0	0
e147a51d21b7f679119424a37675f431	Subgroup_2	Subgroup_2	0	0	0	0	0	0	0	0	0	0	0	0	0	27.3521	0	0	0	0	0	0	0	0	0	0	0	0	0	0	0	0	0	0	0	0	0	0	0	0
1e19625d1c861944da9ccb11a34512a7	Oxalobacteraceae	Duganella	0	0	0	0	0	0	0	0	27.3358	0	0	0	0	0	0	0	0	0	0	0	0	0	0	0	0	0	0	0	0	0	0	0	0	0	0	0	0	0
8cfdae2036d9216f1a5aeb3bfb87abe9	Ruminococcaceae	Faecalibacterium	0	0	0	0	0	0	0	0	27.3358	0	0	0	0	0	0	0	0	0	0	0	0	0	0	0	0	0	0	0	0	0	0	0	0	0	0	0	0	0
eb040fac47f25a179b8cdf6245defa78	Lachnospiraceae		0	0	0	0	0	0	0	0	27.3358	0	0	0	0	0	0	0	0	0	0	0	0	0	0	0	0	0	0	0	0	0	0	0	0	0	0	0	0	0
65e1ee9bd8f6ac516520eee49104887c	Sphingomonadaceae	Sphingomonas	0	0	0	0	0	0	0	0	0	0	0	0	0	0	0	0	0	0	0	0	0	0	0	0	0	0	0	0	0	27.3187	0	0	0	0	0	0	0	0
fa995aa9026d5144ed614f196c0ceb17	Streptococcaceae	Streptococcus	0	0	0	0	0	0	0	0	0	0	0	0	0	0	0	0	0	0	0	0	0	0	0	0	0	0	0	0	0	27.3187	0	0	0	0	0	0	0	0
d5f7007ce35e6241229afff308fd4955			0	0	0	0	0	0	0	0	0	0	0	0	0	0	0	0	0	0	0	0	0	0	0	27.3186	0	0	0	0	0	0	0	0	0	0	0	0	0	0
980a39fd5cffd00183adb2f41c60d338	Tannerellaceae	Parabacteroides	0	0	0	11.1591	0	0	0	0	0	0	0	0	16.1575	0	0	0	0	0	0	0	0	0	0	0	0	0	0	0	0	0	0	0	0	0	0	0	0	0
de0fde424e520e37e591d70d2124ddd0	Hymenobacteraceae	Hymenobacter	0	0	0	0	0	0	0	0	0	0	0	0	0	0	27.2917	0	0	0	0	0	0	0	0	0	0	0	0	0	0	0	0	0	0	0	0	0	0	0
01d3912c30114fcdb0d440a07249ed46			0	0	0	0	0	0	0	0	0	0	0	0	0	0	0	0	0	0	0	0	27.279	0	0	0	0	0	0	0	0	0	0	0	0	0	0	0	0	0
49cae67bed4a074c0ab153fadc704916	Chloroplast	Chloroplast	0	0	0	0	0	0	0	0	0	0	0	0	0	0	0	0	0	0	0	0	27.279	0	0	0	0	0	0	0	0	0	0	0	0	0	0	0	0	0
5f392fdd536680a70a0137fd071f7560	Erysipelatoclostridiaceae	Catenibacterium	0	0	0	27.17	0	0	0	0	0	0	0	0	0	0	0	0	0	0	0	0	0	0	0	0	0	0	0	0	0	0	0	0	0	0	0	0	0	0
7e00529536d60cbd423568dd0934c5f4	Oscillospiraceae	NK4A214_group	0	0	0	27.17	0	0	0	0	0	0	0	0	0	0	0	0	0	0	0	0	0	0	0	0	0	0	0	0	0	0	0	0	0	0	0	0	0	0
2acef47fd825700e508b0707a30204f6	Microbacteriaceae	Microbacterium	0	0	0	0	0	27.1619	0	0	0	0	0	0	0	0	0	0	0	0	0	0	0	0	0	0	0	0	0	0	0	0	0	0	0	0	0	0	0	0
1bb11887183761df5678b76e65cddf01	Micrococcaceae	Kocuria	0	0	0	0	0	0	0	0	0	0	0	0	0	0	0	0	27.1559	0	0	0	0	0	0	0	0	0	0	0	0	0	0	0	0	0	0	0	0	0
d38153c71110fd6cf94d7814d9fcd6d4	Comamonadaceae	Pelomonas	0	0	0	0	0	0	0	0	0	0	0	0	0	0	16.4553	0	0	0	0	0	0	0	0	0	0	0	0	0	0	0	0	0	0	0	0	0	10.6779	0
4e62db79b5630b7ab1610b781ec37778	Sphingomonadaceae		0	0	0	0	0	0	0	0	0	0	0	0	27.0544	0	0	0	0	0	0	0	0	0	0	0	0	0	0	0	0	0	0	0	0	0	0	0	0	0
b2f441bf48140ecffdbac9439af5f12b	Beijerinckiaceae		0	0	0	0	0	0	0	0	0	0	0	0	27.0544	0	0	0	0	0	0	0	0	0	0	0	0	0	0	0	0	0	0	0	0	0	0	0	0	0
b98ada17bcbaa0f265befded3b22cf91	Lachnospiraceae	Fusicatenibacter	0	0	0	0	0	0	0	0	0	0	0	0	0	0	0	0	0	0	0	0	0	0	0	0	0	0	0	0	0	0	27.0207	0	0	0	0	0	0	0
a871d42dc89d66c44beffd23cc8feb01	Ruminococcaceae	Faecalibacterium	26.9852	0	0	0	0	0	0	0	0	0	0	0	0	0	0	0	0	0	0	0	0	0	0	0	0	0	0	0	0	0	0	0	0	0	0	0	0	0
4890e8e90f53bc1afe2ee7d75db0d07e	Lachnospiraceae	Roseburia	0	0	0	0	0	0	0	0	0	26.976	0	0	0	0	0	0	0	0	0	0	0	0	0	0	0	0	0	0	0	0	0	0	0	0	0	0	0	0
91a1fe27596dba94c0ea8d4489d861db	Bacteroidaceae	Bacteroides	0	0	0	0	0	0	0	0	0	26.976	0	0	0	0	0	0	0	0	0	0	0	0	0	0	0	0	0	0	0	0	0	0	0	0	0	0	0	0
0c8c539788e505af5e3afa5ab465ddbc	Lachnospiraceae	Lachnospiraceae_ND3007_group	0	0	0	0	0	0	0	0	0	0	0	0	0	26.9498	0	0	0	0	0	0	0	0	0	0	0	0	0	0	0	0	0	0	0	0	0	0	0	0
7b6ee5249d939ab09253a9a03dcbfbd4	TRA3-20	TRA3-20	0	0	0	0	0	0	0	0	0	0	0	0	0	26.9498	0	0	0	0	0	0	0	0	0	0	0	0	0	0	0	0	0	0	0	0	0	0	0	0
c7e4ce057a25ec0ff155e7b68e8eb635	Vibrionaceae	Vibrio	0	0	0	0	0	0	0	0	0	0	0	0	0	26.9498	0	0	0	0	0	0	0	0	0	0	0	0	0	0	0	0	0	0	0	0	0	0	0	0
6ee8fb3d6f199d0acc1da25f6749a5e4			0	0	0	0	0	0	0	0	0	0	0	0	0	0	26.8904	0	0	0	0	0	0	0	0	0	0	0	0	0	0	0	0	0	0	0	0	0	0	0
2febb8858b59e6e65bb9335ce6bfbbc0	Holophagaceae		0	0	0	0	0	0	0	0	0	0	0	0	0	0	0	0	0	0	0	0	0	0	0	0	0	0	0	0	0	0	0	26.8863	0	0	0	0	0	0
165460cc99eb215e2101cf33f32689bb	uncultured		0	0	0	0	0	0	0	0	0	0	0	0	0	0	0	0	0	0	0	0	26.8719	0	0	0	0	0	0	0	0	0	0	0	0	0	0	0	0	0
f79de0834c3c7bfcc004b418c30cbb6d	Streptococcaceae	Streptococcus	0	0	0	0	0	0	0	0	0	0	0	0	0	0	0	0	0	0	0	0	26.8719	0	0	0	0	0	0	0	0	0	0	0	0	0	0	0	0	0
13fdf1399b3410984b8355f7f6270ab4			0	0	0	0	0	0	0	0	0	0	0	0	0	0	0	0	26.8078	0	0	0	0	0	0	0	0	0	0	0	0	0	0	0	0	0	0	0	0	0
645ed222d9aac749e378b578e576acb9	Devosiaceae	Devosia	0	0	0	0	0	0	0	0	0	0	0	0	0	0	0	26.8055	0	0	0	0	0	0	0	0	0	0	0	0	0	0	0	0	0	0	0	0	0	0
37c0c82bc5935c7eff68e30aad21e45f	Oscillospiraceae	Flavonifractor	0	0	0	0	0	0	0	0	26.7891	0	0	0	0	0	0	0	0	0	0	0	0	0	0	0	0	0	0	0	0	0	0	0	0	0	0	0	0	0
3a0f97941076c2d114a10de5fa6a6bab	Oscillospiraceae	Colidextribacter	0	0	0	0	0	0	0	0	26.7891	0	0	0	0	0	0	0	0	0	0	0	0	0	0	0	0	0	0	0	0	0	0	0	0	0	0	0	0	0
a3cd4eccd85e93393310aae797861e27	Comamonadaceae	Rhizobacter	0	0	0	0	0	0	0	0	26.7891	0	0	0	0	0	0	0	0	0	0	0	0	0	0	0	0	0	0	0	0	0	0	0	0	0	0	0	0	0
a6462252a6d6f88b68852ae69da8b428	Corynebacteriaceae	Corynebacterium	0	0	0	0	0	0	0	0	26.7891	0	0	0	0	0	0	0	0	0	0	0	0	0	0	0	0	0	0	0	0	0	0	0	0	0	0	0	0	0
af7623fb01aab5a3b7cccd3f673b182d	Barnesiellaceae	Barnesiella	0	0	0	0	0	0	0	0	26.7891	0	0	0	0	0	0	0	0	0	0	0	0	0	0	0	0	0	0	0	0	0	0	0	0	0	0	0	0	0
b223911f4d9adb111ecce7249617fac2			0	0	0	0	0	0	0	0	26.7891	0	0	0	0	0	0	0	0	0	0	0	0	0	0	0	0	0	0	0	0	0	0	0	0	0	0	0	0	0
d6d3d625696992b2b05e8f6dba78c303			0	0	0	0	0	0	0	0	26.7891	0	0	0	0	0	0	0	0	0	0	0	0	0	0	0	0	0	0	0	0	0	0	0	0	0	0	0	0	0
eb9ca9b2974478d42b8be3828a5b4502	Lachnospiraceae	Agathobacter	0	0	0	0	0	0	0	0	26.7891	0	0	0	0	0	0	0	0	0	0	0	0	0	0	0	0	0	0	0	0	0	0	0	0	0	0	0	0	0
61c85912de1b251b85933c5ca2accbd1	Erwiniaceae	Pantoea	0	0	26.7362	0	0	0	0	0	0	0	0	0	0	0	0	0	0	0	0	0	0	0	0	0	0	0	0	0	0	0	0	0	0	0	0	0	0	0
0196d71f0c414309de254e266ed6bf34	Sphingomonadaceae	Sphingomonas	0	0	0	0	0	0	0	0	0	0	0	0	0	0	0	0	0	0	0	0	0	0	26.7237	0	0	0	0	0	0	0	0	0	0	0	0	0	0	0
3077fd241b89180048413d5a05a3dc16	Staphylococcaceae	Staphylococcus	0	0	0	0	0	0	0	0	0	0	0	0	26.6787	0	0	0	0	0	0	0	0	0	0	0	0	0	0	0	0	0	0	0	0	0	0	0	0	0
a19b0427f115c0b5060df233a3128a82	Bacillaceae	Bacillus	0	0	0	0	0	0	0	0	0	0	0	0	26.6787	0	0	0	0	0	0	0	0	0	0	0	0	0	0	0	0	0	0	0	0	0	0	0	0	0
a7acc6234ea37eccb788ffe3701d849b			0	0	0	0	0	0	0	0	0	0	0	0	0	0	0	0	0	0	0	0	0	0	0	0	0	0	0	0	0	26.6357	0	0	0	0	0	0	0	0
e95c186f4c3acfc7c4df425ba55e763a	Bacteroidaceae	Bacteroides	0	0	0	0	0	0	0	0	0	0	0	0	0	0	0	0	0	0	0	0	0	0	0	0	0	0	0	0	0	26.6357	0	0	0	0	0	0	0	0
3d330db2886dd836c658bbc6d03074a5	Staphylococcaceae	Staphylococcus	0	0	0	0	26.5457	0	0	0	0	0	0	0	0	0	0	0	0	0	0	0	0	0	0	0	0	0	0	0	0	0	0	0	0	0	0	0	0	0
8c2324403576f81945412407cb59323b	Erwiniaceae	Erwinia	0	0	0	0	0	0	0	0	0	0	0	0	0	0	26.489	0	0	0	0	0	0	0	0	0	0	0	0	0	0	0	0	0	0	0	0	0	0	0
220dc44eb44223c3ba4ed5b83f6e6589	Micrococcaceae	Kocuria	0	0	0	0	0	0	0	0	0	0	0	0	0	0	0	0	26.4596	0	0	0	0	0	0	0	0	0	0	0	0	0	0	0	0	0	0	0	0	0
5be23654fab76ddfc863884a018c9cbd	Ruminococcaceae	Faecalibacterium	0	0	0	0	0	0	0	0	0	0	0	0	0	0	0	0	26.4596	0	0	0	0	0	0	0	0	0	0	0	0	0	0	0	0	0	0	0	0	0
cd1967327c81457bdb742749e7d617ac	Paenibacillaceae	Paenibacillus	0	0	0	0	0	0	0	0	0	0	0	0	0	0	0	0	26.4596	0	0	0	0	0	0	0	0	0	0	0	0	0	0	0	0	0	0	0	0	0
96a1d266a698743d91f2b2049417ebba	Beijerinckiaceae	Methylobacterium-Methylorubrum	0	0	0	0	0	0	0	0	0	0	0	0	0	0	0	0	0	0	0	0	0	26.455	0	0	0	0	0	0	0	0	0	0	0	0	0	0	0	0
a89a5cc69250706cd8203e1b3ca763e9	B1-7BS	B1-7BS	0	0	0	0	0	0	0	0	0	0	0	0	0	0	0	0	0	0	0	0	0	26.455	0	0	0	0	0	0	0	0	0	0	0	0	0	0	0	0
be8b57c1606767bc0719fc36f7897a56	Bacteroidaceae	Bacteroides	0	0	0	0	0	0	0	0	0	0	0	0	0	0	0	0	0	0	0	0	0	26.455	0	0	0	0	0	0	0	0	0	0	0	0	0	0	0	0
f60fc3a352221af1c87b16d7ea330794	Moraxellaceae	Acinetobacter	0	0	0	0	0	0	0	0	0	26.4365	0	0	0	0	0	0	0	0	0	0	0	0	0	0	0	0	0	0	0	0	0	0	0	0	0	0	0	0
03ee5ac0576a56cd1c230f4791e65d22	Spirosomaceae	Arcicella	0	0	0	0	0	0	0	0	0	0	0	0	0	0	0	0	0	0	0	0	0	0	0	0	0	0	0	0	0	0	26.4333	0	0	0	0	0	0	0
5083c31d59384876a60c5758a6b35089			0	0	0	0	0	0	0	0	0	0	0	0	0	0	0	0	0	0	0	0	0	0	0	0	0	0	0	0	0	0	26.4333	0	0	0	0	0	0	0
20e77a95fb58c3c4815d16511b17dfb6	Lachnospiraceae	Roseburia	0	0	0	0	0	0	0	0	0	0	0	0	0	0	0	0	0	0	0	0	0	0	0	26.3926	0	0	0	0	0	0	0	0	0	0	0	0	0	0
a67a70b190e5fcb706b29f8baedf4e17	Flavobacteriaceae	Capnocytophaga	0	0	0	0	0	0	0	0	0	0	0	0	0	0	0	0	0	0	0	0	0	0	0	26.3926	0	0	0	0	0	0	0	0	0	0	0	0	0	0
fded6446c6cea71141f1823979dcecdf	Rhodobacteraceae	Ruegeria	0	0	0	0	0	0	0	0	0	0	0	0	0	0	0	0	0	0	0	0	0	0	26.3419	0	0	0	0	0	0	0	0	0	0	0	0	0	0	0
3538f93d09e49cb98d85b77d81dbb04d	B1-7BS	B1-7BS	0	0	0	0	0	0	0	0	0	0	0	0	26.3029	0	0	0	0	0	0	0	0	0	0	0	0	0	0	0	0	0	0	0	0	0	0	0	0	0
6cee0e72ed63ca9222ee15433f8f7ac4	Barnesiellaceae		0	0	0	0	0	0	0	0	0	0	0	0	26.3029	0	0	0	0	0	0	0	0	0	0	0	0	0	0	0	0	0	0	0	0	0	0	0	0	0
071cf0900dc3acfcc48a985505a342e1	Micrococcaceae	Pseudarthrobacter	0	0	0	0	0	0	0	0	0	0	0	0	0	0	0	0	0	0	0	0	0	0	0	0	0	0	0	0	0	0	0	0	0	0	0	0	0	26.2518
3d3a6768da1789448a11dc2dfce3cdb7			0	0	0	0	0	0	0	0	26.2424	0	0	0	0	0	0	0	0	0	0	0	0	0	0	0	0	0	0	0	0	0	0	0	0	0	0	0	0	0
6314bfa6274eb1c64f73401816795697	Staphylococcaceae	Staphylococcus	0	0	0	0	0	0	0	0	26.2424	0	0	0	0	0	0	0	0	0	0	0	0	0	0	0	0	0	0	0	0	0	0	0	0	0	0	0	0	0
e696b8a78aebca33abe1e3306a9e17ae	Barnesiellaceae	Barnesiella	0	0	0	0	0	0	0	0	26.2424	0	0	0	0	0	0	0	0	0	0	0	0	0	0	0	0	0	0	0	0	0	0	0	0	0	0	0	0	0
986780880b3ab1f5867d69eb06eee600	Sphingomonadaceae		0	0	0	26.1996	0	0	0	0	0	0	0	0	0	0	0	0	0	0	0	0	0	0	0	0	0	0	0	0	0	0	0	0	0	0	0	0	0	0
2be574cc1938dda2b17104836df38e9c	Bifidobacteriaceae	Bifidobacterium	0	0	0	0	0	0	0	0	0	0	0	0	0	0	26.0877	0	0	0	0	0	0	0	0	0	0	0	0	0	0	0	0	0	0	0	0	0	0	0
1fec59857dead07153b5e402468ad5d6	Xanthomonadaceae	Stenotrophomonas	0	0	26.0678	0	0	0	0	0	0	0	0	0	0	0	0	0	0	0	0	0	0	0	0	0	0	0	0	0	0	0	0	0	0	0	0	0	0	0
f281ce09a95156464c06433c3c2f98f2	Lachnospiraceae	Coprococcus	0	0	0	0	0	0	0	0	0	0	0	0	0	0	0	0	0	0	0	0	0	26.066	0	0	0	0	0	0	0	0	0	0	0	0	0	0	0	0
8f711271961e1ddca1cbd0ffbb355054	Chloroplast	Chloroplast	0	0	0	0	0	0	0	0	0	0	0	0	0	0	0	0	0	0	0	0	26.0576	0	0	0	0	0	0	0	0	0	0	0	0	0	0	0	0	0
5c6b50d7a166055c3addbafe7342338a	Comamonadaceae	Pelomonas	0	0	0	0	0	0	0	0	0	0	26.0483	0	0	0	0	0	0	0	0	0	0	0	0	0	0	0	0	0	0	0	0	0	0	0	0	0	0	0
f094d1bbc562f1db9d4f9fa88f899fd3	Erwiniaceae	Pantoea	0	0	0	0	0	0	0	0	0	0	0	0	0	0	0	26.0285	0	0	0	0	0	0	0	0	0	0	0	0	0	0	0	0	0	0	0	0	0	0
193eea1ac9929111366890f54326b134	Lachnospiraceae	Coprococcus	0	0	0	0	0	0	0	0	0	0	0	0	0	0	0	0	0	0	0	0	0	0	0	0	0	0	0	0	0	25.9527	0	0	0	0	0	0	0	0
1b680d23df6f0c4bfa68a4dbe3197994	Marinifilaceae	Butyricimonas	0	0	0	0	0	0	0	0	0	0	0	0	0	0	0	0	0	0	0	0	0	0	0	0	0	0	0	0	0	25.9527	0	0	0	0	0	0	0	0
1e9c1230972d36d818afbf1cf7b29be4	Lachnospiraceae	Blautia	0	0	0	0	0	0	0	0	0	0	0	0	0	0	0	0	0	0	0	0	0	0	0	0	0	0	0	0	0	25.9527	0	0	0	0	0	0	0	0
7a29736f3386d9d62ba334562516670b	Xanthobacteraceae		0	0	0	0	0	0	0	0	0	0	0	0	0	0	0	0	0	0	0	0	0	0	0	0	0	0	0	0	0	25.9527	0	0	0	0	0	0	0	0
ee6c06543869c0890fce4e6f8c4dd3bd			0	0	0	0	0	0	0	0	0	0	0	0	0	0	0	0	0	0	0	0	0	0	0	0	0	0	0	0	0	25.9527	0	0	0	0	0	0	0	0
36f31ed185e39bdacd90b9bc6f70e2d6	Propionibacteriaceae	Cutibacterium	0	0	0	0	0	0	0	0	0	0	0	25.9336	0	0	0	0	0	0	0	0	0	0	0	0	0	0	0	0	0	0	0	0	0	0	0	0	0	0
cee1b04fc5f34d3617c1b1255415f22e	Xanthobacteraceae	Starkeya	0	0	0	0	0	0	0	0	0	0	0	0	0	0	0	0	0	0	0	0	0	0	0	25.9295	0	0	0	0	0	0	0	0	0	0	0	0	0	0
ed1d42a7f61aae55ade32df7fcf04d7d	Sphingomonadaceae	Sphingomonas	0	0	0	0	0	0	0	0	0	0	0	0	0	0	0	0	0	0	0	0	0	0	0	25.9295	0	0	0	0	0	0	0	0	0	0	0	0	0	0
3278d9c2a9fd1a2346d10345bd64f4ec	Xanthomonadaceae	Lysobacter	0	0	0	0	0	0	0	0	0	0	0	0	25.9272	0	0	0	0	0	0	0	0	0	0	0	0	0	0	0	0	0	0	0	0	0	0	0	0	0
3443cc821da1fbaa6c138e79bfc2c974	Peptostreptococcaceae	Romboutsia	0	0	0	0	0	0	0	0	0	25.897	0	0	0	0	0	0	0	0	0	0	0	0	0	0	0	0	0	0	0	0	0	0	0	0	0	0	0	0
691b2b0852b357d5ece206f24500986d			0	0	0	0	0	0	0	0	0	25.897	0	0	0	0	0	0	0	0	0	0	0	0	0	0	0	0	0	0	0	0	0	0	0	0	0	0	0	0
a3d5ee12fec4f15905cc54fe65813e4d	Lachnospiraceae	Eubacterium_hallii_group	0	0	0	0	0	0	0	0	0	25.897	0	0	0	0	0	0	0	0	0	0	0	0	0	0	0	0	0	0	0	0	0	0	0	0	0	0	0	0
a49388508894baac554e4076270c59b9	Moraxellaceae	Acinetobacter	0	0	0	0	0	0	0	0	0	25.897	0	0	0	0	0	0	0	0	0	0	0	0	0	0	0	0	0	0	0	0	0	0	0	0	0	0	0	0
108612901e72b0404c611a574d6d133c	Nocardioidaceae	Nocardioides	0	0	0	0	0	0	0	0	0	0	0	0	0	0	0	0	0	0	0	0	0	0	0	0	0	0	0	0	0	0	25.8459	0	0	0	0	0	0	0
e000ab6dc62a7a17e2deddf8a369340f	Rhodobacteraceae	Paracoccus	0	0	0	0	0	0	0	0	0	0	0	0	0	0	0	0	25.7633	0	0	0	0	0	0	0	0	0	0	0	0	0	0	0	0	0	0	0	0	0
5530d87ecef2a2fc94063f61c035df68	Lachnospiraceae	Lachnospiraceae_NC2004_group	0	0	0	0	0	0	0	0	0	0	0	0	0	25.7431	0	0	0	0	0	0	0	0	0	0	0	0	0	0	0	0	0	0	0	0	0	0	0	0
01a40dfb134657c16d31ef3ba9bb9296	Enterobacteriaceae	Escherichia-Shigella	0	0	0	0	0	0	0	0	0	0	0	0	0	0	0	0	0	0	0	0	0	0	0	0	0	0	0	0	0	0	0	0	0	25.7365	0	0	0	0
53b99698b70d8c937b72f0738760e393	Staphylococcaceae	Staphylococcus	0	0	0	25.7144	0	0	0	0	0	0	0	0	0	0	0	0	0	0	0	0	0	0	0	0	0	0	0	0	0	0	0	0	0	0	0	0	0	0
60192c34497b1fd8336f70f38b588a98			0	0	0	0	0	0	0	0	25.6957	0	0	0	0	0	0	0	0	0	0	0	0	0	0	0	0	0	0	0	0	0	0	0	0	0	0	0	0	0
64ab5b85f61547748aed7cba102fac76	Ruminococcaceae	Faecalibacterium	0	0	0	0	0	0	0	0	25.6957	0	0	0	0	0	0	0	0	0	0	0	0	0	0	0	0	0	0	0	0	0	0	0	0	0	0	0	0	0
72e8901aef84406b73d2ba01bd808b4f			0	0	0	0	0	0	0	0	25.6957	0	0	0	0	0	0	0	0	0	0	0	0	0	0	0	0	0	0	0	0	0	0	0	0	0	0	0	0	0
d006a0df53b5e8818193c2107d001fc9			0	0	0	0	0	0	0	0	25.6957	0	0	0	0	0	0	0	0	0	0	0	0	0	0	0	0	0	0	0	0	0	0	0	0	0	0	0	0	0
41ef3eafcab63526d500a4fba710c69b	Comamonadaceae	Delftia	0	0	0	0	0	0	0	0	0	0	0	0	0	0	25.6863	0	0	0	0	0	0	0	0	0	0	0	0	0	0	0	0	0	0	0	0	0	0	0
16f8cff4ba07169750f684cb63184f51	Comamonadaceae	Aquabacterium	0	0	0	0	0	0	0	0	0	0	0	0	0	0	0	0	0	0	0	0	0	25.6769	0	0	0	0	0	0	0	0	0	0	0	0	0	0	0	0
bbd04f14b1b4f260119ae9747d25e1ff	Ruminococcaceae	Faecalibacterium	0	0	0	0	0	0	0	0	0	0	0	0	0	0	0	0	0	0	0	0	25.6504	0	0	0	0	0	0	0	0	0	0	0	0	0	0	0	0	0
80edd4d02d006ce960b0a214dd71663a	Pseudonocardiaceae	Pseudonocardia	0	0	0	0	25.5804	0	0	0	0	0	0	0	0	0	0	0	0	0	0	0	0	0	0	0	0	0	0	0	0	0	0	0	0	0	0	0	0	0
f409f2f5a2613ae7e706f80a0a321316	Enterobacteriaceae	Escherichia-Shigella	0	0	0	0	0	0	0	0	0	0	0	0	0	0	0	0	0	0	0	0	0	0	25.5784	0	0	0	0	0	0	0	0	0	0	0	0	0	0	0
fd6d35ca65434565fb2b6c678578bc12	Peptococcaceae	Peptococcus	0	0	0	0	0	0	0	0	0	0	0	0	0	0	0	0	0	0	0	0	0	0	25.5784	0	0	0	0	0	0	0	0	0	0	0	0	0	0	0
588d58bdfdc9db29e63942104e574c9e	Rhizobiaceae		0	0	0	0	0	0	0	0	0	0	0	0	0	0	0	0	0	0	0	0	0	0	0	0	0	0	0	0	0	0	0	0	0	0	0	25.5548	0	0
74888799aa15863665a9040f158c5352	Lachnospiraceae	Coprococcus	0	0	0	0	0	0	0	0	0	0	0	0	25.5514	0	0	0	0	0	0	0	0	0	0	0	0	0	0	0	0	0	0	0	0	0	0	0	0	0
2a0dfd764ce54ebe5295118423fd3454	Bdellovibrionaceae	Bdellovibrio	25.546	0	0	0	0	0	0	0	0	0	0	0	0	0	0	0	0	0	0	0	0	0	0	0	0	0	0	0	0	0	0	0	0	0	0	0	0	0
a543c500b0771aace8be6eff49afc8fa	Lachnospiraceae	Blautia	25.546	0	0	0	0	0	0	0	0	0	0	0	0	0	0	0	0	0	0	0	0	0	0	0	0	0	0	0	0	0	0	0	0	0	0	0	0	0
ae69754a22f11c6da071992821455c45	Lachnospiraceae	Eubacterium_hallii_group	0	0	0	0	0	0	0	0	0	0	25.5376	0	0	0	0	0	0	0	0	0	0	0	0	0	0	0	0	0	0	0	0	0	0	0	0	0	0	0
2df937e52d5ad8fc3a642c09cd75d38b	Rhodocyclaceae	Azospira	0	0	0	0	0	0	0	0	0	0	0	0	0	0	0	0	0	0	0	0	0	0	0	25.4665	0	0	0	0	0	0	0	0	0	0	0	0	0	0
a1a4916d2f6cbf07e302b58a39881d8a			0	0	0	0	0	0	0	0	0	0	0	0	0	0	0	0	25.4152	0	0	0	0	0	0	0	0	0	0	0	0	0	0	0	0	0	0	0	0	0
08424c183e8693d6e5741698b8231634	Neisseriaceae	Neisseria	0	0	0	0	0	0	0	0	0	25.3574	0	0	0	0	0	0	0	0	0	0	0	0	0	0	0	0	0	0	0	0	0	0	0	0	0	0	0	0
4fdf2dc534508a52fa3a31f52664fada	Bacteroidaceae	Bacteroides	0	0	0	0	0	0	0	0	0	25.3574	0	0	0	0	0	0	0	0	0	0	0	0	0	0	0	0	0	0	0	0	0	0	0	0	0	0	0	0
8cdc70bc0c9012df212b2c12fa2aa160	Lachnospiraceae	Lachnospiraceae_NK4A136_group	0	0	0	0	0	0	0	0	0	25.3574	0	0	0	0	0	0	0	0	0	0	0	0	0	0	0	0	0	0	0	0	0	0	0	0	0	0	0	0
8f4cc042ac26a64bcf4569c43a3c0cba	Beijerinckiaceae		0	0	0	0	0	0	0	0	0	25.3574	0	0	0	0	0	0	0	0	0	0	0	0	0	0	0	0	0	0	0	0	0	0	0	0	0	0	0	0
ff18160d706674fa55bb0dc82f34c62e	Bacteroidaceae	Bacteroides	0	0	0	0	0	0	0	0	0	0	0	0	0	25.3409	0	0	0	0	0	0	0	0	0	0	0	0	0	0	0	0	0	0	0	0	0	0	0	0
7b54b50174c024d2f5ebe6e7ed4fcce0	Caulobacteraceae	Brevundimonas	0	0	0	0	0	0	0	0	0	0	0	0	0	0	0	0	0	0	0	0	0	0	0	0	0	0	25.2876	0	0	0	0	0	0	0	0	0	0	0
3b830594a3b77d491ef9666dbfa065d8	Beijerinckiaceae	Methylobacterium-Methylorubrum	0	0	0	0	0	0	0	0	0	0	0	0	0	0	25.285	0	0	0	0	0	0	0	0	0	0	0	0	0	0	0	0	0	0	0	0	0	0	0
4cfb0d7e74fc9d02ad2228b1e63e3de4			0	0	0	0	0	0	0	0	0	0	0	0	0	0	0	0	0	0	0	0	0	0	0	0	0	0	0	0	0	25.2698	0	0	0	0	0	0	0	0
683b4faaa089c68b68d37d329b3cc111			0	0	0	0	0	0	0	0	0	0	0	0	0	0	0	0	0	0	0	0	0	0	0	0	0	0	0	0	0	25.2698	0	0	0	0	0	0	0	0
67df4e60a8d8f24e696fe75ed045d88a	Sphingomonadaceae	Sphingomonas	0	0	0	0	0	0	0	0	0	0	0	0	0	0	0	0	0	0	0	0	0	0	0	0	0	0	0	0	0	0	25.2585	0	0	0	0	0	0	0
ba66c11a336f52914db5d01e9849543d	Hyphomicrobiaceae	Hyphomicrobium	0	0	0	0	0	0	0	0	0	0	0	0	0	0	0	0	0	0	0	0	25.2433	0	0	0	0	0	0	0	0	0	0	0	0	0	0	0	0	0
a5c09076946c49158eb71446aea991cb	Prevotellaceae	Prevotellaceae_NK3B31_group	0	0	0	25.2292	0	0	0	0	0	0	0	0	0	0	0	0	0	0	0	0	0	0	0	0	0	0	0	0	0	0	0	0	0	0	0	0	0	0
5a6d2806bab2baa6626d8e2dcb7497b8	Erysipelotrichaceae	Turicibacter	25.1862	0	0	0	0	0	0	0	0	0	0	0	0	0	0	0	0	0	0	0	0	0	0	0	0	0	0	0	0	0	0	0	0	0	0	0	0	0
5057b3fdb55c23003996de1c1b260e4a	Chitinophagaceae		0	0	0	0	0	0	0	0	0	0	0	0	0	0	0	0	0	0	0	0	0	0	0	0	0	0	0	0	0	0	0	25.1702	0	0	0	0	0	0
a526e36e91ecfc87667c6eef21591e03	Chitinophagaceae		0	0	0	0	0	0	0	0	0	0	0	0	0	0	0	0	0	0	0	0	0	0	0	0	0	0	0	0	0	0	0	25.1702	0	0	0	0	0	0
d95dd24284e54bc3b0c7acd454bb6bb4	Comamonadaceae	Delftia	0	0	0	0	0	0	0	0	0	0	0	0	0	0	0	0	0	0	0	0	0	0	0	0	0	0	0	0	0	0	0	25.1702	0	0	0	0	0	0
642461e0243d6af6fa6d3e926cd8c402			0	0	0	0	0	0	0	0	25.149	0	0	0	0	0	0	0	0	0	0	0	0	0	0	0	0	0	0	0	0	0	0	0	0	0	0	0	0	0
2f0a5c1ab66c460ca182126814026406	Rhodobacteraceae	Paracoccus	0	0	0	0	0	0	0	0	0	0	0	0	14.2787	10.8604	0	0	0	0	0	0	0	0	0	0	0	0	0	0	0	0	0	0	0	0	0	0	0	0
a5f728233778b2bc17fef9c718127916	Micrococcaceae	Kocuria	0	0	0	0	0	0	0	0	0	0	0	0	0	0	0	0	0	0	0	0	0	0	0	0	0	25.1132	0	0	0	0	0	0	0	0	0	0	0	0
6ee7e1021f6d51954d42a1eedf7a375f	Pseudonocardiaceae	Pseudonocardia	0	0	0	0	25.0977	0	0	0	0	0	0	0	0	0	0	0	0	0	0	0	0	0	0	0	0	0	0	0	0	0	0	0	0	0	0	0	0	0
ba3046986d53143042a3256601a533ec	Paenibacillaceae	Paenibacillus	0	0	0	0	0	0	0	0	0	0	0	0	0	0	0	0	0	0	0	0	0	0	0	0	25.0755	0	0	0	0	0	0	0	0	0	0	0	0	0
36da179435ed0d341bdfad6317b875ab	Peptostreptococcales-Tissierellales	Anaerococcus	0	0	0	0	0	0	0	0	0	0	0	25.0692	0	0	0	0	0	0	0	0	0	0	0	0	0	0	0	0	0	0	0	0	0	0	0	0	0	0
132d736f259fe258943cd9ee881c7eac			0	0	0	0	0	0	0	0	0	0	25.0268	0	0	0	0	0	0	0	0	0	0	0	0	0	0	0	0	0	0	0	0	0	0	0	0	0	0	0
1b0b705a003c2d67636c485dce1cd390			0	0	0	0	0	0	0	0	0	0	25.0268	0	0	0	0	0	0	0	0	0	0	0	0	0	0	0	0	0	0	0	0	0	0	0	0	0	0	0
2252444d5ecbcdf66bc2a54ec2f15faf			0	0	0	0	0	0	0	0	0	0	25.0268	0	0	0	0	0	0	0	0	0	0	0	0	0	0	0	0	0	0	0	0	0	0	0	0	0	0	0
93c030ee21526be25042ca879f85ed89	Ruminococcaceae	Ruminococcus	0	0	0	0	0	0	0	0	0	0	25.0268	0	0	0	0	0	0	0	0	0	0	0	0	0	0	0	0	0	0	0	0	0	0	0	0	0	0	0
ced4707493acade7d8ffa7e3e555ccb3	Barnesiellaceae	Barnesiella	0	0	0	0	0	0	0	0	0	0	25.0268	0	0	0	0	0	0	0	0	0	0	0	0	0	0	0	0	0	0	0	0	0	0	0	0	0	0	0
d05f7045aff13cee0186e1aea05201d9	Ruminococcaceae	Faecalibacterium	0	0	0	0	0	0	0	0	0	0	25.0268	0	0	0	0	0	0	0	0	0	0	0	0	0	0	0	0	0	0	0	0	0	0	0	0	0	0	0
ec14c8615298e746b8f7b170186d2aa6	Microbacteriaceae	Microbacterium	0	0	0	0	0	0	0	0	0	0	25.0268	0	0	0	0	0	0	0	0	0	0	0	0	0	0	0	0	0	0	0	0	0	0	0	0	0	0	0
5bce6678691f676e6f9ab8e8cbc8a32c			0	0	0	0	0	0	0	0	0	0	0	0	0	0	0	0	0	0	0	0	0	0	0	25.0035	0	0	0	0	0	0	0	0	0	0	0	0	0	0
7741a44590d0c11252532375fbdac005	Chitinophagaceae	Sediminibacterium	0	0	0	0	0	0	0	0	0	0	0	0	0	0	0	0	0	0	0	0	0	0	0	25.0035	0	0	0	0	0	0	0	0	0	0	0	0	0	0
857b3b7b81f7f90354d5bcdb775c5c0b	Clostridiaceae	Clostridium_sensu_stricto_1	0	0	0	0	0	0	0	0	0	0	0	0	0	0	0	0	0	0	0	0	0	0	0	25.0035	0	0	0	0	0	0	0	0	0	0	0	0	0	0
8ae629679ad09364fa13ff4433a46038	Bacteroidaceae	Bacteroides	0	0	0	0	0	0	0	0	0	0	0	0	0	0	0	0	0	0	0	0	0	0	0	25.0035	0	0	0	0	0	0	0	0	0	0	0	0	0	0
ba483d6bbfff502467443a1eee4cec0f	Comamonadaceae	Diaphorobacter	0	0	0	0	0	0	0	0	0	0	0	0	0	0	0	0	0	0	0	0	0	0	14.1254	0	0	0	0	0	0	0	0	10.8689	0	0	0	0	0	0
4da2c2715f1fa115e225ce9e800c6446	Nocardiaceae	Rhodococcus	0	0	0	0	0	0	0	12.7841	0	0	0	0	0	0	0	0	0	0	0	0	0	0	0	0	0	0	0	0	0	0	0	0	12.2028	0	0	0	0	0
1a5283beba8d05b634512985bd43121a			0	0	0	0	0	0	0	0	0	0	0	0	0	24.9387	0	0	0	0	0	0	0	0	0	0	0	0	0	0	0	0	0	0	0	0	0	0	0	0
82102f6df43770a91f38503b88cd8b9c	Comamonadaceae	Pelomonas	0	0	0	0	0	0	0	0	0	0	0	0	0	24.9387	0	0	0	0	0	0	0	0	0	0	0	0	0	0	0	0	0	0	0	0	0	0	0	0
9d87c61a5afc86f8402e2eb56086f912	Barnesiellaceae	Barnesiella	0	0	0	0	0	0	0	0	0	0	0	0	0	24.9387	0	0	0	0	0	0	0	0	0	0	0	0	0	0	0	0	0	0	0	0	0	0	0	0
6cd96a6428fd86ef9eb81cd131b5a462	Veillonellaceae	Dialister	0	0	0	0	0	0	0	0	0	0	0	0	0	0	0	0	0	0	0	0	0	24.8988	0	0	0	0	0	0	0	0	0	0	0	0	0	0	0	0
d2e2a42578cadd37df6ff037fb82b7d7	Moraxellaceae	Acinetobacter	24.8264	0	0	0	0	0	0	0	0	0	0	0	0	0	0	0	0	0	0	0	0	0	0	0	0	0	0	0	0	0	0	0	0	0	0	0	0	0
c450dfd98b82ec3e825777a1f34e01bc	Rhizobiaceae	Shinella	0	0	0	0	0	0	0	0	0	0	0	0	0	0	0	0	0	0	0	0	0	0	0	0	0	0	0	0	0	0	0	0	0	24.8173	0	0	0	0
0705f6ac6f6f66597bd07ddcce3d41f0			0	0	0	0	0	0	0	0	0	0	0	0	0	0	0	0	0	0	0	0	0	0	24.8148	0	0	0	0	0	0	0	0	0	0	0	0	0	0	0
19523819cd7040263e455e48c772731f	Oscillospiraceae		0	0	0	0	0	0	0	0	0	0	0	0	0	0	0	0	0	0	0	0	0	0	24.8148	0	0	0	0	0	0	0	0	0	0	0	0	0	0	0
66b478cb5bdd371b252753a8ccb11024	Nocardiaceae	Rhodococcus	0	0	0	0	0	0	0	0	0	0	0	0	0	0	0	0	0	0	0	0	0	0	0	0	0	0	0	0	24.784	0	0	0	0	0	0	0	0	0
5d1da2ba1b99f99fec4877238b321522	Corynebacteriaceae	Lawsonella	0	0	0	24.7441	0	0	0	0	0	0	0	0	0	0	0	0	0	0	0	0	0	0	0	0	0	0	0	0	0	0	0	0	0	0	0	0	0	0
fed38a3c09f94ceda2e368d6f716671a			0	0	0	24.7441	0	0	0	0	0	0	0	0	0	0	0	0	0	0	0	0	0	0	0	0	0	0	0	0	0	0	0	0	0	0	0	0	0	0
d7dfdad1116abb2fde885f21d4706d15	Cellulomonadaceae	Cellulomonas	0	0	24.731	0	0	0	0	0	0	0	0	0	0	0	0	0	0	0	0	0	0	0	0	0	0	0	0	0	0	0	0	0	0	0	0	0	0	0
0937c00712283a1c79bc773ae7bf1673	Nocardioidaceae	Aeromicrobium	0	0	0	0	0	0	0	0	0	0	0	0	0	0	0	0	0	0	0	0	0	0	0	0	0	24.7015	0	0	0	0	0	0	0	0	0	0	0	0
b3d11106748459a2f4dfe4c1e2b1a1dd	Comamonadaceae	Comamonas	0	0	0	0	0	0	0	0	0	0	0	0	0	0	0	0	0	0	0	0	0	0	0	0	0	0	0	0	0	0	24.6711	0	0	0	0	0	0	0
6585587608d0fadb82315ade7ab3b7ba	Ruminococcaceae		0	0	0	0	0	0	0	0	24.6023	0	0	0	0	0	0	0	0	0	0	0	0	0	0	0	0	0	0	0	0	0	0	0	0	0	0	0	0	0
865a947258effe0adccceca5df50a942	Bacteroidaceae	Bacteroides	0	0	0	0	0	0	0	0	24.6023	0	0	0	0	0	0	0	0	0	0	0	0	0	0	0	0	0	0	0	0	0	0	0	0	0	0	0	0	0
88b0de7549e9595866c47b4de79527ec	Ruminococcaceae	Faecalibacterium	0	0	0	0	0	0	0	0	24.6023	0	0	0	0	0	0	0	0	0	0	0	0	0	0	0	0	0	0	0	0	0	0	0	0	0	0	0	0	0
a2de0357a7179ca639801f988ead64f8	Lachnospiraceae	Eubacterium_hallii_group	0	0	0	0	0	0	0	0	24.6023	0	0	0	0	0	0	0	0	0	0	0	0	0	0	0	0	0	0	0	0	0	0	0	0	0	0	0	0	0
e30e6473797767046c7f5072c509d229	Lachnospiraceae		0	0	0	0	0	0	0	0	24.6023	0	0	0	0	0	0	0	0	0	0	0	0	0	0	0	0	0	0	0	0	0	0	0	0	0	0	0	0	0
b641ee266e37c1623377f602543b793e	Burkholderiaceae	Burkholderia-Caballeronia-Paraburkholderia	0	0	0	0	0	0	0	0	0	0	0	0	0	0	0	0	0	0	0	0	0	0	0	0	0	0	0	0	0	0	0	24.5981	0	0	0	0	0	0
21d8b508a9e7be3cd9ba5725d5ac7ae1			0	0	0	0	0	0	0	0	0	0	0	0	0	0	0	0	0	0	0	0	0	0	0	0	0	0	0	0	0	24.5868	0	0	0	0	0	0	0	0
5a5250ca68d813b14915acebcb62d2e5	Holophagaceae		0	0	0	0	0	0	0	0	0	0	0	0	0	0	0	0	0	0	0	0	0	0	0	0	0	0	0	0	0	24.5868	0	0	0	0	0	0	0	0
a9a7a91c09b9123f1340df5dffb32718	Rhizobiaceae	Mesorhizobium	0	0	0	0	0	0	0	0	0	0	0	0	0	0	0	0	0	0	0	0	0	0	0	0	0	0	0	0	0	24.5868	0	0	0	0	0	0	0	0
b65807397890f42b6c9d5456ee38b06b	Lachnospiraceae	Roseburia	0	0	0	0	0	0	0	0	0	0	0	0	0	0	0	0	0	0	0	0	0	0	0	0	0	0	0	0	0	24.5868	0	0	0	0	0	0	0	0
ec343dac09dade81805e114a89720947	Beijerinckiaceae		0	0	0	0	0	0	0	0	0	0	0	0	0	0	0	0	0	0	0	0	0	0	0	0	0	0	0	0	0	24.5868	0	0	0	0	0	0	0	0
3e539ea91671bd09c0cd901733b8216c	Pseudomonadaceae	Pseudomonas	0	0	0	0	0	0	0	0	0	0	0	0	0	0	0	0	0	0	0	0	0	0	0	24.5404	0	0	0	0	0	0	0	0	0	0	0	0	0	0
4b93c6d58ef2a6e3b8d749d2a18b756a	Comamonadaceae	Diaphorobacter	0	0	0	0	0	0	0	0	0	0	0	0	0	0	0	0	0	0	0	0	0	0	0	24.5404	0	0	0	0	0	0	0	0	0	0	0	0	0	0
a1202690b023aca9b10139342aac916b	Bifidobacteriaceae	Bifidobacterium	0	0	0	0	0	0	0	0	0	0	0	0	0	0	0	0	0	0	0	0	0	0	0	24.5404	0	0	0	0	0	0	0	0	0	0	0	0	0	0
b66cdb480825288553d038fe2b29d9da			0	0	0	0	0	0	0	0	0	0	0	0	0	0	0	0	0	0	0	0	0	0	0	24.5404	0	0	0	0	0	0	0	0	0	0	0	0	0	0
e8e7fa5a39dd2efdbf75821fe92d592c	Lachnospiraceae	Ruminococcus_gauvreauii_group	0	0	0	0	0	0	0	0	0	0	0	0	0	0	0	0	0	0	0	0	0	0	0	24.5404	0	0	0	0	0	0	0	0	0	0	0	0	0	0
1b076bc78b0a3f00592e496df35a2071	Eubacterium_coprostanoligenes_group	Eubacterium_coprostanoligenes_group	0	0	0	0	0	0	0	0	0	0	0	0	0	24.5364	0	0	0	0	0	0	0	0	0	0	0	0	0	0	0	0	0	0	0	0	0	0	0	0
789eedf5293f706909d5cbb227475f2e			0	0	0	0	0	0	0	0	0	0	0	0	0	24.5364	0	0	0	0	0	0	0	0	0	0	0	0	0	0	0	0	0	0	0	0	0	0	0	0
ce5d99040fe2d6d57c3e2667bb60220d	Bacteroidaceae	Bacteroides	0	0	0	0	0	0	0	0	0	0	0	0	0	24.5364	0	0	0	0	0	0	0	0	0	0	0	0	0	0	0	0	0	0	0	0	0	0	0	0
19707a22b58a987a0408212f2bea6e6a	SC-I-84	SC-I-84	0	0	0	0	0	0	0	0	0	0	0	0	0	0	0	0	0	0	0	0	0	24.5098	0	0	0	0	0	0	0	0	0	0	0	0	0	0	0	0
3f6228a1b5dba097c91957e316c0a382	Rhizobiaceae	Allorhizobium-Neorhizobium-Pararhizobium-Rhizobium	24.4666	0	0	0	0	0	0	0	0	0	0	0	0	0	0	0	0	0	0	0	0	0	0	0	0	0	0	0	0	0	0	0	0	0	0	0	0	0
8b86fd4fb023c09192b31ba28047ac0d	Oscillospiraceae	Flavonifractor	24.4666	0	0	0	0	0	0	0	0	0	0	0	0	0	0	0	0	0	0	0	0	0	0	0	0	0	0	0	0	0	0	0	0	0	0	0	0	0
179fb55b4bcd965f6ebd86aec9d2f999	Dietziaceae	Dietzia	0	0	0	0	0	0	0	0	0	0	0	0	0	0	0	13.597	0	0	0	0	0	0	0	0	0	0	0	0	0	0	0	0	10.847	0	0	0	0	0
0ff4f7d791f371133fb16ba3356e9907	Lachnospiraceae	Blautia	0	0	0	0	0	0	0	0	0	0	0	0	0	0	0	0	0	0	0	0	0	0	24.4331	0	0	0	0	0	0	0	0	0	0	0	0	0	0	0
c5eb8d62031f6a75778c72e67fa581e7	Lachnospiraceae	Tyzzerella	0	0	0	0	0	0	0	0	0	0	0	0	0	0	0	0	0	0	0	0	0	0	24.4331	0	0	0	0	0	0	0	0	0	0	0	0	0	0	0
271ce68f9c9c6eefbdc618e960048f5d	Alteromonadaceae	Alteromonas	0	0	0	0	0	0	0	0	0	0	0	0	24.4242	0	0	0	0	0	0	0	0	0	0	0	0	0	0	0	0	0	0	0	0	0	0	0	0	0
fefa09913b48a9c7eed21304f3ca7ce0	B1-7BS	B1-7BS	0	0	0	0	0	0	0	0	0	0	0	0	24.4242	0	0	0	0	0	0	0	0	0	0	0	0	0	0	0	0	0	0	0	0	0	0	0	0	0
cf8d32166bdab00f29babb351131bd25	Beijerinckiaceae	Methylobacterium-Methylorubrum	0	0	0	0	0	0	0	0	0	0	0	0	0	0	0	0	0	0	0	0	0	0	0	0	0	24.2898	0	0	0	0	0	0	0	0	0	0	0	0
0ebf19f04b7e4ebbaa66ded509e9687f	Hymenobacteraceae	Hymenobacter	0	0	0	0	0	0	0	0	0	24.2784	0	0	0	0	0	0	0	0	0	0	0	0	0	0	0	0	0	0	0	0	0	0	0	0	0	0	0	0
5902b40a19896d333fb8082692c5155a	Xanthobacteraceae	Bradyrhizobium	0	0	0	0	0	0	0	0	0	24.2784	0	0	0	0	0	0	0	0	0	0	0	0	0	0	0	0	0	0	0	0	0	0	0	0	0	0	0	0
7dd3c6f84a188f37ff50ad7add5109e4	Lachnospiraceae	Blautia	0	0	0	0	0	0	0	0	0	24.2784	0	0	0	0	0	0	0	0	0	0	0	0	0	0	0	0	0	0	0	0	0	0	0	0	0	0	0	0
fb3a655823f3fde4320ba0ca00157abc	Moraxellaceae	Acinetobacter	0	0	0	0	0	0	0	0	0	24.2784	0	0	0	0	0	0	0	0	0	0	0	0	0	0	0	0	0	0	0	0	0	0	0	0	0	0	0	0
21a9cabd4c88dee527c050963d97b8d0	Sphingomonadaceae		0	0	0	24.2589	0	0	0	0	0	0	0	0	0	0	0	0	0	0	0	0	0	0	0	0	0	0	0	0	0	0	0	0	0	0	0	0	0	0
01074ce0aa6a6952310cbae7d9ca9341	Lachnospiraceae		0	0	0	0	0	0	0	0	0	0	0	0	0	24.1342	0	0	0	0	0	0	0	0	0	0	0	0	0	0	0	0	0	0	0	0	0	0	0	0
03947ca9f74595f48ac5bc06068aeec8	uncultured		0	0	0	0	0	0	0	0	0	0	0	0	0	24.1342	0	0	0	0	0	0	0	0	0	0	0	0	0	0	0	0	0	0	0	0	0	0	0	0
06240c139e3fe7690634b4e7bfd72d6e	Chitinophagaceae	Hydrotalea	0	0	0	0	0	0	0	0	0	0	0	0	0	24.1342	0	0	0	0	0	0	0	0	0	0	0	0	0	0	0	0	0	0	0	0	0	0	0	0
8720f3e18b9941b4904bf87b92242f7f			0	0	0	0	24.1324	0	0	0	0	0	0	0	0	0	0	0	0	0	0	0	0	0	0	0	0	0	0	0	0	0	0	0	0	0	0	0	0	0
923eb78749951680dc29c13ba4ef4551	Micrococcaceae	Kocuria	0	0	0	0	24.1324	0	0	0	0	0	0	0	0	0	0	0	0	0	0	0	0	0	0	0	0	0	0	0	0	0	0	0	0	0	0	0	0	0
3d4c90c2173237c9e36062b988b137ac	Microbacteriaceae	Pseudoclavibacter	0	0	0	0	0	0	0	0	0	0	0	0	0	0	0	0	0	0	0	24.1318	0	0	0	0	0	0	0	0	0	0	0	0	0	0	0	0	0	0
d00f33c419fc4ca051012284667ee1d5			0	0	0	0	0	0	0	0	0	0	0	0	0	0	0	0	0	0	0	0	0	24.1208	0	0	0	0	0	0	0	0	0	0	0	0	0	0	0	0
1ae0d0a5ceaf335fbfdd53963b9e04e6	Mycobacteriaceae	Mycobacterium	24.1068	0	0	0	0	0	0	0	0	0	0	0	0	0	0	0	0	0	0	0	0	0	0	0	0	0	0	0	0	0	0	0	0	0	0	0	0	0
965585b4eaa727216eae2477f27cf815	Oscillospiraceae	Flavonifractor	24.1068	0	0	0	0	0	0	0	0	0	0	0	0	0	0	0	0	0	0	0	0	0	0	0	0	0	0	0	0	0	0	0	0	0	0	0	0	0
124d23e89f710742e6dbe2a87c23a9f8			0	0	0	0	0	0	0	0	0	0	0	0	0	0	0	0	0	0	0	0	0	0	0	0	0	0	0	0	0	0	24.0836	0	0	0	0	0	0	0
b8b9d3293f930f8e6cbfc18e30d04063	Comamonadaceae	Curvibacter	0	0	0	0	0	0	0	0	0	0	0	0	0	0	0	0	0	0	0	0	0	0	0	0	0	0	0	0	0	0	24.0836	0	0	0	0	0	0	0
b5ab1e15804161cf2d1f2da4c10f08aa	Oscillospiraceae		0	0	0	0	0	0	0	0	0	0	0	0	0	0	24.0809	0	0	0	0	0	0	0	0	0	0	0	0	0	0	0	0	0	0	0	0	0	0	0
16fae62a239a09d460980b3485511461	KD4-96	KD4-96	0	0	0	0	0	0	0	0	0	0	0	0	0	0	0	0	0	0	0	0	0	0	0	24.0774	0	0	0	0	0	0	0	0	0	0	0	0	0	0
2d6b9b3e2e2e8a54be867412c34a8974	Clostridiaceae	Clostridium_sensu_stricto_1	0	0	0	0	0	0	0	0	0	0	0	0	0	0	0	0	0	0	0	0	0	0	0	24.0774	0	0	0	0	0	0	0	0	0	0	0	0	0	0
f6a857122c99c879ae75775c15eb6b90	Carnobacteriaceae	Granulicatella	0	0	0	0	0	0	0	0	0	0	0	0	0	0	0	0	0	0	0	0	0	0	0	24.0774	0	0	0	0	0	0	0	0	0	0	0	0	0	0
b6e075045cb924029448b37885b990f1	Rhizobiaceae	Allorhizobium-Neorhizobium-Pararhizobium-Rhizobium	0	0	24.0626	0	0	0	0	0	0	0	0	0	0	0	0	0	0	0	0	0	0	0	0	0	0	0	0	0	0	0	0	0	0	0	0	0	0	0
2bdc255a4569dc1a52985c9342871f50	Lachnospiraceae	Lachnospiraceae_FCS020_group	0	0	0	0	0	0	0	0	24.0555	0	0	0	0	0	0	0	0	0	0	0	0	0	0	0	0	0	0	0	0	0	0	0	0	0	0	0	0	0
4dd01659f184855c216e4ef6260977f7	Lachnospiraceae	Roseburia	0	0	0	0	0	0	0	0	24.0555	0	0	0	0	0	0	0	0	0	0	0	0	0	0	0	0	0	0	0	0	0	0	0	0	0	0	0	0	0
8915dcda043821862e0d8fef5999ecb8	Psychromonadaceae	Psychromonas	0	0	0	0	0	0	0	0	24.0555	0	0	0	0	0	0	0	0	0	0	0	0	0	0	0	0	0	0	0	0	0	0	0	0	0	0	0	0	0
a19809bc4e4bba0d0a6b2663ccb03479	Oscillospiraceae		0	0	0	0	0	0	0	0	24.0555	0	0	0	0	0	0	0	0	0	0	0	0	0	0	0	0	0	0	0	0	0	0	0	0	0	0	0	0	0
e6304f242bee77a8b2dbc42f2f708eff	Rikenellaceae	Alistipes	0	0	0	0	0	0	0	0	24.0555	0	0	0	0	0	0	0	0	0	0	0	0	0	0	0	0	0	0	0	0	0	0	0	0	0	0	0	0	0
e68322a6c340392c55351eea39e60c53			0	0	0	0	0	0	0	0	24.0555	0	0	0	0	0	0	0	0	0	0	0	0	0	0	0	0	0	0	0	0	0	0	0	0	0	0	0	0	0
57b77baaaf6694140d29dbe6650b0614			0	0	0	0	0	0	0	0	0	0	0	0	0	0	0	0	0	0	0	0	0	0	24.0513	0	0	0	0	0	0	0	0	0	0	0	0	0	0	0
d2af6e861003f1ae29c033fa38b57e3b	Lachnospiraceae	Blautia	0	0	0	0	0	0	0	0	0	0	0	0	0	0	0	0	0	0	0	0	0	0	24.0513	0	0	0	0	0	0	0	0	0	0	0	0	0	0	0
26c925ecd3941c837754aa93c85dea6a	Bacteroidaceae	Bacteroides	0	0	0	0	0	0	0	0	0	0	0	0	24.0484	0	0	0	0	0	0	0	0	0	0	0	0	0	0	0	0	0	0	0	0	0	0	0	0	0
9c988842f84bc84c736566bb3d70edc9	Rikenellaceae	Alistipes	0	0	0	0	0	0	0	0	0	0	0	0	24.0484	0	0	0	0	0	0	0	0	0	0	0	0	0	0	0	0	0	0	0	0	0	0	0	0	0
f30cbfd44dbc13d4917ecffeb0a7d2b2	Beijerinckiaceae	Bosea	0	24.0436	0	0	0	0	0	0	0	0	0	0	0	0	0	0	0	0	0	0	0	0	0	0	0	0	0	0	0	0	0	0	0	0	0	0	0	0
41faf1c76340ffb15f90f94eece6f428	Oxalobacteraceae	Massilia	0	0	0	0	0	0	0	0	0	0	0	0	0	0	0	0	0	0	0	0	0	0	0	0	0	0	0	0	0	0	0	24.0261	0	0	0	0	0	0
f3ed35647029d588e593718e5766cd6f	Comamonadaceae	Delftia	0	0	0	0	0	0	0	0	0	0	0	0	0	0	0	0	0	0	0	0	0	0	0	0	0	0	0	0	0	0	0	24.0261	0	0	0	0	0	0
0e101a7fe68634a0321b8f596b1b3a70	Ruminococcaceae	Faecalibacterium	0	0	0	0	0	0	0	0	0	0	24.0053	0	0	0	0	0	0	0	0	0	0	0	0	0	0	0	0	0	0	0	0	0	0	0	0	0	0	0
7b4a4060a341e0cd201a97369e4c06fa	Lachnospiraceae	Fusicatenibacter	0	0	0	0	0	0	0	0	0	0	24.0053	0	0	0	0	0	0	0	0	0	0	0	0	0	0	0	0	0	0	0	0	0	0	0	0	0	0	0
08a72819241988994f153124e9b67d61	Ruminococcaceae	Ruminococcus	0	0	0	0	0	0	0	0	0	0	0	0	12.4	0	0	0	0	0	0	0	0	0	11.453	0	0	0	0	0	0	0	0	0	0	0	0	0	0	0
1c09e815968f43c66324bd10c2698e1f	Rhodobacteraceae	Paracoccus	0	0	0	0	0	0	0	0	0	13.488	0	0	0	0	0	0	0	0	0	0	0	0	0	0	0	0	0	0	0	0	0	10.2969	0	0	0	0	0	0
558120131598081a58289d3b4c9ab3d5	Comamonadaceae	Aquabacterium	0	0	0	23.7737	0	0	0	0	0	0	0	0	0	0	0	0	0	0	0	0	0	0	0	0	0	0	0	0	0	0	0	0	0	0	0	0	0	0
a756fd7f937712b6abdfff09b944a3cc	Brevibacteriaceae	Brevibacterium	0	0	0	23.7737	0	0	0	0	0	0	0	0	0	0	0	0	0	0	0	0	0	0	0	0	0	0	0	0	0	0	0	0	0	0	0	0	0	0
30f48c6d575ab8328c468e9463b29fdc	Microbacteriaceae	Agrococcus	0	0	0	0	0	0	0	0	0	0	0	23.7725	0	0	0	0	0	0	0	0	0	0	0	0	0	0	0	0	0	0	0	0	0	0	0	0	0	0
4f7be052c9d04d993c57c46df487205e	Bacillaceae	Bacillus	23.747	0	0	0	0	0	0	0	0	0	0	0	0	0	0	0	0	0	0	0	0	0	0	0	0	0	0	0	0	0	0	0	0	0	0	0	0	0
2de5d9376976cc2f2b728e429f784e68	uncultured		0	0	0	0	0	0	0	0	0	0	0	0	0	23.7319	0	0	0	0	0	0	0	0	0	0	0	0	0	0	0	0	0	0	0	0	0	0	0	0
d2ae5cdc38fc606096bae754b89301d9	Ruminococcaceae	Faecalibacterium	0	0	0	0	0	0	0	0	0	0	0	0	0	23.7319	0	0	0	0	0	0	0	0	0	0	0	0	0	0	0	0	0	0	0	0	0	0	0	0
8a17791fbdf5b8a56bfc1353b9c58f1c	Paenibacillaceae	Paenibacillus	0	0	0	0	0	0	0	0	0	0	0	0	0	0	0	23.6976	0	0	0	0	0	0	0	0	0	0	0	0	0	0	0	0	0	0	0	0	0	0
6261c6c28232f255924e1fcab8a62417	Ruminococcaceae	Subdoligranulum	0	0	0	0	0	0	0	0	0	0	0	0	12.0242	11.6649	0	0	0	0	0	0	0	0	0	0	0	0	0	0	0	0	0	0	0	0	0	0	0	0
a712777f66e28a93aba11dee801b681a	Lachnospiraceae	Lachnospiraceae_NK4A136_group	0	0	0	0	0	0	0	0	0	0	0	0	23.6726	0	0	0	0	0	0	0	0	0	0	0	0	0	0	0	0	0	0	0	0	0	0	0	0	0
45c05a1c39008c9bd4a6ce319ec4ef6b	Oscillospiraceae		0	0	0	0	0	0	0	0	0	0	0	0	0	0	0	0	0	0	0	0	0	0	23.6695	0	0	0	0	0	0	0	0	0	0	0	0	0	0	0
8151d10ed9c67c5bfac37b9753a2f348	Rikenellaceae	Alistipes	0	0	0	0	0	0	0	0	0	0	0	0	0	0	0	0	0	0	0	0	0	0	23.6695	0	0	0	0	0	0	0	0	0	0	0	0	0	0	0
b5456818f568816c7bffeee946d36d15			0	0	0	0	0	0	0	0	0	0	0	0	0	0	0	0	0	0	0	0	0	0	23.6695	0	0	0	0	0	0	0	0	0	0	0	0	0	0	0
bbfc5256e56adcecc00f6916e8091e8d	Neisseriaceae		0	0	0	0	0	0	0	0	0	0	0	0	0	0	0	0	0	0	0	0	0	0	23.6695	0	0	0	0	0	0	0	0	0	0	0	0	0	0	0
c46069cf7433d32f8645352c5a3a6e95	Bacteroidaceae	Bacteroides	0	0	0	0	0	0	0	0	0	0	0	0	0	0	0	0	0	0	0	0	0	0	23.6695	0	0	0	0	0	0	0	0	0	0	0	0	0	0	0
fd207aaabc67075f864fbf8b7e9222e2	Comamonadaceae	Pelomonas	0	0	0	0	23.6498	0	0	0	0	0	0	0	0	0	0	0	0	0	0	0	0	0	0	0	0	0	0	0	0	0	0	0	0	0	0	0	0	0
8fd9c63cd5625ae507db0ca167ea0f6b	Prevotellaceae	Prevotella	0	0	0	0	0	0	0	0	0	0	0	0	0	0	0	0	0	0	0	0	23.6147	0	0	0	0	0	0	0	0	0	0	0	0	0	0	0	0	0
a2d9b0622f6903b86da618c2cc9b029b	Oxalobacteraceae	Janthinobacterium	0	0	0	0	0	0	0	0	0	0	0	0	0	0	0	0	0	0	0	0	0	0	0	23.6144	0	0	0	0	0	0	0	0	0	0	0	0	0	0
afa596f9e84dc00446939d70e616b7a5	Lachnospiraceae	Blautia	0	0	0	0	0	0	0	0	0	0	0	0	0	0	0	0	0	0	0	0	0	0	0	23.6144	0	0	0	0	0	0	0	0	0	0	0	0	0	0
75b5a195f6ec9fb632a948f56c8a3e59	Vibrionaceae	Vibrio	0	0	0	0	0	0	0	0	0	11.8694	0	0	0	11.6649	0	0	0	0	0	0	0	0	0	0	0	0	0	0	0	0	0	0	0	0	0	0	0	0
1b9cf63d2cc375796e632ad84d13b844	Lachnospiraceae		0	0	0	0	0	0	0	0	23.5088	0	0	0	0	0	0	0	0	0	0	0	0	0	0	0	0	0	0	0	0	0	0	0	0	0	0	0	0	0
2652a6256013e4848c90be437f878b2d			0	0	0	0	0	0	0	0	23.5088	0	0	0	0	0	0	0	0	0	0	0	0	0	0	0	0	0	0	0	0	0	0	0	0	0	0	0	0	0
73d2d1dc581d86d6fbaa2633fdb4b816	Peptostreptococcaceae	Romboutsia	0	0	0	0	0	0	0	0	23.5088	0	0	0	0	0	0	0	0	0	0	0	0	0	0	0	0	0	0	0	0	0	0	0	0	0	0	0	0	0
851876d44abfe34d0fbd4a07db6a9830	Bacteroidaceae	Bacteroides	0	0	0	0	0	0	0	0	23.5088	0	0	0	0	0	0	0	0	0	0	0	0	0	0	0	0	0	0	0	0	0	0	0	0	0	0	0	0	0
8a00055add85e4746fad91a15474e708	Bacteroidaceae	Bacteroides	0	0	0	0	0	0	0	0	23.5088	0	0	0	0	0	0	0	0	0	0	0	0	0	0	0	0	0	0	0	0	0	0	0	0	0	0	0	0	0
9d4f78ad85a3155632c819a0dd06e498			0	0	0	0	0	0	0	0	23.5088	0	0	0	0	0	0	0	0	0	0	0	0	0	0	0	0	0	0	0	0	0	0	0	0	0	0	0	0	0
a3d088504fac5a8960ff6fa6fe25b907	Lachnospiraceae		0	0	0	0	0	0	0	0	23.5088	0	0	0	0	0	0	0	0	0	0	0	0	0	0	0	0	0	0	0	0	0	0	0	0	0	0	0	0	0
ddf9d7e2c13723f63188ee87a7509513			0	0	0	0	0	0	0	0	23.5088	0	0	0	0	0	0	0	0	0	0	0	0	0	0	0	0	0	0	0	0	0	0	0	0	0	0	0	0	0
e332f91a5f609e0eaab75d67a62e64ee	Lachnospiraceae		0	0	0	0	0	0	0	0	23.5088	0	0	0	0	0	0	0	0	0	0	0	0	0	0	0	0	0	0	0	0	0	0	0	0	0	0	0	0	0
f19b4df25185a23f3453f312424c5c4a	Xanthobacteraceae	Bradyrhizobium	0	0	0	0	0	0	0	0	23.5088	0	0	0	0	0	0	0	0	0	0	0	0	0	0	0	0	0	0	0	0	0	0	0	0	0	0	0	0	0
f47373ac580f0ce563dff888dd35c85c	Sphingomonadaceae	Sphingobium	0	0	0	0	0	0	0	0	23.5088	0	0	0	0	0	0	0	0	0	0	0	0	0	0	0	0	0	0	0	0	0	0	0	0	0	0	0	0	0
ff88b2daa851555981021b502e377258	Ruminococcaceae	Faecalibacterium	0	0	0	0	0	0	0	0	23.5088	0	0	0	0	0	0	0	0	0	0	0	0	0	0	0	0	0	0	0	0	0	0	0	0	0	0	0	0	0
1876918293ffdaf5799530a8ce81997f			0	0	0	0	0	0	0	0	0	0	0	0	0	0	0	0	0	0	0	0	0	0	0	0	0	0	0	0	0	0	23.4962	0	0	0	0	0	0	0
b57152a44dbc7190d8822d5b7705f0d9	Spirosomaceae	Arcicella	0	0	0	0	0	0	0	0	0	0	0	0	0	0	0	0	0	0	0	0	0	0	0	0	0	0	0	0	0	0	23.4962	0	0	0	0	0	0	0
b60e0f5850e0baf9fe24e110b91e23a1	Chloroplast	Chloroplast	0	0	0	0	0	0	0	0	0	0	0	0	0	0	0	0	0	0	0	0	0	0	0	0	0	0	0	0	0	0	23.4962	0	0	0	0	0	0	0
159a359c29ebf490fd525a163853975f	Corynebacteriaceae	Corynebacterium	0	0	0	0	0	0	0	0	0	0	23.4946	0	0	0	0	0	0	0	0	0	0	0	0	0	0	0	0	0	0	0	0	0	0	0	0	0	0	0
30b56742ded1249fdf3e4bb07b01b187	Muribaculaceae	Muribaculaceae	0	0	0	0	0	0	0	0	0	0	23.4946	0	0	0	0	0	0	0	0	0	0	0	0	0	0	0	0	0	0	0	0	0	0	0	0	0	0	0
473896409646d1360201c14347fd2b43	Ruminococcaceae	Faecalibacterium	0	0	0	0	0	0	0	0	0	0	23.4946	0	0	0	0	0	0	0	0	0	0	0	0	0	0	0	0	0	0	0	0	0	0	0	0	0	0	0
ae61f222dc1b15f9a3c5665a42f0d2be	Oscillospiraceae	NK4A214_group	0	0	0	0	0	0	0	0	0	0	23.4946	0	0	0	0	0	0	0	0	0	0	0	0	0	0	0	0	0	0	0	0	0	0	0	0	0	0	0
74c2bc07641de03299d88c9249b59bc0	Comamonadaceae	Delftia	0	0	0	0	0	0	0	0	0	0	0	0	0	0	0	0	0	0	0	0	0	0	0	0	0	0	0	0	0	0	0	23.454	0	0	0	0	0	0
aafd4423a7e986b7e362d5f280fba71f	Microbacteriaceae	Microbacterium	0	0	0	0	0	0	0	0	0	0	0	0	0	0	0	0	0	0	23.3879	0	0	0	0	0	0	0	0	0	0	0	0	0	0	0	0	0	0	0
58c4c25b4f1fbce2d6b172a0df98de21			0	0	0	0	0	0	0	0	0	0	0	0	0	23.3297	0	0	0	0	0	0	0	0	0	0	0	0	0	0	0	0	0	0	0	0	0	0	0	0
ec8b4baabe153bda1d964678d29d5982	Beijerinckiaceae	Bosea	0	0	0	0	0	0	0	10.3871	0	0	0	0	0	0	0	0	0	0	0	12.9402	0	0	0	0	0	0	0	0	0	0	0	0	0	0	0	0	0	0
b4686b225f59de08bcb5b8ce892e7715	Devosiaceae	Devosia	0	0	0	0	0	0	0	0	0	0	0	0	0	0	0	23.3091	0	0	0	0	0	0	0	0	0	0	0	0	0	0	0	0	0	0	0	0	0	0
61e9afa8549312fcafb4a76c680d263d	Rhodanobacteraceae	Dyella	0	0	0	0	0	0	0	0	0	0	0	0	23.2969	0	0	0	0	0	0	0	0	0	0	0	0	0	0	0	0	0	0	0	0	0	0	0	0	0
fa418288d7afae101315df8af3110136	Comamonadaceae	Aquabacterium	0	0	0	23.2885	0	0	0	0	0	0	0	0	0	0	0	0	0	0	0	0	0	0	0	0	0	0	0	0	0	0	0	0	0	0	0	0	0	0
3edbbf050a82567e6c557a06e84fc365	Sphingomonadaceae	DSSF69	0	0	0	23.2885	0	0	0	0	0	0	0	0	0	0	0	0	0	0	0	0	0	0	0	0	0	0	0	0	0	0	0	0	0	0	0	0	0	0
f846b39affebe9685b579955eac09d55			0	0	0	23.2885	0	0	0	0	0	0	0	0	0	0	0	0	0	0	0	0	0	0	0	0	0	0	0	0	0	0	0	0	0	0	0	0	0	0
42aa25d25b332200837f3b202da9e7ea	Ruminococcaceae	Ruminococcus	0	0	0	0	0	0	0	0	0	0	0	0	0	0	0	0	0	0	0	0	0	0	23.2878	0	0	0	0	0	0	0	0	0	0	0	0	0	0	0
890b3522df769c2bd3bbd4d3c0839ae0			0	0	0	0	0	0	0	0	0	0	0	0	0	0	0	0	0	0	0	0	0	0	23.2878	0	0	0	0	0	0	0	0	0	0	0	0	0	0	0
aa7a77f111ebcfa8a637fe40851223dd	Barnesiellaceae	Barnesiella	0	0	0	0	0	0	0	0	0	0	0	0	0	0	0	0	0	0	0	0	0	0	23.2878	0	0	0	0	0	0	0	0	0	0	0	0	0	0	0
17a0afcbb46a81040ae1426abb859327	Microbacteriaceae	Agrococcus	0	0	0	0	0	0	0	0	0	0	0	0	0	0	23.2782	0	0	0	0	0	0	0	0	0	0	0	0	0	0	0	0	0	0	0	0	0	0	0
375477c4296bf1bfb96bb4c6a9014588			0	0	0	0	0	0	0	0	0	0	0	0	0	0	0	0	0	0	0	0	0	0	0	0	0	0	0	0	0	23.2209	0	0	0	0	0	0	0	0
52e48a07b15a43a6d34e987e2a01210a	Oscillospiraceae	NK4A214_group	0	0	0	0	0	0	0	0	0	0	0	0	0	0	0	0	0	0	0	0	0	0	0	0	0	0	0	0	0	23.2209	0	0	0	0	0	0	0	0
901a9638fb8e04605ac245bfae8b4187	Bacteroidaceae	Bacteroides	0	0	0	0	0	0	0	0	0	0	0	0	0	0	0	0	0	0	0	0	0	0	0	0	0	0	0	0	0	23.2209	0	0	0	0	0	0	0	0
91c9bd53f8a57cbe232f74f9135568ca	Bacteroidaceae	Bacteroides	0	0	0	0	0	0	0	0	0	0	0	0	0	0	0	0	0	0	0	0	0	0	0	0	0	0	0	0	0	23.2209	0	0	0	0	0	0	0	0
d61d1858fe55e37a198f9a4cf5a54918	Prevotellaceae	Prevotella	0	0	0	0	0	0	0	0	0	0	0	0	0	0	0	0	0	0	0	0	0	0	0	0	0	0	0	0	0	23.2209	0	0	0	0	0	0	0	0
46b99835d990556e67517fc04d97a8e4	uncultured		0	0	0	0	0	0	0	0	0	0	0	0	0	0	0	0	0	0	0	0	23.2075	0	0	0	0	0	0	0	0	0	0	0	0	0	0	0	0	0
a6fa85c62661de27214d89d570585ad3	Methanobacteriaceae	Methanobrevibacter	0	0	0	0	0	0	0	0	0	0	0	0	0	0	0	0	0	0	0	0	23.2075	0	0	0	0	0	0	0	0	0	0	0	0	0	0	0	0	0
0f76512e1b3e56df6b16c80ae857627b	Deinococcaceae	Deinococcus	0	0	0	0	0	0	0	0	0	23.1994	0	0	0	0	0	0	0	0	0	0	0	0	0	0	0	0	0	0	0	0	0	0	0	0	0	0	0	0
2a19c4b86efcb1fcee9dd61e14e3582c	Prevotellaceae	Prevotellaceae_NK3B31_group	0	0	0	0	0	0	0	0	0	23.1994	0	0	0	0	0	0	0	0	0	0	0	0	0	0	0	0	0	0	0	0	0	0	0	0	0	0	0	0
5b1ba883188cc901db7e304be159b902	Enterobacteriaceae	Raoultella	0	0	0	0	0	0	0	0	0	23.1994	0	0	0	0	0	0	0	0	0	0	0	0	0	0	0	0	0	0	0	0	0	0	0	0	0	0	0	0
863e2b7f7ebc49eab066ed4e0213fff2	Lachnospiraceae	Coprococcus	0	0	0	0	0	0	0	0	0	23.1994	0	0	0	0	0	0	0	0	0	0	0	0	0	0	0	0	0	0	0	0	0	0	0	0	0	0	0	0
e05372b08e9ed942fd367d7c64d8cf2d			0	0	0	0	0	0	0	0	0	23.1994	0	0	0	0	0	0	0	0	0	0	0	0	0	0	0	0	0	0	0	0	0	0	0	0	0	0	0	0
02a309fe099f2d3087bbad7ee11402bf	Corynebacteriaceae	Corynebacterium	0	0	0	0	0	0	0	0	0	0	0	0	0	0	0	0	0	0	0	0	0	0	0	23.1514	0	0	0	0	0	0	0	0	0	0	0	0	0	0
fffb5e91ee731358c8c380f5e2220783	Ruminococcaceae	Subdoligranulum	0	0	0	0	0	0	0	0	0	0	0	0	0	0	0	0	0	0	0	0	0	0	0	23.1514	0	0	0	0	0	0	0	0	0	0	0	0	0	0
c8cdc9ee8bdf60351865d29aa81666f6			23.0274	0	0	0	0	0	0	0	0	0	0	0	0	0	0	0	0	0	0	0	0	0	0	0	0	0	0	0	0	0	0	0	0	0	0	0	0	0
d2408afcb9cd1efffb51bb4419348d31	Rhizobiaceae	Neorhizobium	23.0274	0	0	0	0	0	0	0	0	0	0	0	0	0	0	0	0	0	0	0	0	0	0	0	0	0	0	0	0	0	0	0	0	0	0	0	0	0
1a0421d829e97048f26984b1e6579464	Ruminococcaceae	Faecalibacterium	0	0	0	0	0	0	0	0	0	0	22.9838	0	0	0	0	0	0	0	0	0	0	0	0	0	0	0	0	0	0	0	0	0	0	0	0	0	0	0
77905d98ef42d87d860f6533cf5a8883			0	0	0	0	0	0	0	0	0	0	22.9838	0	0	0	0	0	0	0	0	0	0	0	0	0	0	0	0	0	0	0	0	0	0	0	0	0	0	0
909d683501bb3e113dffa9fe49c20f9c	Akkermansiaceae	Akkermansia	0	0	0	0	0	0	0	0	0	0	22.9838	0	0	0	0	0	0	0	0	0	0	0	0	0	0	0	0	0	0	0	0	0	0	0	0	0	0	0
bd29725525c3c86d67a50948d3330a81	Microbacteriaceae		0	0	0	0	0	0	0	0	0	0	0	0	0	0	0	0	22.9781	0	0	0	0	0	0	0	0	0	0	0	0	0	0	0	0	0	0	0	0	0
12600990f7a5dd4e7e01ee8b9cee86d7			0	0	0	0	0	0	0	0	22.9621	0	0	0	0	0	0	0	0	0	0	0	0	0	0	0	0	0	0	0	0	0	0	0	0	0	0	0	0	0
1e68e5069b10f91f15607ac3019f3d7d			0	0	0	0	0	0	0	0	22.9621	0	0	0	0	0	0	0	0	0	0	0	0	0	0	0	0	0	0	0	0	0	0	0	0	0	0	0	0	0
395afcbc42d1a59efbaab365a4b152f7			0	0	0	0	0	0	0	0	22.9621	0	0	0	0	0	0	0	0	0	0	0	0	0	0	0	0	0	0	0	0	0	0	0	0	0	0	0	0	0
58579344c255f2f3e017e1d3884cf184	Ruminococcaceae		0	0	0	0	0	0	0	0	22.9621	0	0	0	0	0	0	0	0	0	0	0	0	0	0	0	0	0	0	0	0	0	0	0	0	0	0	0	0	0
74739fb752b35acd3e86deca0089f22a	Bacteroidaceae	Bacteroides	0	0	0	0	0	0	0	0	22.9621	0	0	0	0	0	0	0	0	0	0	0	0	0	0	0	0	0	0	0	0	0	0	0	0	0	0	0	0	0
a5ce7b820d64303481f6bfe14d27300a			0	0	0	0	0	0	0	0	22.9621	0	0	0	0	0	0	0	0	0	0	0	0	0	0	0	0	0	0	0	0	0	0	0	0	0	0	0	0	0
f176f1f3b5e937e59c3ceb9953ef08f3	Lachnospiraceae	Blautia	0	0	0	0	0	0	0	0	22.9621	0	0	0	0	0	0	0	0	0	0	0	0	0	0	0	0	0	0	0	0	0	0	0	0	0	0	0	0	0
f1c05e2dc2947fd3ea311dcd51b66608	Lachnospiraceae	Dorea	0	0	0	0	0	0	0	0	22.9621	0	0	0	0	0	0	0	0	0	0	0	0	0	0	0	0	0	0	0	0	0	0	0	0	0	0	0	0	0
f1c7e4afad3bcaf3319f894b509f3beb	Sphingomonadaceae	Sphingobium	0	0	0	0	0	0	0	0	22.9621	0	0	0	0	0	0	0	0	0	0	0	0	0	0	0	0	0	0	0	0	0	0	0	0	0	0	0	0	0
fdc861eed7ce45b23a669179491a1bc3	Staphylococcaceae	Staphylococcus	0	0	0	0	0	0	0	0	22.9621	0	0	0	0	0	0	0	0	0	0	0	0	0	0	0	0	0	0	0	0	0	0	0	0	0	0	0	0	0
588598089f8c8b05296525c0707ad81e	Mycobacteriaceae	Mycobacterium	0	0	0	0	0	0	0	0	0	0	0	0	0	0	0	0	0	0	0	0	0	22.9536	0	0	0	0	0	0	0	0	0	0	0	0	0	0	0	0
10ca00cbd804c5e9e9f01e1687585a54	Leptospirillaceae	Leptospirillum	0	0	0	0	0	0	0	0	0	0	0	0	0	22.9275	0	0	0	0	0	0	0	0	0	0	0	0	0	0	0	0	0	0	0	0	0	0	0	0
2bde80428e248110fbfddc2f34de2763			0	0	0	0	0	0	0	0	0	0	0	0	22.9211	0	0	0	0	0	0	0	0	0	0	0	0	0	0	0	0	0	0	0	0	0	0	0	0	0
f3f85e780b7e62ef54d804cb78c4741d	Barnesiellaceae		0	0	0	0	0	0	0	0	0	0	0	0	22.9211	0	0	0	0	0	0	0	0	0	0	0	0	0	0	0	0	0	0	0	0	0	0	0	0	0
5b6f38952608fbafc619cbaf84b143e0	Verrucomicrobiaceae		0	0	0	0	0	0	0	0	0	0	0	0	0	0	0	0	0	0	0	0	0	0	0	0	0	0	0	0	0	0	22.9088	0	0	0	0	0	0	0
d956ef1230b44ec2f3f19e2f62a96c00	Lachnospiraceae	Fusicatenibacter	0	0	0	0	0	0	0	0	0	0	0	0	0	0	0	0	0	0	0	0	0	0	0	0	0	0	0	0	0	0	22.9088	0	0	0	0	0	0	0
9905b6619174a4e72ea907242212f555	Acetobacteraceae		0	0	0	0	0	0	0	0	0	0	0	0	0	0	0	0	0	0	0	0	0	0	22.906	0	0	0	0	0	0	0	0	0	0	0	0	0	0	0
09afebb18ccdf19916388cd0ae71a479	Beggiatoaceae		0	0	0	0	0	0	0	0	0	0	0	0	0	0	0	0	0	0	0	0	0	0	0	0	0	0	0	0	0	0	0	22.882	0	0	0	0	0	0
5cdd31bcf40b15f7e6bc2afbbfc183fb	0319-6G20	0319-6G20	0	0	0	0	0	0	0	0	0	0	0	0	0	0	0	0	0	0	0	0	0	0	0	0	0	0	0	0	0	0	0	22.882	0	0	0	0	0	0
53cb62e1d38177feea9cc4e56cbe988d			0	0	0	22.8034	0	0	0	0	0	0	0	0	0	0	0	0	0	0	0	0	0	0	0	0	0	0	0	0	0	0	0	0	0	0	0	0	0	0
13732d6f3c9a87c1f7d1717680f1f446	Comamonadaceae	Pelomonas	0	0	0	0	0	0	0	0	0	0	0	0	0	0	0	0	0	0	0	0	22.8004	0	0	0	0	0	0	0	0	0	0	0	0	0	0	0	0	0
32adea9c62870858e5ac4f6dd354d901	Burkholderiaceae	Burkholderia-Caballeronia-Paraburkholderia	0	0	0	0	0	0	0	0	0	0	0	0	0	0	0	0	0	0	0	0	22.8004	0	0	0	0	0	0	0	0	0	0	0	0	0	0	0	0	0
80c24d07939674fac2a6897362fdcbc7	Beijerinckiaceae	1174-901-12	0	0	0	0	0	0	0	0	0	0	0	0	0	0	0	0	0	0	0	0	22.8004	0	0	0	0	0	0	0	0	0	0	0	0	0	0	0	0	0
663ba04bd9f19f8964960667f84c62cc	Sphingomonadaceae	Sphingomonas	0	0	0	0	0	0	0	0	0	0	0	0	0	0	0	0	0	0	0	0	0	0	0	0	22.7959	0	0	0	0	0	0	0	0	0	0	0	0	0
c6fae6cae7cc12e4ea51ac09c44fe8f9	Acetobacteraceae	Roseomonas	0	0	0	0	0	0	0	0	0	0	0	0	0	0	0	0	0	0	0	0	0	0	0	0	0	0	0	0	0	0	0	0	0	0	0	0	0	22.7302
6b204fd9c3638df450ecbe13e54e62ac	Ruminococcaceae	Faecalibacterium	0	0	0	0	0	0	0	0	0	0	0	0	0	0	0	0	0	0	0	0	0	0	0	22.6883	0	0	0	0	0	0	0	0	0	0	0	0	0	0
d8958f5b2061c8b413397c07e0c571a6			0	0	0	0	22.6845	0	0	0	0	0	0	0	0	0	0	0	0	0	0	0	0	0	0	0	0	0	0	0	0	0	0	0	0	0	0	0	0	0
254fc9b68a857d875b722a240f58a809	Lachnospiraceae	Lachnospira	22.6676	0	0	0	0	0	0	0	0	0	0	0	0	0	0	0	0	0	0	0	0	0	0	0	0	0	0	0	0	0	0	0	0	0	0	0	0	0
7826ea91cce176e2be454aafec7204b8			0	0	0	0	0	0	0	0	0	22.6598	0	0	0	0	0	0	0	0	0	0	0	0	0	0	0	0	0	0	0	0	0	0	0	0	0	0	0	0
73ea0630531bad599ca69a2d2093a027	Bacteroidaceae	Bacteroides	0	0	0	0	0	0	0	0	0	0	0	0	0	0	0	0	0	0	0	0	0	0	0	0	0	22.6431	0	0	0	0	0	0	0	0	0	0	0	0
ed9c7d993500682a74992ad0418f1ecb	Peptostreptococcaceae	Intestinibacter	0	0	0	0	0	0	0	0	0	0	0	0	0	0	0	0	0	0	0	0	0	0	0	0	0	22.6431	0	0	0	0	0	0	0	0	0	0	0	0
f8055f0cf2ee0280d5248ad608550ed3	Sporichthyaceae	Sporichthyaceae	0	0	0	0	0	0	0	0	0	0	0	0	0	0	0	0	0	0	0	0	0	22.5646	0	0	0	0	0	0	0	0	0	0	0	0	0	0	0	0
ae3b1e48fb7c4762df8745668214cf86	Comamonadaceae	Pelomonas	0	0	0	0	0	0	0	0	0	0	0	0	22.5454	0	0	0	0	0	0	0	0	0	0	0	0	0	0	0	0	0	0	0	0	0	0	0	0	0
2c2bf7df2ffcb77379562efec92f4426			0	0	0	0	0	0	0	0	0	0	0	0	22.5454	0	0	0	0	0	0	0	0	0	0	0	0	0	0	0	0	0	0	0	0	0	0	0	0	0
3d0c52ee6462e05e273f762982a6cf01	Ruminococcaceae	Ruminococcus	0	0	0	0	0	0	0	0	0	0	0	0	22.5454	0	0	0	0	0	0	0	0	0	0	0	0	0	0	0	0	0	0	0	0	0	0	0	0	0
e667d2182b776d0113be3100a353483f	Eggerthellaceae		0	0	0	0	0	0	0	0	0	0	0	0	22.5454	0	0	0	0	0	0	0	0	0	0	0	0	0	0	0	0	0	0	0	0	0	0	0	0	0
d98cfb9706b1dc189ce9418eba399201	Lachnospiraceae	Lachnoclostridium	0	0	0	0	0	0	0	0	0	0	0	0	0	0	0	0	0	0	0	0	0	0	0	0	0	0	0	0	0	22.5379	0	0	0	0	0	0	0	0
0fef2c6b730e3befc12d6064649195d6			0	0	0	0	0	0	0	0	0	0	0	0	0	22.5252	0	0	0	0	0	0	0	0	0	0	0	0	0	0	0	0	0	0	0	0	0	0	0	0
ab6133b365322545379148b374b6f623	Leptospirillaceae	Leptospirillum	0	0	0	0	0	0	0	0	0	0	0	0	0	22.5252	0	0	0	0	0	0	0	0	0	0	0	0	0	0	0	0	0	0	0	0	0	0	0	0
c9ed0542f42dfdd5f4da64a6146ab1bd			0	0	0	0	0	0	0	0	0	0	0	0	0	22.5252	0	0	0	0	0	0	0	0	0	0	0	0	0	0	0	0	0	0	0	0	0	0	0	0
f51766a1d08235addc69960b91c9b107	Ruminococcaceae	Ruminococcus	0	0	0	0	0	0	0	0	0	0	0	0	0	22.5252	0	0	0	0	0	0	0	0	0	0	0	0	0	0	0	0	0	0	0	0	0	0	0	0
69350ea21ce19413d23aeb501df84abd	Bifidobacteriaceae	Bifidobacterium	0	0	0	0	0	0	0	0	0	0	0	0	0	0	0	0	0	0	0	0	0	0	22.5242	0	0	0	0	0	0	0	0	0	0	0	0	0	0	0
ce7535a94e4a215fbcbfe809dc5a72c9			0	0	0	0	0	0	0	0	0	0	0	0	0	0	0	0	0	0	0	0	0	0	22.5242	0	0	0	0	0	0	0	0	0	0	0	0	0	0	0
8ad27a0cb79e1b4ee2526dceb69f712c	Peptostreptococcales-Tissierellales	Anaerococcus	0	0	0	0	0	0	0	0	0	0	0	22.4758	0	0	0	0	0	0	0	0	0	0	0	0	0	0	0	0	0	0	0	0	0	0	0	0	0	0
a0ce7f657375858256889024a3692004	Oscillospiraceae	UCG-005	0	0	0	0	0	0	0	0	0	0	0	0	0	0	22.4755	0	0	0	0	0	0	0	0	0	0	0	0	0	0	0	0	0	0	0	0	0	0	0
b9f88b50b28c8632d936d6740217df93	Comamonadaceae	Delftia	0	0	0	0	0	0	0	0	0	0	0	0	0	0	22.4755	0	0	0	0	0	0	0	0	0	0	0	0	0	0	0	0	0	0	0	0	0	0	0
2e72e65d8d3a58cf7fccc5ad4e65da1c			0	0	0	0	0	0	0	0	0	0	22.4731	0	0	0	0	0	0	0	0	0	0	0	0	0	0	0	0	0	0	0	0	0	0	0	0	0	0	0
41d5f58f9e23ec803030875f46ce1fed	Christensenellaceae	Christensenellaceae_R-7_group	0	0	0	0	0	0	0	0	0	0	22.4731	0	0	0	0	0	0	0	0	0	0	0	0	0	0	0	0	0	0	0	0	0	0	0	0	0	0	0
b5c88020ea99b8ec2dee9b4750afb1e6			0	0	0	0	0	0	0	0	0	0	22.4731	0	0	0	0	0	0	0	0	0	0	0	0	0	0	0	0	0	0	0	0	0	0	0	0	0	0	0
f699a16c74a5ec5ebec9fbece1ee4d0f	Lachnospiraceae	Tyzzerella	0	0	0	0	0	0	0	0	0	0	22.4731	0	0	0	0	0	0	0	0	0	0	0	0	0	0	0	0	0	0	0	0	0	0	0	0	0	0	0
047bb4dca5313aebefe9cea4b95c025c	Peptostreptococcaceae	Romboutsia	0	0	0	0	0	0	0	0	22.4154	0	0	0	0	0	0	0	0	0	0	0	0	0	0	0	0	0	0	0	0	0	0	0	0	0	0	0	0	0
0647634f49c2809633833b7505c95c9c	Moraxellaceae	Acinetobacter	0	0	0	0	0	0	0	0	22.4154	0	0	0	0	0	0	0	0	0	0	0	0	0	0	0	0	0	0	0	0	0	0	0	0	0	0	0	0	0
09970083edb686edcd9acd41233e800f	Lachnospiraceae	Lachnospiraceae_NK4A136_group	0	0	0	0	0	0	0	0	22.4154	0	0	0	0	0	0	0	0	0	0	0	0	0	0	0	0	0	0	0	0	0	0	0	0	0	0	0	0	0
2892ab4668b842a879d11c210956c190	Lachnospiraceae		0	0	0	0	0	0	0	0	22.4154	0	0	0	0	0	0	0	0	0	0	0	0	0	0	0	0	0	0	0	0	0	0	0	0	0	0	0	0	0
2b3b62fb9c91ea1fa146d34bdb3c3595	Oscillospiraceae		0	0	0	0	0	0	0	0	22.4154	0	0	0	0	0	0	0	0	0	0	0	0	0	0	0	0	0	0	0	0	0	0	0	0	0	0	0	0	0
2de8a3261bba7da3b99529bb3c61b267	Erysipelotrichaceae	Solobacterium	0	0	0	0	0	0	0	0	22.4154	0	0	0	0	0	0	0	0	0	0	0	0	0	0	0	0	0	0	0	0	0	0	0	0	0	0	0	0	0
4e21561ee8cb4dc5789eda5dbfb60543			0	0	0	0	0	0	0	0	22.4154	0	0	0	0	0	0	0	0	0	0	0	0	0	0	0	0	0	0	0	0	0	0	0	0	0	0	0	0	0
8a602d1470bb46a1376ae4e7755c0939	Ruminococcaceae	Ruminococcus	0	0	0	0	0	0	0	0	22.4154	0	0	0	0	0	0	0	0	0	0	0	0	0	0	0	0	0	0	0	0	0	0	0	0	0	0	0	0	0
a476c9aa7e3f77a591bb6e604e0eb500	Ruminococcaceae	Subdoligranulum	0	0	0	0	0	0	0	0	22.4154	0	0	0	0	0	0	0	0	0	0	0	0	0	0	0	0	0	0	0	0	0	0	0	0	0	0	0	0	0
62482b5a32a2bb195cceb493e2581530	Rhizobiales_Incertae_Sedis		0	0	0	0	0	0	0	0	0	0	0	0	0	0	0	0	0	0	0	0	22.3932	0	0	0	0	0	0	0	0	0	0	0	0	0	0	0	0	0
e0b5ca713083328e2fd4cd441aaf26f8	Bacteroidaceae	Bacteroides	0	0	0	0	0	0	0	0	0	0	0	0	0	0	0	0	0	0	0	0	22.3932	0	0	0	0	0	0	0	0	0	0	0	0	0	0	0	0	0
07cc2e2bee672a01fd3b218b5b8f6588	Paenibacillaceae	Paenibacillus	0	0	0	0	0	22.3903	0	0	0	0	0	0	0	0	0	0	0	0	0	0	0	0	0	0	0	0	0	0	0	0	0	0	0	0	0	0	0	0
0ea71b32dbdd95f98d0977a7061a032d	Staphylococcaceae	Staphylococcus	0	0	0	0	0	22.3903	0	0	0	0	0	0	0	0	0	0	0	0	0	0	0	0	0	0	0	0	0	0	0	0	0	0	0	0	0	0	0	0
b7b6f987ea20003fb969142dea455b3f	Beijerinckiaceae	Bosea	0	0	0	0	0	0	0	0	0	0	0	0	0	0	0	0	0	0	0	0	0	0	0	0	0	0	0	0	0	0	0	0	0	0	0	0	22.3265	0
cb4c55f7a01ffa031918f9b3837498b5	Burkholderiaceae	Burkholderia-Caballeronia-Paraburkholderia	0	0	0	0	0	0	0	0	0	0	0	0	0	0	0	0	0	0	0	0	0	0	0	0	0	0	0	0	0	0	22.3214	0	0	0	0	0	0	0
d9e9fd4d6ba0124b52229120d1f23899	Caulobacteraceae	Caulobacter	0	0	0	0	0	0	0	0	0	0	0	0	0	0	0	0	0	0	0	0	0	0	0	0	0	0	0	0	0	0	22.3214	0	0	0	0	0	0	0
57b28a3e8b8b4e3ae08810386f6740a7	Fibrobacteraceae	Fibrobacter	0	0	0	22.3182	0	0	0	0	0	0	0	0	0	0	0	0	0	0	0	0	0	0	0	0	0	0	0	0	0	0	0	0	0	0	0	0	0	0
5ca7c5a20136aaecd1deab8b994fb0b7	Sphingomonadaceae	DSSF69	0	0	0	22.3182	0	0	0	0	0	0	0	0	0	0	0	0	0	0	0	0	0	0	0	0	0	0	0	0	0	0	0	0	0	0	0	0	0	0
89b2765a8b623b4aa965eb25b7886964	Acidaminococcaceae	Phascolarctobacterium	0	0	0	22.3182	0	0	0	0	0	0	0	0	0	0	0	0	0	0	0	0	0	0	0	0	0	0	0	0	0	0	0	0	0	0	0	0	0	0
831b130eea544932865f3296bdd3d83b	Comamonadaceae	Delftia	0	0	0	0	0	0	0	0	0	0	0	0	0	0	0	0	0	0	0	0	0	0	0	0	0	0	0	0	0	0	0	22.3099	0	0	0	0	0	0
9a2350295f3c62dfddc6a10c1d6fba70	Pasteurellaceae	Haemophilus	0	0	0	0	0	0	0	0	0	0	0	0	0	0	0	0	0	0	0	0	0	0	0	0	0	0	0	0	0	0	0	22.3099	0	0	0	0	0	0
229b092051f4405efce7f7319c037c67	Clostridia_UCG-014	Clostridia_UCG-014	22.3078	0	0	0	0	0	0	0	0	0	0	0	0	0	0	0	0	0	0	0	0	0	0	0	0	0	0	0	0	0	0	0	0	0	0	0	0	0
c8081024051db0e4fbeb02f3f86e6a58	Micrococcaceae	Arthrobacter	0	0	0	0	0	0	0	0	0	0	0	0	0	0	0	0	0	0	0	0	0	0	0	0	0	22.2314	0	0	0	0	0	0	0	0	0	0	0	0
249ccfa44fb7ed35ccf1ea41e3104431	Ruminococcaceae	Faecalibacterium	0	0	0	0	0	0	0	0	0	0	0	0	0	0	0	0	0	0	0	0	0	0	0	22.2253	0	0	0	0	0	0	0	0	0	0	0	0	0	0
4ff9789db5a28d6c8c298bae7645c330			0	0	0	0	0	0	0	0	0	0	0	0	0	0	0	0	0	0	0	0	0	0	0	22.2253	0	0	0	0	0	0	0	0	0	0	0	0	0	0
f50672a2863000f22b4e8f65e81e07a3	Moraxellaceae	Acinetobacter	0	0	0	0	0	0	0	0	0	0	0	0	0	0	0	0	0	0	0	0	11.8073	0	0	0	0	0	0	0	0	0	0	0	10.395	0	0	0	0	0
d271f07e99d7ce0a8480826046d0e7cc	Lactobacillaceae	Lactobacillus	0	0	0	0	0	0	0	0	0	0	0	0	0	0	0	0	0	0	0	0	0	22.1755	0	0	0	0	0	0	0	0	0	0	0	0	0	0	0	0
14a077ba2bf934a27788bd2a234d8168			0	0	0	0	0	0	0	0	0	0	0	0	22.1696	0	0	0	0	0	0	0	0	0	0	0	0	0	0	0	0	0	0	0	0	0	0	0	0	0
33fba2d37f46cc419c6321d6da6bf4fe	Sphingomonadaceae		0	0	0	0	0	0	0	0	0	0	0	0	22.1696	0	0	0	0	0	0	0	0	0	0	0	0	0	0	0	0	0	0	0	0	0	0	0	0	0
4d0054eca032e8cb3e1bd5da68b1e4d2	Bacteroidaceae	Bacteroides	0	0	0	0	0	0	0	0	0	0	0	0	22.1696	0	0	0	0	0	0	0	0	0	0	0	0	0	0	0	0	0	0	0	0	0	0	0	0	0
18a171cb81ca0578dad7e1c0fc3f2f54	Ruminococcaceae	Faecalibacterium	0	0	0	0	0	0	0	0	0	0	0	0	0	0	0	0	0	0	0	0	0	0	22.1425	0	0	0	0	0	0	0	0	0	0	0	0	0	0	0
23c11c159f8d00515c47299f55bfbe5c	Hyphomicrobiaceae	Hyphomicrobium	0	0	0	0	0	0	0	0	0	0	0	0	0	0	0	0	0	0	0	0	0	0	22.1425	0	0	0	0	0	0	0	0	0	0	0	0	0	0	0
89ec7d693fc467feeb023a6d58503c96	Bacillaceae	Bacillus	0	0	0	0	0	0	0	0	0	0	0	0	0	0	0	0	0	0	0	0	0	0	22.1425	0	0	0	0	0	0	0	0	0	0	0	0	0	0	0
9269ee335d2ae3cae32c7504e31d415e	Enterococcaceae	Enterococcus	0	0	0	0	0	0	0	0	0	0	0	0	0	0	0	0	0	0	22.135	0	0	0	0	0	0	0	0	0	0	0	0	0	0	0	0	0	0	0
0f6362ee884cb67ac2b4f4846b4ae380			0	0	0	0	0	0	0	0	0	0	0	0	0	22.123	0	0	0	0	0	0	0	0	0	0	0	0	0	0	0	0	0	0	0	0	0	0	0	0
7e63d0efa7b639f364725b095c0c21ff	Lachnospiraceae	Coprococcus	0	0	0	0	0	0	0	0	0	0	0	0	0	22.123	0	0	0	0	0	0	0	0	0	0	0	0	0	0	0	0	0	0	0	0	0	0	0	0
a12fc746308b51bb7a1bd744e04696ab	Bacteroidaceae	Bacteroides	0	0	0	0	0	0	0	0	0	22.1203	0	0	0	0	0	0	0	0	0	0	0	0	0	0	0	0	0	0	0	0	0	0	0	0	0	0	0	0
22b440e55d7583e82bbc09d33a7a6141	Rhizobiaceae	Shinella	0	0	0	0	0	0	0	0	0	0	0	0	0	0	0	0	0	0	0	0	0	0	0	0	0	0	0	0	0	0	0	0	0	22.0598	0	0	0	0
09340008abdd3f62d479f075e14d63a8	Ruminococcaceae	Faecalibacterium	0	0	0	0	0	0	0	0	0	0	0	0	0	0	0	0	0	0	0	0	21.9861	0	0	0	0	0	0	0	0	0	0	0	0	0	0	0	0	0
bb9b4487db15a6408bfd73dd5992c8e1	Actinomycetaceae	Actinomyces	0	0	0	0	0	0	0	0	0	0	0	0	0	0	0	0	0	0	0	0	21.9861	0	0	0	0	0	0	0	0	0	0	0	0	0	0	0	0	0
c8af4f5ba00a5c918daf4b62886745ff	Beggiatoaceae		0	0	0	0	0	0	0	0	0	0	0	0	0	0	0	0	0	0	0	0	21.9861	0	0	0	0	0	0	0	0	0	0	0	0	0	0	0	0	0
2c55806ff6d758425760f8581c86c716	Lachnospiraceae	Agathobacter	0	0	0	0	0	0	0	0	0	0	21.9623	0	0	0	0	0	0	0	0	0	0	0	0	0	0	0	0	0	0	0	0	0	0	0	0	0	0	0
3633232346a57ddd777334356847542f	Bifidobacteriaceae	Bifidobacterium	0	0	0	0	0	0	0	0	0	0	21.9623	0	0	0	0	0	0	0	0	0	0	0	0	0	0	0	0	0	0	0	0	0	0	0	0	0	0	0
8e4d7c3943348014ab2f2487573f91af	Lachnospiraceae	Blautia	0	0	0	0	0	0	0	0	0	0	21.9623	0	0	0	0	0	0	0	0	0	0	0	0	0	0	0	0	0	0	0	0	0	0	0	0	0	0	0
d599e561c2d6f56ce0790871798254c5			0	0	0	0	0	0	0	0	0	0	21.9623	0	0	0	0	0	0	0	0	0	0	0	0	0	0	0	0	0	0	0	0	0	0	0	0	0	0	0
984b45dd25c67a42597c3d1d16fe86fa	Vermiphilaceae	Vermiphilaceae	21.948	0	0	0	0	0	0	0	0	0	0	0	0	0	0	0	0	0	0	0	0	0	0	0	0	0	0	0	0	0	0	0	0	0	0	0	0	0
ce9fe73c6734a8b9b0957749b47c8975	Xanthobacteraceae		21.948	0	0	0	0	0	0	0	0	0	0	0	0	0	0	0	0	0	0	0	0	0	0	0	0	0	0	0	0	0	0	0	0	0	0	0	0	0
fabbbf885bab1fb0a49b9d801c547868	Lachnospiraceae		0	0	0	0	0	0	0	0	0	0	0	0	0	0	0	0	21.9336	0	0	0	0	0	0	0	0	0	0	0	0	0	0	0	0	0	0	0	0	0
f8504f6681c816e6ff7c84c3c572b932	Cellulomonadaceae	Cellulomonas	0	21.9221	0	0	0	0	0	0	0	0	0	0	0	0	0	0	0	0	0	0	0	0	0	0	0	0	0	0	0	0	0	0	0	0	0	0	0	0
08510997106d71c45ff091b16b3f841d	Bacteroidaceae	Bacteroides	0	0	0	0	0	0	0	0	21.8687	0	0	0	0	0	0	0	0	0	0	0	0	0	0	0	0	0	0	0	0	0	0	0	0	0	0	0	0	0
12aa4d365cf855a9fd51899a3928b5b4	Saccharospirillaceae	Reinekea	0	0	0	0	0	0	0	0	21.8687	0	0	0	0	0	0	0	0	0	0	0	0	0	0	0	0	0	0	0	0	0	0	0	0	0	0	0	0	0
19a5327461a6cbfc86a60932fbff969d	Lachnospiraceae	Lachnospira	0	0	0	0	0	0	0	0	21.8687	0	0	0	0	0	0	0	0	0	0	0	0	0	0	0	0	0	0	0	0	0	0	0	0	0	0	0	0	0
2693763ec7927ec99b266977d5376b32	Ruminococcaceae	Faecalibacterium	0	0	0	0	0	0	0	0	21.8687	0	0	0	0	0	0	0	0	0	0	0	0	0	0	0	0	0	0	0	0	0	0	0	0	0	0	0	0	0
3b41c334e816707866159855f8e68625	Akkermansiaceae	Akkermansia	0	0	0	0	0	0	0	0	21.8687	0	0	0	0	0	0	0	0	0	0	0	0	0	0	0	0	0	0	0	0	0	0	0	0	0	0	0	0	0
9cd322ce8c2eb60e1f7596b972839914			0	0	0	0	0	0	0	0	21.8687	0	0	0	0	0	0	0	0	0	0	0	0	0	0	0	0	0	0	0	0	0	0	0	0	0	0	0	0	0
b0cbd67039a9a71ce7a453021e9741ec	Bacteroidaceae	Bacteroides	0	0	0	0	0	0	0	0	21.8687	0	0	0	0	0	0	0	0	0	0	0	0	0	0	0	0	0	0	0	0	0	0	0	0	0	0	0	0	0
0dbedd6c2c872badfd2fe36f4e8d550f	Streptococcaceae	Streptococcus	0	0	0	0	0	0	0	0	0	0	0	0	0	0	0	0	0	0	0	0	0	0	0	0	0	0	0	0	0	21.8549	0	0	0	0	0	0	0	0
2d64e1b1cadd9a7e81ed1327cf9f1d5d	Xanthobacteraceae		0	0	0	21.833	0	0	0	0	0	0	0	0	0	0	0	0	0	0	0	0	0	0	0	0	0	0	0	0	0	0	0	0	0	0	0	0	0	0
4bf7a4b010cc187b717ef0f5f1d8367d	Actinomycetaceae	Actinomyces	0	0	0	0	0	0	0	0	0	0	0	0	0	0	0	0	0	0	0	0	0	0	0	0	0	21.8197	0	0	0	0	0	0	0	0	0	0	0	0
c940fae223909445a46c042d84b49650	Psychromonadaceae	Psychromonas	0	0	0	0	0	0	0	0	0	0	0	0	0	0	0	0	0	0	0	0	0	0	0	0	0	21.8197	0	0	0	0	0	0	0	0	0	0	0	0
fec7be8e9f44ac22b3f733c6d9b88575	Enterobacteriaceae		0	0	0	0	0	0	0	0	0	0	0	0	0	0	0	0	0	0	0	0	0	0	0	0	0	21.8197	0	0	0	0	0	0	0	0	0	0	0	0
025cec78b767da800a8b66650e45e226	Ruminococcaceae		0	0	0	0	0	0	0	0	0	0	0	0	21.7939	0	0	0	0	0	0	0	0	0	0	0	0	0	0	0	0	0	0	0	0	0	0	0	0	0
1ec65deb68f8f5e2e97bf879ee46f783	BD7-11	BD7-11	0	0	0	0	0	0	0	0	0	0	0	0	21.7939	0	0	0	0	0	0	0	0	0	0	0	0	0	0	0	0	0	0	0	0	0	0	0	0	0
6e7a216c7b44f05960dfd84ae355e3c6	Sporolactobacillaceae		0	0	0	0	0	0	0	0	0	0	0	0	21.7939	0	0	0	0	0	0	0	0	0	0	0	0	0	0	0	0	0	0	0	0	0	0	0	0	0
c212bd9da3ff7b7627576b21e89f50de			0	0	0	0	0	0	0	0	0	0	0	0	21.7939	0	0	0	0	0	0	0	0	0	0	0	0	0	0	0	0	0	0	0	0	0	0	0	0	0
f150930cec084f3322ece2b6534701a5			0	0	0	0	0	0	0	0	0	0	0	0	21.7939	0	0	0	0	0	0	0	0	0	0	0	0	0	0	0	0	0	0	0	0	0	0	0	0	0
2f9121ba878f8b4c9c9e5319db11ec3d	Burkholderiaceae	Burkholderia-Caballeronia-Paraburkholderia	0	0	0	0	0	0	0	0	0	0	0	0	0	0	0	0	0	0	0	0	0	21.7865	0	0	0	0	0	0	0	0	0	0	0	0	0	0	0	0
32eccaf0e478c773f02a8f4bc5d03efd	Bacteroidaceae	Bacteroides	0	0	0	0	0	0	0	0	0	0	0	0	0	0	0	0	0	0	0	0	0	21.7865	0	0	0	0	0	0	0	0	0	0	0	0	0	0	0	0
44be537a24ba3c7a343e33fcce0d7044	Beijerinckiaceae	Methylobacterium-Methylorubrum	0	0	0	0	0	0	0	0	0	0	0	0	0	0	0	0	0	0	0	0	0	21.7865	0	0	0	0	0	0	0	0	0	0	0	0	0	0	0	0
900731f08854a263cc06b2360ff7e094	Comamonadaceae	Aquabacterium	0	0	0	0	0	0	0	0	0	0	0	0	0	0	0	0	0	0	0	0	0	21.7865	0	0	0	0	0	0	0	0	0	0	0	0	0	0	0	0
bcc1da01a0c9d222c01f44e13fc9523a			0	0	0	0	0	0	0	0	0	0	0	0	0	0	0	0	0	0	0	0	0	21.7865	0	0	0	0	0	0	0	0	0	0	0	0	0	0	0	0
f045bd83d3399e919058cc51cbda4850	Microbacteriaceae	Microbacterium	0	0	0	0	0	0	0	0	0	0	0	0	0	0	0	0	0	0	0	0	0	0	0	0	0	0	0	0	0	0	0	0	0	0	0	0	0	21.7698
0e1008582dd085e4eeb313ff3efa8692	Bifidobacteriaceae	Bifidobacterium	0	0	0	0	0	0	0	0	0	0	0	0	0	0	0	0	0	0	0	0	0	0	0	21.7623	0	0	0	0	0	0	0	0	0	0	0	0	0	0
2c9826f827fb1379024277ec79a9bd4e			0	0	0	0	0	0	0	0	0	0	0	0	0	0	0	0	0	0	0	0	0	0	0	21.7623	0	0	0	0	0	0	0	0	0	0	0	0	0	0
0038eaff0ae11a51096a22710ee824f4			0	0	0	0	0	0	0	0	0	0	0	0	0	0	0	0	0	0	0	0	0	0	21.7607	0	0	0	0	0	0	0	0	0	0	0	0	0	0	0
0a65c32a38c68264801c4eb75b83dc00			0	0	0	0	0	0	0	0	0	0	0	0	0	0	0	0	0	0	0	0	0	0	21.7607	0	0	0	0	0	0	0	0	0	0	0	0	0	0	0
0b75be64eeb285b3146efd6147b01b0f	Bacteroidaceae	Bacteroides	0	0	0	0	0	0	0	0	0	0	0	0	0	0	0	0	0	0	0	0	0	0	21.7607	0	0	0	0	0	0	0	0	0	0	0	0	0	0	0
51c92788d265ce4ed245d4d69e868afe			0	0	0	0	0	0	0	0	0	0	0	0	0	0	0	0	0	0	0	0	0	0	21.7607	0	0	0	0	0	0	0	0	0	0	0	0	0	0	0
8b2ae69db115345a26212af262977c98	Lachnospiraceae	Ruminococcus_gauvreauii_group	0	0	0	0	0	0	0	0	0	0	0	0	0	0	0	0	0	0	0	0	0	0	21.7607	0	0	0	0	0	0	0	0	0	0	0	0	0	0	0
e2de1e281cb21e313c47c074a6be7616	Ruminococcaceae	Ruminococcus	0	0	0	0	0	0	0	0	0	0	0	0	0	0	0	0	0	0	0	0	0	0	21.7607	0	0	0	0	0	0	0	0	0	0	0	0	0	0	0
6a59df7fc6e35365a94ba535f2516959	Sphingomonadaceae	Sphingomonas	0	0	0	0	0	0	0	0	0	0	0	0	0	0	0	0	0	0	0	0	0	0	0	0	0	0	0	0	0	0	0	21.7379	0	0	0	0	0	0
8641c66bd72595db8fb956aabea6fdfe	Rhodocyclaceae	Zoogloea	0	0	0	0	0	0	0	0	0	0	0	0	0	0	0	0	0	0	0	0	0	0	0	0	0	0	0	0	0	0	0	21.7379	0	0	0	0	0	0
9915ed8d9d57c39ff9f8e19fdfb3cf08			0	0	0	0	0	0	0	0	0	0	0	0	0	0	0	0	0	0	0	0	0	0	0	0	0	0	0	0	0	0	0	21.7379	0	0	0	0	0	0
6ec08ab0de9676aa2e62c304e52ce1fd	Lachnospiraceae	Coprococcus	0	0	0	0	0	0	0	0	0	0	0	0	0	21.7208	0	0	0	0	0	0	0	0	0	0	0	0	0	0	0	0	0	0	0	0	0	0	0	0
e73ea32ab43cc181acb70674c3f040a3	Monoglobaceae	Monoglobus	0	0	0	0	0	0	0	0	0	0	0	0	0	21.7208	0	0	0	0	0	0	0	0	0	0	0	0	0	0	0	0	0	0	0	0	0	0	0	0
2d1e3c162afcfa2db0ce6e350d134270	Pseudomonadaceae	Pseudomonas	0	0	0	0	21.7192	0	0	0	0	0	0	0	0	0	0	0	0	0	0	0	0	0	0	0	0	0	0	0	0	0	0	0	0	0	0	0	0	0
31976309a4c2a1b8c332e2ce3710dde7	Rhizobiaceae	Allorhizobium-Neorhizobium-Pararhizobium-Rhizobium	0	0	0	0	0	0	0	0	0	0	0	0	0	0	21.6728	0	0	0	0	0	0	0	0	0	0	0	0	0	0	0	0	0	0	0	0	0	0	0
385afeeaef96cfc607724d8976296453	Diplorickettsiaceae	Aquicella	21.5882	0	0	0	0	0	0	0	0	0	0	0	0	0	0	0	0	0	0	0	0	0	0	0	0	0	0	0	0	0	0	0	0	0	0	0	0	0
38a878c81f65fc5996d4b19af68ceb02	Ruminococcaceae	Faecalibacterium	21.5882	0	0	0	0	0	0	0	0	0	0	0	0	0	0	0	0	0	0	0	0	0	0	0	0	0	0	0	0	0	0	0	0	0	0	0	0	0
3d67655cc2df584ab242ee34464a0459	uncultured		21.5882	0	0	0	0	0	0	0	0	0	0	0	0	0	0	0	0	0	0	0	0	0	0	0	0	0	0	0	0	0	0	0	0	0	0	0	0	0
b4e3ced75813b08c8d305b32bdcbf0a6	Sphingomonadaceae	Sphingomonas	21.5882	0	0	0	0	0	0	0	0	0	0	0	0	0	0	0	0	0	0	0	0	0	0	0	0	0	0	0	0	0	0	0	0	0	0	0	0	0
b3c3dc605412dccb5545fdd2b7b52659	Enterobacteriaceae	Escherichia-Shigella	0	0	0	0	0	0	0	0	0	0	0	0	0	0	0	0	21.5855	0	0	0	0	0	0	0	0	0	0	0	0	0	0	0	0	0	0	0	0	0
65999db32061293eed40300d8a7a3e0d	Sphingomonadaceae	Novosphingobium	0	0	0	0	0	0	0	0	0	21.5808	0	0	0	0	0	0	0	0	0	0	0	0	0	0	0	0	0	0	0	0	0	0	0	0	0	0	0	0
720baa2dc506c5d8c49960891e57abe6	Neisseriaceae	Neisseria	0	0	0	0	0	0	0	0	0	21.5808	0	0	0	0	0	0	0	0	0	0	0	0	0	0	0	0	0	0	0	0	0	0	0	0	0	0	0	0
7e1b0b0879c3966b4b20424fe403de0b	Moraxellaceae	Acinetobacter	0	0	0	0	0	0	0	0	0	21.5808	0	0	0	0	0	0	0	0	0	0	0	0	0	0	0	0	0	0	0	0	0	0	0	0	0	0	0	0
18e51ebad55e0644466d42021f09f00c	Monoglobaceae	Monoglobus	0	0	0	0	0	0	0	0	0	0	0	0	0	0	0	0	0	0	0	0	21.5789	0	0	0	0	0	0	0	0	0	0	0	0	0	0	0	0	0
cb6803486133b8774ba404e288d326f9	Nitrincolaceae	Amphritea	0	0	0	0	0	0	0	0	0	0	0	0	0	0	0	0	0	0	0	0	21.5789	0	0	0	0	0	0	0	0	0	0	0	0	0	0	0	0	0
3aab7e62fe49700b0c1e967895f0b296			0	0	0	0	0	0	0	0	0	0	21.4516	0	0	0	0	0	0	0	0	0	0	0	0	0	0	0	0	0	0	0	0	0	0	0	0	0	0	0
61c29f3b1c4c1c4d30b1382ae5af1463	Lachnospiraceae	Blautia	0	0	0	0	0	0	0	0	0	0	21.4516	0	0	0	0	0	0	0	0	0	0	0	0	0	0	0	0	0	0	0	0	0	0	0	0	0	0	0
982c2e0753d5e000d2657cdc369486b7	Lachnospiraceae	Blautia	0	0	0	0	0	0	0	0	0	0	21.4516	0	0	0	0	0	0	0	0	0	0	0	0	0	0	0	0	0	0	0	0	0	0	0	0	0	0	0
ef1bead697d683c276319df8968437c4	Corynebacteriaceae	Corynebacterium	0	0	0	0	0	0	0	0	0	0	21.4516	0	0	0	0	0	0	0	0	0	0	0	0	0	0	0	0	0	0	0	0	0	0	0	0	0	0	0
8cb41cbfe7a43d862b85fa2a6db042b5	Lachnospiraceae	Blautia	0	0	0	0	0	0	0	0	0	0	0	0	21.4181	0	0	0	0	0	0	0	0	0	0	0	0	0	0	0	0	0	0	0	0	0	0	0	0	0
a74e1d447061940ee0aa99f9c8871547	Lachnospiraceae	Marvinbryantia	0	0	0	0	0	0	0	0	0	0	0	0	21.4181	0	0	0	0	0	0	0	0	0	0	0	0	0	0	0	0	0	0	0	0	0	0	0	0	0
1e1226f507b0331da8880111fb6b5a9a	Rikenellaceae	Alistipes	0	0	0	0	0	0	0	0	0	0	0	0	0	0	0	0	0	0	0	0	0	21.3974	0	0	0	0	0	0	0	0	0	0	0	0	0	0	0	0
b1554cfbe6c8817b53035249dc1e18bf	Sporichthyaceae	Sporichthyaceae	0	0	0	0	0	0	0	0	0	0	0	0	0	0	0	0	0	0	0	0	0	21.3974	0	0	0	0	0	0	0	0	0	0	0	0	0	0	0	0
187f794cc00bed1a3f65b16d6e3527c5	Bacillaceae	Bacillus	0	0	0	0	0	0	0	0	0	0	0	0	0	0	0	0	0	0	0	0	0	0	21.3789	0	0	0	0	0	0	0	0	0	0	0	0	0	0	0
46cc18785536f01877198f7c0e919c26	Bacteroidaceae	Bacteroides	0	0	0	0	0	0	0	0	0	0	0	0	0	0	0	0	0	0	0	0	0	0	21.3789	0	0	0	0	0	0	0	0	0	0	0	0	0	0	0
bf57c68cd926b0be50e8152603a3b84b	Ruminococcaceae	Faecalibacterium	0	0	0	0	0	0	0	0	0	0	0	0	0	0	0	0	0	0	0	0	0	0	21.3789	0	0	0	0	0	0	0	0	0	0	0	0	0	0	0
cc22aae55ffe3cef1f10531910db2d2a	Lachnospiraceae	Roseburia	0	0	0	0	0	0	0	0	0	0	0	0	0	0	0	0	0	0	0	0	0	0	21.3789	0	0	0	0	0	0	0	0	0	0	0	0	0	0	0
da0dc7e103144eb64b3ce5a47f5ecc31			0	0	0	0	0	0	0	0	0	0	0	0	0	0	0	0	0	0	0	0	0	0	21.3789	0	0	0	0	0	0	0	0	0	0	0	0	0	0	0
3a2688c56dc6853773d498797b5b3ef8	Mycobacteriaceae	Mycobacterium	0	0	0	21.3478	0	0	0	0	0	0	0	0	0	0	0	0	0	0	0	0	0	0	0	0	0	0	0	0	0	0	0	0	0	0	0	0	0	0
01083a5e01ac52d4a4c2c811bf39c665			0	0	0	0	0	0	0	0	21.322	0	0	0	0	0	0	0	0	0	0	0	0	0	0	0	0	0	0	0	0	0	0	0	0	0	0	0	0	0
046c8e0562fc7c7b5c667f076eefbf62	Erysipelatoclostridiaceae	Erysipelotrichaceae_UCG-003	0	0	0	0	0	0	0	0	21.322	0	0	0	0	0	0	0	0	0	0	0	0	0	0	0	0	0	0	0	0	0	0	0	0	0	0	0	0	0
051191a68758ba36e72757e078779a1b	Vibrionaceae	Vibrio	0	0	0	0	0	0	0	0	21.322	0	0	0	0	0	0	0	0	0	0	0	0	0	0	0	0	0	0	0	0	0	0	0	0	0	0	0	0	0
18fccfed4e1619ad5fada3d9d2a3493f	Ruminococcaceae	Ruminococcus	0	0	0	0	0	0	0	0	21.322	0	0	0	0	0	0	0	0	0	0	0	0	0	0	0	0	0	0	0	0	0	0	0	0	0	0	0	0	0
2adc2b3f6e8cc71a59eaff7be0f3cde9	Lachnospiraceae	Agathobacter	0	0	0	0	0	0	0	0	21.322	0	0	0	0	0	0	0	0	0	0	0	0	0	0	0	0	0	0	0	0	0	0	0	0	0	0	0	0	0
3381a76577bf0f524a94541f8d7f53c1			0	0	0	0	0	0	0	0	21.322	0	0	0	0	0	0	0	0	0	0	0	0	0	0	0	0	0	0	0	0	0	0	0	0	0	0	0	0	0
5dc295ae63219b7e2a986030d5ca88dd	Erysipelotrichaceae		0	0	0	0	0	0	0	0	21.322	0	0	0	0	0	0	0	0	0	0	0	0	0	0	0	0	0	0	0	0	0	0	0	0	0	0	0	0	0
5ed8a632bfc7d4d5fc05d60b4fed53d6	Bacteroidaceae	Bacteroides	0	0	0	0	0	0	0	0	21.322	0	0	0	0	0	0	0	0	0	0	0	0	0	0	0	0	0	0	0	0	0	0	0	0	0	0	0	0	0
7beed325d8fc68f004e996f88c261bd3	Lachnospiraceae		0	0	0	0	0	0	0	0	21.322	0	0	0	0	0	0	0	0	0	0	0	0	0	0	0	0	0	0	0	0	0	0	0	0	0	0	0	0	0
7ddb3492978508e1a8f1dd46dcb0ed1d	Carnobacteriaceae	Atopostipes	0	0	0	0	0	0	0	0	21.322	0	0	0	0	0	0	0	0	0	0	0	0	0	0	0	0	0	0	0	0	0	0	0	0	0	0	0	0	0
82c42a86ecc6f438a399c22c9e52b5c8	Lachnospiraceae	Agathobacter	0	0	0	0	0	0	0	0	21.322	0	0	0	0	0	0	0	0	0	0	0	0	0	0	0	0	0	0	0	0	0	0	0	0	0	0	0	0	0
a18aa09c38eff13df34b4432234c822b	Erysipelotrichaceae	Turicibacter	0	0	0	0	0	0	0	0	21.322	0	0	0	0	0	0	0	0	0	0	0	0	0	0	0	0	0	0	0	0	0	0	0	0	0	0	0	0	0
a56f1af12e69ece8b81a346470d3a521			0	0	0	0	0	0	0	0	21.322	0	0	0	0	0	0	0	0	0	0	0	0	0	0	0	0	0	0	0	0	0	0	0	0	0	0	0	0	0
af0ce2a44a93e0013f11e91c0d9dcae7	Lachnospiraceae		0	0	0	0	0	0	0	0	21.322	0	0	0	0	0	0	0	0	0	0	0	0	0	0	0	0	0	0	0	0	0	0	0	0	0	0	0	0	0
c44182fe55db2d1cb6620e66550ee0c9			0	0	0	0	0	0	0	0	21.322	0	0	0	0	0	0	0	0	0	0	0	0	0	0	0	0	0	0	0	0	0	0	0	0	0	0	0	0	0
e3a4c10f60c84fe2190f4baadb2c3267	Ruminococcaceae	Subdoligranulum	0	0	0	0	0	0	0	0	21.322	0	0	0	0	0	0	0	0	0	0	0	0	0	0	0	0	0	0	0	0	0	0	0	0	0	0	0	0	0
035eba86f5ed3c7a03075fa2e6d64183	UCG-010	UCG-010	0	0	0	0	0	0	0	0	0	0	0	0	0	21.3185	0	0	0	0	0	0	0	0	0	0	0	0	0	0	0	0	0	0	0	0	0	0	0	0
f1f5f0c4dce4042a41a6addc4934280f	Lachnospiraceae	Ruminococcus_torques_group	0	0	0	0	0	0	0	0	0	0	0	0	0	21.3185	0	0	0	0	0	0	0	0	0	0	0	0	0	0	0	0	0	0	0	0	0	0	0	0
1b9343a9ed42beb448b098c955341cd9	Peptostreptococcales-Tissierellales	Helcococcus	0	0	0	0	0	0	0	0	0	0	0	0	0	0	0	0	0	0	0	0	0	0	0	21.2993	0	0	0	0	0	0	0	0	0	0	0	0	0	0
63e24b339b76dad43df9ff45100ccda4	Enterococcaceae	Enterococcus	0	0	0	0	0	0	0	0	0	0	0	0	0	0	21.2715	0	0	0	0	0	0	0	0	0	0	0	0	0	0	0	0	0	0	0	0	0	0	0
8ad55362de2b1e19ca36b5ca9da67b79	Pseudomonadaceae	Pseudomonas	0	0	0	0	21.2365	0	0	0	0	0	0	0	0	0	0	0	0	0	0	0	0	0	0	0	0	0	0	0	0	0	0	0	0	0	0	0	0	0
ad6a36459f50fe9419a0b08a8443d0b3			21.2284	0	0	0	0	0	0	0	0	0	0	0	0	0	0	0	0	0	0	0	0	0	0	0	0	0	0	0	0	0	0	0	0	0	0	0	0	0
44ca755453d7cd5ddc271720fbf689a1	Corynebacteriaceae	Corynebacterium	0	0	0	0	0	0	0	0	0	0	0	0	0	0	0	0	0	0	0	0	0	0	0	0	0	0	0	0	0	21.172	0	0	0	0	0	0	0	0
4ce3deb3316b1892b3feb748bb534ebd	Prevotellaceae	Prevotellaceae_NK3B31_group	0	0	0	0	0	0	0	0	0	0	0	0	0	0	0	0	0	0	0	0	0	0	0	0	0	0	0	0	0	21.172	0	0	0	0	0	0	0	0
de011ce267ff01a51cca7c3f685989ce	Lachnospiraceae	Coprococcus	0	0	0	0	0	0	0	0	0	0	0	0	0	0	0	0	0	0	0	0	0	0	0	0	0	0	0	0	0	21.172	0	0	0	0	0	0	0	0
341e01cb8b510973ab6aaf10aa7dbe0b	Leptotrichiaceae	Leptotrichia	0	0	0	0	0	0	0	0	0	0	0	0	0	0	0	0	0	0	0	0	21.1718	0	0	0	0	0	0	0	0	0	0	0	0	0	0	0	0	0
479aca45fdc60098a7b5c59941cec7cd			0	0	0	0	0	0	0	0	0	0	0	0	0	0	0	0	0	0	0	0	21.1718	0	0	0	0	0	0	0	0	0	0	0	0	0	0	0	0	0
4de1ef3bf122b37cf76a42b9fb3af59c	Barnesiellaceae	Barnesiella	0	0	0	0	0	0	0	0	0	0	0	0	0	0	0	0	0	0	0	0	0	0	0	0	0	0	0	0	0	0	0	21.1658	0	0	0	0	0	0
9112681e1a74cd9f605ee405f007e05b	Oscillospiraceae	UCG-005	0	0	0	0	0	0	0	0	0	0	0	0	0	0	0	0	0	0	0	0	0	0	0	0	0	0	0	0	0	0	0	21.1658	0	0	0	0	0	0
9a27f9a7f1845f6b036a78624743984d	Comamonadaceae	Delftia	0	0	0	0	0	0	0	0	0	0	0	0	0	0	0	0	0	0	0	0	0	0	0	0	0	0	0	0	0	0	0	21.1658	0	0	0	0	0	0
a6fb15de58b4334bedd0522fa651fec6	TRA3-20	TRA3-20	0	0	0	0	0	0	0	0	0	0	0	0	0	0	0	0	0	0	0	0	0	0	0	0	0	0	0	0	0	0	0	21.1658	0	0	0	0	0	0
e1185afacbab61c120a177abfb361ea7	Gemellaceae	Gemella	0	0	0	0	0	0	0	0	0	0	0	0	0	0	0	0	0	0	0	0	0	0	0	0	0	0	0	0	0	0	0	21.1658	0	0	0	0	0	0
5d885685234425d84383e96ede36ec91	Marinobacteraceae	Marinobacter	0	0	0	0	0	0	0	0	0	0	0	0	21.0423	0	0	0	0	0	0	0	0	0	0	0	0	0	0	0	0	0	0	0	0	0	0	0	0	0
5fb8e45c63519ff25013f9e1bf9760ff			0	0	0	0	0	0	0	0	0	0	0	0	21.0423	0	0	0	0	0	0	0	0	0	0	0	0	0	0	0	0	0	0	0	0	0	0	0	0	0
72970d8d6213e82ccda16d75d3ce071d	Ruminococcaceae	Faecalibacterium	0	0	0	0	0	0	0	0	0	0	0	0	21.0423	0	0	0	0	0	0	0	0	0	0	0	0	0	0	0	0	0	0	0	0	0	0	0	0	0
699f9a593b461e84316f25ac43da2be3			0	0	0	0	0	0	0	0	0	0	0	0	0	0	0	0	0	0	0	0	0	21.0084	0	0	0	0	0	0	0	0	0	0	0	0	0	0	0	0
b8be116d06586712c3e41cb66731c516	Hymenobacteraceae	Hymenobacter	0	0	0	0	0	0	0	0	0	0	0	0	0	0	0	0	0	0	0	0	0	21.0084	0	0	0	0	0	0	0	0	0	0	0	0	0	0	0	0
5cfa28db04caf490a319d4e63be5266c	Lachnospiraceae		0	0	0	0	0	0	0	0	0	0	20.9408	0	0	0	0	0	0	0	0	0	0	0	0	0	0	0	0	0	0	0	0	0	0	0	0	0	0	0
adbae00da883e7beb0f39cd4365000f3			0	0	0	0	0	0	0	0	0	0	20.9408	0	0	0	0	0	0	0	0	0	0	0	0	0	0	0	0	0	0	0	0	0	0	0	0	0	0	0
d94e592bd61410161ae194696c650351	Comamonadaceae	Pelomonas	0	0	0	0	0	0	0	0	0	0	20.9408	0	0	0	0	0	0	0	0	0	0	0	0	0	0	0	0	0	0	0	0	0	0	0	0	0	0	0
f59fce26a074072869d8ad62d2b30e58	Cyanobiaceae	Cyanobium_PCC-6307	0	0	0	0	0	0	0	0	0	0	0	0	0	20.9163	0	0	0	0	0	0	0	0	0	0	0	0	0	0	0	0	0	0	0	0	0	0	0	0
710da9deb4c0d1059485907ed26e2d60	WD2101_soil_group	WD2101_soil_group	0	0	0	0	0	0	0	0	0	0	0	0	0	0	0	0	20.8892	0	0	0	0	0	0	0	0	0	0	0	0	0	0	0	0	0	0	0	0	0
80ba3e63c6154ba9e26322ac1a8fbbfa	Corynebacteriaceae	Corynebacterium	0	0	0	0	0	0	0	0	0	0	0	0	0	0	0	0	20.8892	0	0	0	0	0	0	0	0	0	0	0	0	0	0	0	0	0	0	0	0	0
ba7a82084087c860f1ba917b547292bb	Sphingomonadaceae	Sphingopyxis	0	0	0	0	0	0	0	0	0	0	0	0	0	0	0	0	0	0	20.8821	0	0	0	0	0	0	0	0	0	0	0	0	0	0	0	0	0	0	0
cc8f7527745705b52f3cfa24ccbd2933	Lachnospiraceae	Blautia	0	0	0	0	0	0	0	0	0	0	0	0	0	0	20.8701	0	0	0	0	0	0	0	0	0	0	0	0	0	0	0	0	0	0	0	0	0	0	0
ec013a03f866260a47df66f86c68763d	Peptostreptococcaceae	Romboutsia	0	0	0	0	0	0	0	0	0	0	0	0	0	0	20.8701	0	0	0	0	0	0	0	0	0	0	0	0	0	0	0	0	0	0	0	0	0	0	0
6cc4cc3266b6c90098f06e41da810e27	Bacillaceae	Bacillus	20.8686	0	0	0	0	0	0	0	0	0	0	0	0	0	0	0	0	0	0	0	0	0	0	0	0	0	0	0	0	0	0	0	0	0	0	0	0	0
e1856ecb693d936538706265555de23e			20.8686	0	0	0	0	0	0	0	0	0	0	0	0	0	0	0	0	0	0	0	0	0	0	0	0	0	0	0	0	0	0	0	0	0	0	0	0	0
1e024bc3d057f30476b4de99d4e6e20f	Ruminococcaceae	Subdoligranulum	0	0	0	20.8626	0	0	0	0	0	0	0	0	0	0	0	0	0	0	0	0	0	0	0	0	0	0	0	0	0	0	0	0	0	0	0	0	0	0
64b3ab161432a7e3c5c3ac90aa3d151a	Pasteurellaceae	Haemophilus	0	0	0	20.8626	0	0	0	0	0	0	0	0	0	0	0	0	0	0	0	0	0	0	0	0	0	0	0	0	0	0	0	0	0	0	0	0	0	0
707007a5b1e0a97ea8cc6866cd3ae1e3			0	0	0	20.8626	0	0	0	0	0	0	0	0	0	0	0	0	0	0	0	0	0	0	0	0	0	0	0	0	0	0	0	0	0	0	0	0	0	0
ad5aef77f145b695ce9827adb5b85e91	Ruminococcaceae	Ruminococcus	0	0	0	20.8626	0	0	0	0	0	0	0	0	0	0	0	0	0	0	0	0	0	0	0	0	0	0	0	0	0	0	0	0	0	0	0	0	0	0
79aaff13400b6a91d7c78c0b92e0dab6	Chitinophagaceae	Flavihumibacter	0	0	0	0	0	0	0	0	0	0	0	0	0	0	0	0	0	0	0	0	0	0	0	20.8362	0	0	0	0	0	0	0	0	0	0	0	0	0	0
6fc8a24337924885eca63eef39d4c00f	Lachnospiraceae	Eubacterium_hallii_group	0	0	0	0	0	0	0	0	20.7752	0	0	0	0	0	0	0	0	0	0	0	0	0	0	0	0	0	0	0	0	0	0	0	0	0	0	0	0	0
73c0d567b64a7f8286f6d7efce1e06e8			0	0	0	0	0	0	0	0	20.7752	0	0	0	0	0	0	0	0	0	0	0	0	0	0	0	0	0	0	0	0	0	0	0	0	0	0	0	0	0
e6b84f724ca950e25e9d6e101c9bfc76	Lachnospiraceae	Blautia	0	0	0	0	0	0	0	0	20.7752	0	0	0	0	0	0	0	0	0	0	0	0	0	0	0	0	0	0	0	0	0	0	0	0	0	0	0	0	0
f28ac71fb489886a138648450a1a9d4e	Ruminococcaceae	Faecalibacterium	0	0	0	0	0	0	0	0	20.7752	0	0	0	0	0	0	0	0	0	0	0	0	0	0	0	0	0	0	0	0	0	0	0	0	0	0	0	0	0
f5cdc4f0c1313498508775cbbdfe3ed0	Peptostreptococcaceae	Romboutsia	0	0	0	0	0	0	0	0	20.7752	0	0	0	0	0	0	0	0	0	0	0	0	0	0	0	0	0	0	0	0	0	0	0	0	0	0	0	0	0
335f2cbaff1514f01294a398eaefc38c	Lachnospiraceae	Ruminococcus_torques_group	0	0	0	0	0	0	0	0	0	0	0	0	0	0	0	0	0	0	0	0	20.7646	0	0	0	0	0	0	0	0	0	0	0	0	0	0	0	0	0
766c90b514d75ffe22abcf0b4c4c9a49	Sphingomonadaceae	Sphingomonas	0	0	0	0	0	0	0	0	0	0	0	0	0	0	0	0	0	0	0	0	20.7646	0	0	0	0	0	0	0	0	0	0	0	0	0	0	0	0	0
ef52d0ca69e1c97bf612eea99a8d6a65	Bacteroidaceae	Bacteroides	0	0	0	0	0	0	0	0	0	0	0	0	0	0	0	0	0	0	0	0	20.7646	0	0	0	0	0	0	0	0	0	0	0	0	0	0	0	0	0
4db6f7a012c77103c9895d16df9f5ae7			0	0	0	0	0	0	0	0	0	0	0	20.7469	0	0	0	0	0	0	0	0	0	0	0	0	0	0	0	0	0	0	0	0	0	0	0	0	0	0
f504fc505c31b636c78635fe0c415c0d	Oxalobacteraceae	Massilia	0	0	20.7205	0	0	0	0	0	0	0	0	0	0	0	0	0	0	0	0	0	0	0	0	0	0	0	0	0	0	0	0	0	0	0	0	0	0	0
312fb712884f23849422746d2362035b	Lachnospiraceae	Ruminococcus_gauvreauii_group	0	0	0	0	0	0	0	0	0	0	0	0	20.6666	0	0	0	0	0	0	0	0	0	0	0	0	0	0	0	0	0	0	0	0	0	0	0	0	0
319241ca8d00d070268fc8e8a45993bc			0	0	0	0	0	0	0	0	0	0	0	0	20.6666	0	0	0	0	0	0	0	0	0	0	0	0	0	0	0	0	0	0	0	0	0	0	0	0	0
8eb4cba5a0dbfa78921b2607cfc6da96	Lachnospiraceae		0	0	0	0	0	0	0	0	0	0	0	0	20.6666	0	0	0	0	0	0	0	0	0	0	0	0	0	0	0	0	0	0	0	0	0	0	0	0	0
3be7c6ad4138c74ff14af24af69e5aef	Streptococcaceae	Streptococcus	0	0	0	0	0	0	0	0	0	0	0	0	0	0	0	0	0	0	0	0	0	20.6194	0	0	0	0	0	0	0	0	0	0	0	0	0	0	0	0
142e0b939ac3b1ec43f7dec99848393e	Nitrosomonadaceae	DSSD61	0	0	0	0	0	0	0	0	0	0	0	0	0	0	0	0	0	0	0	0	0	0	20.6154	0	0	0	0	0	0	0	0	0	0	0	0	0	0	0
987d4b2eb62882bb24e558cccd4b0755	Lachnospiraceae	Eubacterium_ventriosum_group	0	0	0	0	0	0	0	0	0	0	0	0	0	0	0	0	0	0	0	0	0	0	20.6154	0	0	0	0	0	0	0	0	0	0	0	0	0	0	0
398a0743a9ecde43382f0bbe692aa418	Microbacteriaceae	Microbacterium	0	0	0	0	0	0	0	0	0	0	0	0	0	0	0	20.5897	0	0	0	0	0	0	0	0	0	0	0	0	0	0	0	0	0	0	0	0	0	0
733fbbb9cb34a36b73702c477e90b006			0	0	0	0	0	0	0	0	0	0	0	0	0	0	0	0	0	0	0	0	0	0	0	0	0	20.5846	0	0	0	0	0	0	0	0	0	0	0	0
b95059588ca92f36111e41b393a090ae	Rhodobacteraceae	Paracoccus	0	0	0	0	0	0	0	0	0	0	0	0	0	0	0	0	0	0	0	0	0	0	0	0	0	20.5846	0	0	0	0	0	0	0	0	0	0	0	0
11d382e4a066fa64b354d0baa5079c7e	Streptococcaceae	Streptococcus	0	0	0	0	0	0	0	0	0	0	0	0	0	0	0	0	0	0	0	0	0	0	0	0	0	0	0	0	0	0	20.5592	0	0	0	0	0	0	0
8ab04b65e4fb1584ab0b52912f7f6a16	Burkholderiaceae	Burkholderia-Caballeronia-Paraburkholderia	0	0	0	0	0	0	0	0	0	0	0	0	0	0	0	0	0	0	0	0	0	0	0	0	0	0	0	0	0	0	20.5592	0	0	0	0	0	0	0
46f6c2b961ddd069d6a804cc6d93895d	Ruminococcaceae		0	0	0	0	0	0	0	0	0	0	0	0	0	20.5141	0	0	0	0	0	0	0	0	0	0	0	0	0	0	0	0	0	0	0	0	0	0	0	0
8c1e127942f41240f471e54daa32e94d	Bacteroidaceae	Bacteroides	0	0	0	0	0	0	0	0	0	0	0	0	0	20.5141	0	0	0	0	0	0	0	0	0	0	0	0	0	0	0	0	0	0	0	0	0	0	0	0
b8c8e609e623e84bbe1b191b774bbd26	Lachnospiraceae	Blautia	0	0	0	0	0	0	0	0	0	0	0	0	0	20.5141	0	0	0	0	0	0	0	0	0	0	0	0	0	0	0	0	0	0	0	0	0	0	0	0
d82fbc6c0d5be8e3579f95819843ddf7			0	0	0	0	0	0	0	0	0	0	0	0	0	20.5141	0	0	0	0	0	0	0	0	0	0	0	0	0	0	0	0	0	0	0	0	0	0	0	0
0aca39efe6478665dbc0bbc5820b93b4	Lachnospiraceae	Lachnospiraceae_NK4A136_group	20.5088	0	0	0	0	0	0	0	0	0	0	0	0	0	0	0	0	0	0	0	0	0	0	0	0	0	0	0	0	0	0	0	0	0	0	0	0	0
9a00a219ab091dca164e4f4a83642536	Myxococcaceae	P3OB-42	20.5088	0	0	0	0	0	0	0	0	0	0	0	0	0	0	0	0	0	0	0	0	0	0	0	0	0	0	0	0	0	0	0	0	0	0	0	0	0
3270cd14e065b1dcc8ffc5b867f5ad97	Lachnospiraceae	Lachnospiraceae_NC2004_group	0	0	0	0	0	0	0	0	0	20.5018	0	0	0	0	0	0	0	0	0	0	0	0	0	0	0	0	0	0	0	0	0	0	0	0	0	0	0	0
ea5fe2e9db2e4fdf150d926582a90661	Micrococcaceae	Pseudarthrobacter	0	0	0	0	0	0	0	0	0	0	0	0	0	0	0	0	0	0	0	0	0	0	0	0	0	0	0	0	0	0	0	0	0	0	0	0	0	20.4892
224a497b8dffa843df3f5794ebaef651			0	0	0	0	0	0	0	0	0	0	0	0	0	0	0	0	0	0	0	0	0	0	0	0	0	0	0	0	0	20.489	0	0	0	0	0	0	0	0
62a19552246ebd7d7ee9c3ac98a0614e	Veillonellaceae	Dialister	0	0	0	0	0	0	0	0	0	0	0	0	0	0	0	0	0	0	0	0	0	0	0	0	0	0	0	0	0	20.489	0	0	0	0	0	0	0	0
8e3fd2183fae1af845b2654aa2d22f77	Moraxellaceae	Acinetobacter	0	0	0	0	0	0	0	0	0	0	0	0	0	0	0	0	0	0	0	0	0	0	0	0	0	0	0	0	0	20.489	0	0	0	0	0	0	0	0
195e698e5963719557da1f1fe38ef56e	Micrococcaceae	Micrococcus	0	0	0	0	0	0	0	0	0	0	0	0	0	0	20.4688	0	0	0	0	0	0	0	0	0	0	0	0	0	0	0	0	0	0	0	0	0	0	0
c2b5224590ce0a233f9f0131a2a3387d	Ruminococcaceae	Faecalibacterium	0	0	0	0	0	0	0	0	0	0	20.4301	0	0	0	0	0	0	0	0	0	0	0	0	0	0	0	0	0	0	0	0	0	0	0	0	0	0	0
1d90eb021e285dd347dbf2baaca2d088	Paenibacillaceae	Paenibacillus	0	0	0	20.3775	0	0	0	0	0	0	0	0	0	0	0	0	0	0	0	0	0	0	0	0	0	0	0	0	0	0	0	0	0	0	0	0	0	0
806e5c3256701e5fca012e7befc6e7d8	Burkholderiaceae	Limnobacter	0	0	0	20.3775	0	0	0	0	0	0	0	0	0	0	0	0	0	0	0	0	0	0	0	0	0	0	0	0	0	0	0	0	0	0	0	0	0	0
2abed42d559b2ab5bb7ce949e17010df	Lachnospiraceae	Blautia	0	0	0	0	0	0	0	0	0	0	0	0	0	0	0	0	0	0	0	0	0	0	0	20.3732	0	0	0	0	0	0	0	0	0	0	0	0	0	0
d31096ddff848963986ecf9efffc932d	Moraxellaceae	Acinetobacter	0	0	0	0	0	0	0	0	0	0	0	0	0	0	0	0	0	0	0	0	0	0	0	20.3732	0	0	0	0	0	0	0	0	0	0	0	0	0	0
d83fca083ca81c443a3a35ba109e07b8	Aeromonadaceae	Aeromonas	0	0	0	0	0	0	0	0	0	0	0	0	0	0	0	0	0	0	0	0	0	0	0	20.3732	0	0	0	0	0	0	0	0	0	0	0	0	0	0
4d60579a5eb2aa86879f154656418f7b	Lachnospiraceae	Lachnospiraceae_UCG-001	0	0	0	0	0	0	0	0	0	0	0	0	0	0	0	0	0	0	0	0	20.3575	0	0	0	0	0	0	0	0	0	0	0	0	0	0	0	0	0
cc2abe0348113bfec84d49a2375efb35	Oscillospiraceae	UCG-003	0	0	0	0	0	0	0	0	0	0	0	0	0	0	0	0	0	0	0	0	20.3575	0	0	0	0	0	0	0	0	0	0	0	0	0	0	0	0	0
db817711172e002a893c45c14282aa92	Lachnospiraceae		0	0	0	0	0	0	0	0	0	0	0	0	0	0	0	0	0	0	0	0	20.3575	0	0	0	0	0	0	0	0	0	0	0	0	0	0	0	0	0
fc742b8f3f94720ae2b5aee97dcf7f50	Rikenellaceae	Alistipes	0	0	0	0	0	0	0	0	0	0	0	0	0	0	0	0	0	0	0	0	20.3575	0	0	0	0	0	0	0	0	0	0	0	0	0	0	0	0	0
0cf06d538d8391d1fcc079ed9d9adf87	TRA3-20	TRA3-20	0	0	0	0	0	0	0	0	0	0	0	0	20.2908	0	0	0	0	0	0	0	0	0	0	0	0	0	0	0	0	0	0	0	0	0	0	0	0	0
28b7c9557ce3def8c814cf1817d0a1d0	Legionellaceae	Legionella	0	0	0	0	0	0	0	0	0	0	0	0	20.2908	0	0	0	0	0	0	0	0	0	0	0	0	0	0	0	0	0	0	0	0	0	0	0	0	0
3ca38375b1cb16c5a76b549b0991be9b			0	0	0	0	0	0	0	0	0	0	0	0	20.2908	0	0	0	0	0	0	0	0	0	0	0	0	0	0	0	0	0	0	0	0	0	0	0	0	0
5727737a7305b5ba775a8ec4cb0c6245			0	0	0	0	0	0	0	0	0	0	0	0	20.2908	0	0	0	0	0	0	0	0	0	0	0	0	0	0	0	0	0	0	0	0	0	0	0	0	0
650505eacc6538cefe0e4856c3bdfac9			0	0	0	0	0	0	0	0	0	0	0	0	20.2908	0	0	0	0	0	0	0	0	0	0	0	0	0	0	0	0	0	0	0	0	0	0	0	0	0
683cdbfd4163096b5ff890f80cfb430e	Rikenellaceae	Alistipes	0	0	0	0	0	0	0	0	0	0	0	0	20.2908	0	0	0	0	0	0	0	0	0	0	0	0	0	0	0	0	0	0	0	0	0	0	0	0	0
8d23bfc75ac33d6e9e570f45e4e41f15	Lachnospiraceae		0	0	0	0	0	0	0	0	0	0	0	0	20.2908	0	0	0	0	0	0	0	0	0	0	0	0	0	0	0	0	0	0	0	0	0	0	0	0	0
d4fb710eaa0ba88bc7bf2da7a799b6f3	Lachnospiraceae	Anaerostipes	0	0	0	0	0	0	0	0	0	0	0	0	20.2908	0	0	0	0	0	0	0	0	0	0	0	0	0	0	0	0	0	0	0	0	0	0	0	0	0
e6cc29d052a272c39ca5974f1587864e			0	0	0	0	0	0	0	0	0	0	0	0	20.2908	0	0	0	0	0	0	0	0	0	0	0	0	0	0	0	0	0	0	0	0	0	0	0	0	0
5f3e55d75c7da52b4a0ee4f4495653e6			0	0	0	0	20.2712	0	0	0	0	0	0	0	0	0	0	0	0	0	0	0	0	0	0	0	0	0	0	0	0	0	0	0	0	0	0	0	0	0
0362c56ed2926a333e683ae72fbb66c7			0	0	0	0	0	0	0	0	0	0	0	0	0	0	0	0	0	0	0	0	0	0	20.2336	0	0	0	0	0	0	0	0	0	0	0	0	0	0	0
05a6c703e8d64b54da6b36aa2e46a056	Lachnospiraceae	Lachnospiraceae_NC2004_group	0	0	0	0	0	0	0	0	0	0	0	0	0	0	0	0	0	0	0	0	0	0	20.2336	0	0	0	0	0	0	0	0	0	0	0	0	0	0	0
40e3863889facc4e26e675e5938410c4	Psychromonadaceae	Psychromonas	0	0	0	0	0	0	0	0	0	0	0	0	0	0	0	0	0	0	0	0	0	0	20.2336	0	0	0	0	0	0	0	0	0	0	0	0	0	0	0
5aea933deecd508843720e5a4164ac35			0	0	0	0	0	0	0	0	0	0	0	0	0	0	0	0	0	0	0	0	0	0	20.2336	0	0	0	0	0	0	0	0	0	0	0	0	0	0	0
11b4a6bfc692b307a01be51b148b9856			0	0	0	0	0	0	0	0	20.2285	0	0	0	0	0	0	0	0	0	0	0	0	0	0	0	0	0	0	0	0	0	0	0	0	0	0	0	0	0
50b207b6ff2c923266f0fea5a796edfb	Lachnospiraceae	Fusicatenibacter	0	0	0	0	0	0	0	0	20.2285	0	0	0	0	0	0	0	0	0	0	0	0	0	0	0	0	0	0	0	0	0	0	0	0	0	0	0	0	0
8b2ea5a2743e33706703319717fdfd66	Lachnospiraceae	Lachnospiraceae_UCG-004	0	0	0	0	0	0	0	0	20.2285	0	0	0	0	0	0	0	0	0	0	0	0	0	0	0	0	0	0	0	0	0	0	0	0	0	0	0	0	0
a52e5b59c36359a30abad6a122c3c094	Lachnospiraceae		0	0	0	0	0	0	0	0	20.2285	0	0	0	0	0	0	0	0	0	0	0	0	0	0	0	0	0	0	0	0	0	0	0	0	0	0	0	0	0
c9e18c6a4017dbdb83b37a0afe47133c	Ruminococcaceae	Subdoligranulum	0	0	0	0	0	0	0	0	20.2285	0	0	0	0	0	0	0	0	0	0	0	0	0	0	0	0	0	0	0	0	0	0	0	0	0	0	0	0	0
ed4612dcda58bfee8fe03103c9149839	Bacillaceae	Bacillus	0	0	0	0	0	0	0	0	20.2285	0	0	0	0	0	0	0	0	0	0	0	0	0	0	0	0	0	0	0	0	0	0	0	0	0	0	0	0	0
3c30c0770979f2756ecf31324afb65e3	Clostridia_UCG-014	Clostridia_UCG-014	20.149	0	0	0	0	0	0	0	0	0	0	0	0	0	0	0	0	0	0	0	0	0	0	0	0	0	0	0	0	0	0	0	0	0	0	0	0	0
5c2db0e686b65d89591de3a249162ade	UCG-010	UCG-010	0	0	0	0	0	0	0	0	0	0	0	0	0	20.1118	0	0	0	0	0	0	0	0	0	0	0	0	0	0	0	0	0	0	0	0	0	0	0	0
5f3daf108b20608acd8a44767bbf6a46			0	0	0	0	0	0	0	0	0	0	0	0	0	20.1118	0	0	0	0	0	0	0	0	0	0	0	0	0	0	0	0	0	0	0	0	0	0	0	0
6aa088cc967c52da320e76c615e955ef	Bifidobacteriaceae	Bifidobacterium	0	0	0	0	0	0	0	0	0	0	0	0	0	20.1118	0	0	0	0	0	0	0	0	0	0	0	0	0	0	0	0	0	0	0	0	0	0	0	0
afd0eeac5f3d4a079126b038fb595947	Lachnospiraceae	Ruminococcus_torques_group	0	0	0	0	0	0	0	0	0	0	0	0	0	20.1118	0	0	0	0	0	0	0	0	0	0	0	0	0	0	0	0	0	0	0	0	0	0	0	0
fdae88b594e0b942703a50458bf6fc69			0	0	0	0	0	0	0	0	0	0	0	0	0	20.1118	0	0	0	0	0	0	0	0	0	0	0	0	0	0	0	0	0	0	0	0	0	0	0	0
1ded13266949091970349719497823ca	Sphingomonadaceae	Sphingobium	0	0	20.0521	0	0	0	0	0	0	0	0	0	0	0	0	0	0	0	0	0	0	0	0	0	0	0	0	0	0	0	0	0	0	0	0	0	0	0
9b083b3a26fd41a29ee1ea5424e799bb	Caulobacteraceae	Caulobacter	0	0	0	0	0	0	0	0	0	0	0	0	0	0	0	0	0	0	0	0	0	0	0	0	0	0	0	0	0	0	0	20.0217	0	0	0	0	0	0
e4a99135964ef2a7f20a5bc3ca181ed3	uncultured		0	0	0	0	0	0	0	0	0	0	0	0	0	0	0	0	0	0	0	0	0	0	0	0	0	0	0	0	0	0	19.9718	0	0	0	0	0	0	0
70f4789bf1d71aa77a71e0afd0ea0c6d	Bacteroidaceae	Bacteroides	0	0	0	0	0	0	0	0	0	19.9622	0	0	0	0	0	0	0	0	0	0	0	0	0	0	0	0	0	0	0	0	0	0	0	0	0	0	0	0
b1bf3f447c93dbe6933fc0fd6f10a757			0	0	0	0	0	0	0	0	0	19.9622	0	0	0	0	0	0	0	0	0	0	0	0	0	0	0	0	0	0	0	0	0	0	0	0	0	0	0	0
64e632201d57df68b0f7b24f7e8a60a3			0	0	0	0	0	0	0	0	0	0	0	0	0	0	0	0	0	0	0	0	19.9503	0	0	0	0	0	0	0	0	0	0	0	0	0	0	0	0	0
872a0ca16622c16a34a089a6f43638b7			0	0	0	0	0	0	0	0	0	0	0	0	0	0	0	0	0	0	0	0	19.9503	0	0	0	0	0	0	0	0	0	0	0	0	0	0	0	0	0
df3334060d8585b397049265756acc50	Monoglobaceae	Monoglobus	0	0	0	0	0	0	0	0	0	0	0	0	0	0	0	0	0	0	0	0	19.9503	0	0	0	0	0	0	0	0	0	0	0	0	0	0	0	0	0
ec16ee022795a8a810ef69986ce2f56a	Ruminococcaceae	Faecalibacterium	0	0	0	0	0	0	0	0	0	0	0	0	0	0	0	0	0	0	0	0	19.9503	0	0	0	0	0	0	0	0	0	0	0	0	0	0	0	0	0
239e12766c52744673514ab4a3fa1ccb			0	0	0	0	0	0	0	0	0	0	19.9193	0	0	0	0	0	0	0	0	0	0	0	0	0	0	0	0	0	0	0	0	0	0	0	0	0	0	0
78218b92cc58dba82f77ccf6c897975c	Lachnospiraceae	Lachnoclostridium	0	0	0	0	0	0	0	0	0	0	0	0	19.9151	0	0	0	0	0	0	0	0	0	0	0	0	0	0	0	0	0	0	0	0	0	0	0	0	0
988971dbc3a31d7f570012497c2eac45	Ruminococcaceae	Ruminococcus	0	0	0	0	0	0	0	0	0	0	0	0	19.9151	0	0	0	0	0	0	0	0	0	0	0	0	0	0	0	0	0	0	0	0	0	0	0	0	0
a9f312dadbceac6280b3c01aac2f9680	Nocardioidaceae	Nocardioides	0	0	0	0	0	0	0	0	0	0	0	0	19.9151	0	0	0	0	0	0	0	0	0	0	0	0	0	0	0	0	0	0	0	0	0	0	0	0	0
a0402b7c3311a4c9ed887f46d9e4c09e			0	0	0	0	0	0	0	0	0	0	0	0	0	0	0	0	0	0	0	0	0	0	0	19.9102	0	0	0	0	0	0	0	0	0	0	0	0	0	0
8fa635db4c57c7d7b9042275485d4ac7	Microbacteriaceae	Agrococcus	0	0	0	0	0	0	0	0	0	0	0	19.8824	0	0	0	0	0	0	0	0	0	0	0	0	0	0	0	0	0	0	0	0	0	0	0	0	0	0
2e8684b96debbe50e16a67ccdb4c9234	Ruminococcaceae	Faecalibacterium	0	0	0	0	0	0	0	0	0	0	0	0	0	0	0	0	0	0	0	0	0	0	19.8519	0	0	0	0	0	0	0	0	0	0	0	0	0	0	0
3b7e630034fb85ad9ff120de08d8ca43			0	0	0	0	0	0	0	0	0	0	0	0	0	0	0	0	0	0	0	0	0	0	19.8519	0	0	0	0	0	0	0	0	0	0	0	0	0	0	0
8acc43881e234c89f7e4eb2ecabc31eb	Sphingomonadaceae	DSSF69	0	0	0	0	0	0	0	0	0	0	0	0	0	0	0	0	0	0	0	0	0	0	19.8519	0	0	0	0	0	0	0	0	0	0	0	0	0	0	0
32f7ed8a92ed16bfc0a454417fb083bf	Micrococcaceae	Glutamicibacter	0	0	0	0	0	0	0	0	0	0	0	0	0	0	0	0	19.8447	0	0	0	0	0	0	0	0	0	0	0	0	0	0	0	0	0	0	0	0	0
ebcf68dcd03ce6fddf50361c8f862daf	Acidothermaceae	Acidothermus	0	0	0	0	0	0	0	0	0	0	0	0	0	0	0	0	0	0	0	0	0	19.8413	0	0	0	0	0	0	0	0	0	0	0	0	0	0	0	0
47346fe8c50bc2ca767f3396759402bb	Micrococcaceae		0	0	0	0	0	0	0	0	0	0	0	0	0	0	0	19.8128	0	0	0	0	0	0	0	0	0	0	0	0	0	0	0	0	0	0	0	0	0	0
98a0a17ebbdbd8b0735b34b06debae89			0	0	0	0	0	0	0	0	0	0	0	0	0	0	0	0	0	0	0	0	0	0	0	0	0	0	0	0	0	19.806	0	0	0	0	0	0	0	0
b5674012467a496a357b2b9b926f6835			0	0	0	0	0	0	0	0	0	0	0	0	0	0	0	0	0	0	0	0	0	0	0	0	0	0	0	0	0	19.806	0	0	0	0	0	0	0	0
c186020f128086f6ede1038c9e960f41	Polyangiaceae	Pajaroellobacter	0	0	0	0	0	0	0	0	0	0	0	0	0	0	0	0	0	0	0	0	0	0	0	0	0	0	0	0	0	19.806	0	0	0	0	0	0	0	0
e6f4c3f9166d472c6a7e5c0b985bd627	Sphingomonadaceae	Novosphingobium	0	19.8006	0	0	0	0	0	0	0	0	0	0	0	0	0	0	0	0	0	0	0	0	0	0	0	0	0	0	0	0	0	0	0	0	0	0	0	0
0b3022a646c131098ae36e503efd8df7	Lachnospiraceae	Sellimonas	19.7892	0	0	0	0	0	0	0	0	0	0	0	0	0	0	0	0	0	0	0	0	0	0	0	0	0	0	0	0	0	0	0	0	0	0	0	0	0
4f627eddd10eeb9594c16e99ba869303	Lachnospiraceae	Roseburia	19.7892	0	0	0	0	0	0	0	0	0	0	0	0	0	0	0	0	0	0	0	0	0	0	0	0	0	0	0	0	0	0	0	0	0	0	0	0	0
fe1aec3e6599200d0e9b64144c691ad4	Nocardioidaceae	Aeromicrobium	0	0	0	0	0	0	0	0	0	0	0	0	0	0	0	0	0	0	0	0	0	0	0	0	0	19.7612	0	0	0	0	0	0	0	0	0	0	0	0
338c5c70794f4e7ad693f0dfb6823b81	Burkholderiaceae	Burkholderia-Caballeronia-Paraburkholderia	0	0	0	0	0	0	0	0	0	0	0	0	0	19.7096	0	0	0	0	0	0	0	0	0	0	0	0	0	0	0	0	0	0	0	0	0	0	0	0
976af1c23833bf634a3e13f261714e9f	Ruminococcaceae	Subdoligranulum	0	0	0	0	0	0	0	0	0	0	0	0	0	19.7096	0	0	0	0	0	0	0	0	0	0	0	0	0	0	0	0	0	0	0	0	0	0	0	0
9a9a8173bf58c352fcfd4cd187d2f5a1			0	0	0	0	0	0	0	0	0	0	0	0	0	19.7096	0	0	0	0	0	0	0	0	0	0	0	0	0	0	0	0	0	0	0	0	0	0	0	0
a09e1d93c4e74785a1962bf8919be348			0	0	0	0	0	0	0	0	0	0	0	0	0	19.7096	0	0	0	0	0	0	0	0	0	0	0	0	0	0	0	0	0	0	0	0	0	0	0	0
e7df870b32b34e3edcbf46de9856c3d4	Halomonadaceae	Halomonas	0	0	0	0	0	0	0	0	0	0	0	0	0	19.7096	0	0	0	0	0	0	0	0	0	0	0	0	0	0	0	0	0	0	0	0	0	0	0	0
2bf4446a7e095ddbddb874b8fe5c6eb6			0	0	0	0	0	0	0	0	19.6818	0	0	0	0	0	0	0	0	0	0	0	0	0	0	0	0	0	0	0	0	0	0	0	0	0	0	0	0	0
3d1c4bcd9f2f80fd98d85895c4d1a1e0			0	0	0	0	0	0	0	0	19.6818	0	0	0	0	0	0	0	0	0	0	0	0	0	0	0	0	0	0	0	0	0	0	0	0	0	0	0	0	0
6c2816d57a1a129ee4b42fc4362f12f2	Streptococcaceae	Streptococcus	0	0	0	0	0	0	0	0	19.6818	0	0	0	0	0	0	0	0	0	0	0	0	0	0	0	0	0	0	0	0	0	0	0	0	0	0	0	0	0
8d17ee4a1a78d1763540f473d4439105	Prevotellaceae	Paraprevotella	0	0	0	0	0	0	0	0	19.6818	0	0	0	0	0	0	0	0	0	0	0	0	0	0	0	0	0	0	0	0	0	0	0	0	0	0	0	0	0
95f6f7c4104216dd18b01dccc486e329	Bacteroidaceae	Bacteroides	0	0	0	0	0	0	0	0	19.6818	0	0	0	0	0	0	0	0	0	0	0	0	0	0	0	0	0	0	0	0	0	0	0	0	0	0	0	0	0
cdfcad7b07049cf1d7cb5a2d206f737e	Erysipelatoclostridiaceae	Erysipelotrichaceae_UCG-003	0	0	0	0	0	0	0	0	19.6818	0	0	0	0	0	0	0	0	0	0	0	0	0	0	0	0	0	0	0	0	0	0	0	0	0	0	0	0	0
f6a1c6ced7555982ae26cc148bdac464	Lachnospiraceae	Roseburia	0	0	0	0	0	0	0	0	19.6818	0	0	0	0	0	0	0	0	0	0	0	0	0	0	0	0	0	0	0	0	0	0	0	0	0	0	0	0	0
fbb6550a26665eaa49c4a184506a1800	Bacteroidaceae	Bacteroides	0	0	0	0	0	0	0	0	19.6818	0	0	0	0	0	0	0	0	0	0	0	0	0	0	0	0	0	0	0	0	0	0	0	0	0	0	0	0	0
18d772973010dd297544e2a118c20841	Hymenobacteraceae	Hymenobacter	0	0	0	0	0	0	0	0	0	0	0	0	0	0	19.6661	0	0	0	0	0	0	0	0	0	0	0	0	0	0	0	0	0	0	0	0	0	0	0
a1a88a3c7e0ec3339f86dd2c301458ae	Moraxellaceae	Acinetobacter	0	0	0	0	0	0	0	19.5757	0	0	0	0	0	0	0	0	0	0	0	0	0	0	0	0	0	0	0	0	0	0	0	0	0	0	0	0	0	0
fe18adad063c19a55d0f87441371fa1a	Barnesiellaceae	Barnesiella	0	0	0	0	0	0	0	0	0	0	0	0	0	0	0	0	0	0	0	0	19.5432	0	0	0	0	0	0	0	0	0	0	0	0	0	0	0	0	0
3379a8f452054c0d2136d06016c6292d			0	0	0	0	0	0	0	0	0	0	0	0	19.5393	0	0	0	0	0	0	0	0	0	0	0	0	0	0	0	0	0	0	0	0	0	0	0	0	0
6bb33b7820125751c0b502855182fa45	Lachnospiraceae	Lachnospiraceae_AC2044_group	0	0	0	0	0	0	0	0	0	0	0	0	19.5393	0	0	0	0	0	0	0	0	0	0	0	0	0	0	0	0	0	0	0	0	0	0	0	0	0
96c83d808379b585cd896ced27fb4f16			0	0	0	0	0	0	0	0	0	0	0	0	19.5393	0	0	0	0	0	0	0	0	0	0	0	0	0	0	0	0	0	0	0	0	0	0	0	0	0
aa1b252abe2f6ef00d08e465095ac51d	Corynebacteriaceae	Corynebacterium	0	0	0	0	0	0	0	0	0	0	0	0	19.5393	0	0	0	0	0	0	0	0	0	0	0	0	0	0	0	0	0	0	0	0	0	0	0	0	0
09898e1242102584b4e1592dfe372139	Oscillospiraceae	NK4A214_group	0	0	0	0	0	0	0	0	0	0	0	0	0	0	0	0	0	0	0	0	0	0	19.4701	0	0	0	0	0	0	0	0	0	0	0	0	0	0	0
769093c0203cf1a75e54f732596a1805			0	0	0	0	0	0	0	0	0	0	0	0	0	0	0	0	0	0	0	0	0	0	19.4701	0	0	0	0	0	0	0	0	0	0	0	0	0	0	0
76e8088fa78d0c759e4e95cfbc18a8a7	Bacteroidaceae	Bacteroides	0	0	0	0	0	0	0	0	0	0	0	0	0	0	0	0	0	0	0	0	0	0	19.4701	0	0	0	0	0	0	0	0	0	0	0	0	0	0	0
77b76545560f2149475983489618b1b7			0	0	0	0	0	0	0	0	0	0	0	0	0	0	0	0	0	0	0	0	0	0	19.4701	0	0	0	0	0	0	0	0	0	0	0	0	0	0	0
fc00f74611e1107c1c0cb7a56ab5b3a5	Lachnospiraceae	Lachnospiraceae_NK4A136_group	0	0	0	0	0	0	0	0	0	0	0	0	0	0	0	0	0	0	0	0	0	0	19.4701	0	0	0	0	0	0	0	0	0	0	0	0	0	0	0
77073416c70bd316f63ed6051ae16cd1	Pseudomonadaceae	Pseudomonas	0	0	0	0	0	19.4538	0	0	0	0	0	0	0	0	0	0	0	0	0	0	0	0	0	0	0	0	0	0	0	0	0	0	0	0	0	0	0	0
085f41eeda0c999fd82d46dd08749232	Oscillospiraceae	Colidextribacter	0	0	0	0	0	0	0	0	0	0	0	0	0	0	0	0	0	0	0	0	0	19.4522	0	0	0	0	0	0	0	0	0	0	0	0	0	0	0	0
b7fbbeb31f7887cef703ce8723b0dac9	Akkermansiaceae	Akkermansia	0	0	0	0	0	0	0	0	0	0	0	0	0	0	0	0	0	0	0	0	0	19.4522	0	0	0	0	0	0	0	0	0	0	0	0	0	0	0	0
68e0c56c9e11685a6c9e042ca1132a9e	Corynebacteriaceae	Corynebacterium	0	0	0	0	0	0	0	0	0	0	0	0	0	0	0	0	0	0	0	0	0	0	0	19.4471	0	0	0	0	0	0	0	0	0	0	0	0	0	0
dadeef8306a1134f93ec02761d4a3f52			0	0	0	0	0	0	0	0	0	0	0	0	0	0	0	0	0	0	0	0	0	0	0	19.4471	0	0	0	0	0	0	0	0	0	0	0	0	0	0
e37ca47bb175ac6478e071c3b9cc01ba			0	0	0	0	0	0	0	0	0	0	0	0	0	0	0	0	0	0	0	0	0	0	0	19.4471	0	0	0	0	0	0	0	0	0	0	0	0	0	0
ad4e073cbf5aea2eb1187e85f8638d4e			19.4294	0	0	0	0	0	0	0	0	0	0	0	0	0	0	0	0	0	0	0	0	0	0	0	0	0	0	0	0	0	0	0	0	0	0	0	0	0
706827b29dafc9b12fba5916910357d3	Moraxellaceae	Acinetobacter	0	0	0	0	0	0	0	0	0	19.4227	0	0	0	0	0	0	0	0	0	0	0	0	0	0	0	0	0	0	0	0	0	0	0	0	0	0	0	0
7afbf7dfcce0edc35389d420594da240			0	0	0	0	0	0	0	0	0	19.4227	0	0	0	0	0	0	0	0	0	0	0	0	0	0	0	0	0	0	0	0	0	0	0	0	0	0	0	0
3999250989fc7a1433a5e2ae8f377742	Coriobacteriaceae	Collinsella	0	0	0	0	0	0	0	0	0	0	19.4085	0	0	0	0	0	0	0	0	0	0	0	0	0	0	0	0	0	0	0	0	0	0	0	0	0	0	0
77338b494a73ff59fbc21d273d2f0472	Oscillospiraceae	NK4A214_group	0	0	0	19.4071	0	0	0	0	0	0	0	0	0	0	0	0	0	0	0	0	0	0	0	0	0	0	0	0	0	0	0	0	0	0	0	0	0	0
04869688f579e3e9813f4860b8ad7716	Nocardioidaceae	Nocardioides	0	0	0	0	0	0	0	0	0	0	0	0	0	0	0	0	0	0	0	0	0	0	0	0	0	0	0	0	0	0	19.3844	0	0	0	0	0	0	0
2766559b038299172a6b640127011578	PeM15	PeM15	0	0	0	0	0	0	0	0	0	0	0	0	0	0	0	0	0	0	0	0	0	0	0	0	0	0	0	0	0	0	19.3844	0	0	0	0	0	0	0
d353b8a7b61c97e7e3bb381f6d334a1b	Geodermatophilaceae	Geodermatophilus	0	0	0	0	0	0	0	0	0	0	0	0	0	0	0	0	0	0	0	0	0	0	0	0	0	0	0	0	0	0	19.3844	0	0	0	0	0	0	0
93053ea8db94bdda037732ddbf9b0856	Psychromonadaceae	Psychromonas	0	0	0	0	0	0	0	0	0	0	0	0	0	0	0	0	0	0	0	0	0	0	0	0	0	19.3495	0	0	0	0	0	0	0	0	0	0	0	0
a017d4882942f46f45a0354f9500ecdd	Microbacteriaceae	Microbacterium	0	0	0	0	0	0	0	0	0	0	0	0	0	0	0	0	0	0	0	0	0	0	0	0	0	0	19.3376	0	0	0	0	0	0	0	0	0	0	0
2dc278b9da47e64e4fc4560d4e999ea1			0	0	0	0	0	0	0	0	0	0	0	0	0	19.3073	0	0	0	0	0	0	0	0	0	0	0	0	0	0	0	0	0	0	0	0	0	0	0	0
58ab9bb4b3f27d73bc9042a69e85c1ca	Lachnospiraceae		0	0	0	0	0	0	0	0	0	0	0	0	0	19.3073	0	0	0	0	0	0	0	0	0	0	0	0	0	0	0	0	0	0	0	0	0	0	0	0
805f381bf63d3d2868048e6c974937cb	Halomonadaceae	Halomonas	0	0	0	0	0	0	0	0	0	0	0	0	0	19.3073	0	0	0	0	0	0	0	0	0	0	0	0	0	0	0	0	0	0	0	0	0	0	0	0
09fa03583ce9ce55ea0838c6f4e46965	Lachnospiraceae	Dorea	0	0	0	0	0	0	0	0	0	0	0	0	19.1636	0	0	0	0	0	0	0	0	0	0	0	0	0	0	0	0	0	0	0	0	0	0	0	0	0
1b49f908a546a4b58c676f6126b3ec25			0	0	0	0	0	0	0	0	0	0	0	0	19.1636	0	0	0	0	0	0	0	0	0	0	0	0	0	0	0	0	0	0	0	0	0	0	0	0	0
2525712cc2ff5bcae7064b8d3890c614	Oscillospiraceae	UCG-002	0	0	0	0	0	0	0	0	0	0	0	0	19.1636	0	0	0	0	0	0	0	0	0	0	0	0	0	0	0	0	0	0	0	0	0	0	0	0	0
3ad4f66a35d59aadbf083cabc82a3b69	Rikenellaceae	Alistipes	0	0	0	0	0	0	0	0	0	0	0	0	19.1636	0	0	0	0	0	0	0	0	0	0	0	0	0	0	0	0	0	0	0	0	0	0	0	0	0
42ca968cdfd93030c0722625c3132341	Rhodanobacteraceae	Dyella	0	0	0	0	0	0	0	0	0	0	0	0	19.1636	0	0	0	0	0	0	0	0	0	0	0	0	0	0	0	0	0	0	0	0	0	0	0	0	0
37a78286be2462fe7aba69bef7021f1b	Sphingomonadaceae	Blastomonas	0	0	0	0	0	0	0	0	0	0	0	0	0	0	0	0	0	0	0	0	19.136	0	0	0	0	0	0	0	0	0	0	0	0	0	0	0	0	0
80a8d0eac2e2899fe44c91726045be66	Rikenellaceae	Alistipes	0	0	0	0	0	0	0	0	0	0	0	0	0	0	0	0	0	0	0	0	19.136	0	0	0	0	0	0	0	0	0	0	0	0	0	0	0	0	0
15df7da21cfecb09eda2cba28d85c981	Bacteroidaceae	Bacteroides	0	0	0	0	0	0	0	0	19.1351	0	0	0	0	0	0	0	0	0	0	0	0	0	0	0	0	0	0	0	0	0	0	0	0	0	0	0	0	0
27be69c6d040bb293062984754b13a35	Bacteroidaceae	Bacteroides	0	0	0	0	0	0	0	0	19.1351	0	0	0	0	0	0	0	0	0	0	0	0	0	0	0	0	0	0	0	0	0	0	0	0	0	0	0	0	0
75d5ad24c9491aeb26678af08fb9e77b	Erysipelotrichaceae		0	0	0	0	0	0	0	0	19.1351	0	0	0	0	0	0	0	0	0	0	0	0	0	0	0	0	0	0	0	0	0	0	0	0	0	0	0	0	0
b5e20f869eb2d48cec918259c3b44ded	Bacteroidaceae	Bacteroides	0	0	0	0	0	0	0	0	19.1351	0	0	0	0	0	0	0	0	0	0	0	0	0	0	0	0	0	0	0	0	0	0	0	0	0	0	0	0	0
fb3243cff41098ff82e4ecba65913b26	Lachnospiraceae		0	0	0	0	0	0	0	0	19.1351	0	0	0	0	0	0	0	0	0	0	0	0	0	0	0	0	0	0	0	0	0	0	0	0	0	0	0	0	0
5e2da3d76fea7117a387b4b724e421b7	Geodermatophilaceae	Geodermatophilus	0	0	0	0	0	0	0	0	0	0	0	0	0	0	0	0	0	0	0	0	0	0	0	0	0	0	0	0	0	19.1231	0	0	0	0	0	0	0	0
9915d9d623d03a1a1269a97d59fc67a4	Corynebacteriaceae	Corynebacterium	0	0	0	0	0	0	0	0	0	0	0	0	0	0	0	0	0	0	0	0	0	0	0	0	0	0	0	0	0	19.1231	0	0	0	0	0	0	0	0
be62493962dfcd88d4b67c00ad5565bf	Staphylococcaceae	Staphylococcus	0	0	0	0	0	0	0	0	0	0	0	0	0	0	0	0	0	0	0	0	0	0	0	0	0	0	0	0	0	19.1231	0	0	0	0	0	0	0	0
ecebce2cb7dfa1f5509df94ef5724663	uncultured		0	0	0	0	0	0	0	0	0	0	0	0	0	0	0	0	0	0	0	0	0	0	0	0	0	0	0	0	0	19.1231	0	0	0	0	0	0	0	0
56c777c50e72559866aec1b6cd6d5ec1	Rhizobiaceae	Allorhizobium-Neorhizobium-Pararhizobium-Rhizobium	0	0	0	0	0	0	0	0	0	0	0	0	0	0	0	0	0	0	0	0	0	0	0	0	0	0	0	0	0	0	0	0	0	0	19.0951	0	0	0
334065766705fc55e535f7281b2abbd3	Lachnospiraceae	Blautia	0	0	0	0	0	0	0	0	0	0	0	0	0	0	0	0	0	0	0	0	0	0	19.0883	0	0	0	0	0	0	0	0	0	0	0	0	0	0	0
42a476949219c4f6ba780bcc932c4755			0	0	0	0	0	0	0	0	0	0	0	0	0	0	0	0	0	0	0	0	0	0	19.0883	0	0	0	0	0	0	0	0	0	0	0	0	0	0	0
7411b3f5053a4817f3db99deaf9b1cd0	Bacillaceae	Bacillus	0	0	0	0	0	0	0	0	0	0	0	0	0	0	0	0	0	0	0	0	0	0	19.0883	0	0	0	0	0	0	0	0	0	0	0	0	0	0	0
9a1fc3d8ba11260b6bedaeec2f539a37	Bacteroidaceae	Bacteroides	0	0	0	0	0	0	0	0	0	0	0	0	0	0	0	0	0	0	0	0	0	0	19.0883	0	0	0	0	0	0	0	0	0	0	0	0	0	0	0
ca731e1bdcba60d8981d37965e6f58fb			0	0	0	0	0	0	0	0	0	0	0	0	0	0	0	0	0	0	0	0	0	0	19.0883	0	0	0	0	0	0	0	0	0	0	0	0	0	0	0
ef1e5f590cdc3a7e1d233f1576f254fd	Bifidobacteriaceae	Bifidobacterium	0	0	0	0	0	0	0	0	0	0	0	0	0	0	0	0	0	0	0	0	0	0	19.0883	0	0	0	0	0	0	0	0	0	0	0	0	0	0	0
6e19de89e3198a8ab9fd89fbefb633cb	Obscuribacteraceae	Candidatus_Obscuribacter	19.0695	0	0	0	0	0	0	0	0	0	0	0	0	0	0	0	0	0	0	0	0	0	0	0	0	0	0	0	0	0	0	0	0	0	0	0	0	0
cb448b993aea759402e2403eb1d28779	Peptococcaceae	Peptococcus	19.0695	0	0	0	0	0	0	0	0	0	0	0	0	0	0	0	0	0	0	0	0	0	0	0	0	0	0	0	0	0	0	0	0	0	0	0	0	0
0a3973741ab566f4b0d35191fcd3e904	Propionibacteriaceae	Cutibacterium	0	0	0	0	0	0	0	0	0	0	0	0	0	0	0	0	0	0	0	0	0	19.0632	0	0	0	0	0	0	0	0	0	0	0	0	0	0	0	0
e1e475fe38c4591e1123e5bee45bffed	Lachnospiraceae	Dorea	0	0	0	0	0	0	0	0	0	0	0	0	0	0	0	0	0	0	0	0	0	19.0632	0	0	0	0	0	0	0	0	0	0	0	0	0	0	0	0
9faded1102be7ba7a1f4ffbed58abf21	Bacteroidaceae	Bacteroides	0	0	0	0	0	0	0	0	0	0	0	0	0	0	0	0	0	0	0	0	0	0	0	0	0	18.9378	0	0	0	0	0	0	0	0	0	0	0	0
a5cc7f0e23df972f23b4707529ae953c	Acetobacteraceae	Acidiphilium	0	0	0	18.9219	0	0	0	0	0	0	0	0	0	0	0	0	0	0	0	0	0	0	0	0	0	0	0	0	0	0	0	0	0	0	0	0	0	0
f723baa17967c5be4ec12251159d063e	Lachnospiraceae	Eubacterium_hallii_group	0	0	0	0	0	0	0	0	0	0	0	0	0	18.9051	0	0	0	0	0	0	0	0	0	0	0	0	0	0	0	0	0	0	0	0	0	0	0	0
bbba8a8dc1d3b16e30036998f78f15d3	Dermabacteraceae	Brachybacterium	0	0	0	0	0	0	0	0	0	0	0	0	0	0	0	0	0	0	0	0	0	0	0	0	0	0	0	0	0	0	0	0	0	0	0	0	0	18.8885
0d05c93920a3301c76ed2354d7c17d48	Corynebacteriaceae	Corynebacterium	0	0	0	0	0	0	0	0	0	18.8832	0	0	0	0	0	0	0	0	0	0	0	0	0	0	0	0	0	0	0	0	0	0	0	0	0	0	0	0
81c96cbdb7b47da8f4248fe95fbb1145	Acetobacteraceae	Craurococcus-Caldovatus	0	0	0	0	0	0	0	0	0	18.8832	0	0	0	0	0	0	0	0	0	0	0	0	0	0	0	0	0	0	0	0	0	0	0	0	0	0	0	0
e787764d3122f3402b4b17346944c113	Lachnospiraceae	Coprococcus	0	0	0	0	0	0	0	0	0	18.8832	0	0	0	0	0	0	0	0	0	0	0	0	0	0	0	0	0	0	0	0	0	0	0	0	0	0	0	0
eb29824a718ea71749c91672dc15b3eb	Ruminococcaceae	Faecalibacterium	0	0	0	0	0	0	0	0	0	18.8832	0	0	0	0	0	0	0	0	0	0	0	0	0	0	0	0	0	0	0	0	0	0	0	0	0	0	0	0
1a1cb47195b8f48cbe1cff510899fd95	67-14	67-14	0	0	0	0	0	0	0	0	0	0	0	0	0	0	0	0	0	0	0	0	0	0	0	0	0	0	0	0	0	0	0	18.8776	0	0	0	0	0	0
23ab3832a18b8ef77b4a1733e119b84b	Staphylococcaceae	Staphylococcus	0	0	0	0	0	0	0	0	0	0	0	0	0	0	0	0	0	0	0	0	0	0	0	0	0	0	0	0	0	0	0	18.8776	0	0	0	0	0	0
9d39a9ee61aa6fbee3afc559ff21a6d1	Candidatus_Adlerbacteria	Candidatus_Adlerbacteria	0	0	0	0	0	0	0	0	0	0	0	0	0	0	0	0	0	0	0	0	0	0	0	0	0	0	0	0	0	0	0	18.8776	0	0	0	0	0	0
71807f01aa2c300e5efbd23252c2a86b	Sphingomonadaceae	Sphingomonas	0	0	0	0	0	0	0	0	0	0	0	0	0	0	18.8634	0	0	0	0	0	0	0	0	0	0	0	0	0	0	0	0	0	0	0	0	0	0	0
8788dd127152c13eee9de5bcf5712c09	Lachnospiraceae	Eubacterium_hallii_group	0	0	0	0	0	0	0	0	0	0	0	0	0	0	0	0	18.8003	0	0	0	0	0	0	0	0	0	0	0	0	0	0	0	0	0	0	0	0	0
0a148d357abc17cce4250eed12d12b56	Legionellaceae	Legionella	0	0	0	0	0	0	0	0	0	0	0	0	0	0	0	0	0	0	0	0	0	0	0	0	0	0	0	0	0	0	18.797	0	0	0	0	0	0	0
d7fe6c9144e050116d697dd49430cfe7	Streptococcaceae	Streptococcus	0	0	0	0	0	0	0	0	0	0	0	0	0	0	0	0	0	0	0	0	0	0	0	0	0	0	0	0	0	0	18.797	0	0	0	0	0	0	0
05a073c717840c2f622007a5cd8cedd9	Barnesiellaceae		0	0	0	0	0	0	0	0	0	0	0	0	18.7878	0	0	0	0	0	0	0	0	0	0	0	0	0	0	0	0	0	0	0	0	0	0	0	0	0
0a23f37f524967b0a22d644fd540410b	Burkholderiaceae	Burkholderia-Caballeronia-Paraburkholderia	0	0	0	0	0	0	0	0	0	0	0	0	18.7878	0	0	0	0	0	0	0	0	0	0	0	0	0	0	0	0	0	0	0	0	0	0	0	0	0
0db6c6d2a2054bab04d6e925aec9189e			0	0	0	0	0	0	0	0	0	0	0	0	18.7878	0	0	0	0	0	0	0	0	0	0	0	0	0	0	0	0	0	0	0	0	0	0	0	0	0
512e2600930507ba3e54a90b4a7e4cdf	Ruminococcaceae	Faecalibacterium	0	0	0	0	0	0	0	0	0	0	0	0	18.7878	0	0	0	0	0	0	0	0	0	0	0	0	0	0	0	0	0	0	0	0	0	0	0	0	0
6481360123d761e04f2dd4a6379488c9	Propionibacteriaceae	Cutibacterium	0	0	0	0	0	0	0	0	0	0	0	0	18.7878	0	0	0	0	0	0	0	0	0	0	0	0	0	0	0	0	0	0	0	0	0	0	0	0	0
6552e5f0e962b0aa50714a60dbe0487a			0	0	0	0	0	0	0	0	0	0	0	0	18.7878	0	0	0	0	0	0	0	0	0	0	0	0	0	0	0	0	0	0	0	0	0	0	0	0	0
cea541f0f043d45696e7daaa2635073c			0	0	0	0	0	0	0	0	0	0	0	0	18.7878	0	0	0	0	0	0	0	0	0	0	0	0	0	0	0	0	0	0	0	0	0	0	0	0	0
a1cc77b746ab6c97302303529faa3bac	Paenibacillaceae	Paenibacillus	0	0	0	0	0	0	0	0	0	0	0	0	0	0	0	0	0	0	0	0	0	0	0	0	0	0	0	0	0	0	0	0	0	0	0	0	18.7672	0
e0d326e22d1cbfca31b62ab6999087f3	Lachnospiraceae	Blautia	0	0	0	0	0	0	0	0	0	0	0	0	0	0	0	0	0	0	0	0	18.7289	0	0	0	0	0	0	0	0	0	0	0	0	0	0	0	0	0
56dffbd8262377dc3c8a3348c9408967	Bacteroidaceae	Bacteroides	18.7097	0	0	0	0	0	0	0	0	0	0	0	0	0	0	0	0	0	0	0	0	0	0	0	0	0	0	0	0	0	0	0	0	0	0	0	0	0
a77fd222a66ffee851aad5f85706882f	Neisseriaceae	Neisseria	18.7097	0	0	0	0	0	0	0	0	0	0	0	0	0	0	0	0	0	0	0	0	0	0	0	0	0	0	0	0	0	0	0	0	0	0	0	0	0
32b370c5306e6278fec0ef9a4a45b04a	Christensenellaceae	Christensenellaceae_R-7_group	0	0	0	0	0	0	0	0	0	0	0	0	0	0	0	0	0	0	0	0	0	0	18.7066	0	0	0	0	0	0	0	0	0	0	0	0	0	0	0
368b1ebb57971f759321313248fb1fb5	Lachnospiraceae		0	0	0	0	0	0	0	0	0	0	0	0	0	0	0	0	0	0	0	0	0	0	18.7066	0	0	0	0	0	0	0	0	0	0	0	0	0	0	0
6fe1e06ae9a087da8430d7f58abb9949	Rikenellaceae	Alistipes	0	0	0	0	0	0	0	0	0	0	0	0	0	0	0	0	0	0	0	0	0	0	18.7066	0	0	0	0	0	0	0	0	0	0	0	0	0	0	0
82eca391cbd228042c2fabf65d462566	Lachnospiraceae	Ruminococcus_torques_group	0	0	0	0	0	0	0	0	0	0	0	0	0	0	0	0	0	0	0	0	0	0	18.7066	0	0	0	0	0	0	0	0	0	0	0	0	0	0	0
918b589e24f737f89e5d846fd6bdbcea			0	0	0	0	0	0	0	0	0	0	0	0	0	0	0	0	0	0	0	0	0	0	18.7066	0	0	0	0	0	0	0	0	0	0	0	0	0	0	0
973afa57558df0051b80bbac18c19498			0	0	0	0	0	0	0	0	0	0	0	0	0	0	0	0	0	0	0	0	0	0	18.7066	0	0	0	0	0	0	0	0	0	0	0	0	0	0	0
a6eac078b3e0c9341cf465cd688883d8			0	0	0	0	0	0	0	0	0	0	0	0	0	0	0	0	0	0	0	0	0	0	18.7066	0	0	0	0	0	0	0	0	0	0	0	0	0	0	0
b0dbc5328b63c36f5710f574aff8e4c9	Staphylococcaceae	Staphylococcus	0	0	0	0	0	0	0	0	0	0	0	0	0	0	0	0	0	0	0	0	0	0	18.7066	0	0	0	0	0	0	0	0	0	0	0	0	0	0	0
c432f87c5eeec6a79b1e7a2457a846cf			0	0	0	0	0	0	0	0	0	0	0	0	0	0	0	0	0	0	0	0	0	0	18.7066	0	0	0	0	0	0	0	0	0	0	0	0	0	0	0
0a91d1acd702650b9fc97af986f9bbf8	Oscillospiraceae	NK4A214_group	0	0	0	0	0	0	0	0	0	0	0	0	0	0	0	0	0	0	0	0	0	18.6741	0	0	0	0	0	0	0	0	0	0	0	0	0	0	0	0
6f267924246608b0dc22e14a51b15855	Psychromonadaceae	Psychromonas	0	0	0	0	0	0	0	0	0	0	0	0	0	0	0	0	0	0	0	0	0	18.6741	0	0	0	0	0	0	0	0	0	0	0	0	0	0	0	0
a2c8860eb7207bb884cdc157128287b2	Lachnospiraceae	Lachnospira	0	0	0	0	0	0	0	0	0	0	0	0	0	0	0	0	0	0	0	0	0	18.6741	0	0	0	0	0	0	0	0	0	0	0	0	0	0	0	0
a550ef83d68f53a825ea83ae787b7321	Caulobacteraceae	Caulobacter	0	0	0	0	0	0	0	0	0	0	0	0	0	0	0	0	0	0	0	0	0	18.6741	0	0	0	0	0	0	0	0	0	0	0	0	0	0	0	0
c2e5875bc8ed45afdea74558b7582aeb	Saccharospirillaceae	Reinekea	0	0	0	0	0	0	0	0	0	0	0	0	0	0	0	0	0	0	0	0	0	18.6741	0	0	0	0	0	0	0	0	0	0	0	0	0	0	0	0
ec20b1fba5913e1238a15a68fe53b208	Lachnospiraceae	Tyzzerella	0	0	0	0	0	0	0	0	0	0	0	0	0	0	0	0	0	0	0	0	0	18.6741	0	0	0	0	0	0	0	0	0	0	0	0	0	0	0	0
21d45c9e06fe1ec15203791b61379bb1	Bacillaceae	Bacillus	0	0	0	0	0	0	0	0	18.5884	0	0	0	0	0	0	0	0	0	0	0	0	0	0	0	0	0	0	0	0	0	0	0	0	0	0	0	0	0
2b1d0dbe36a424cb3916300b89842520	Lachnospiraceae	Lachnoclostridium	0	0	0	0	0	0	0	0	18.5884	0	0	0	0	0	0	0	0	0	0	0	0	0	0	0	0	0	0	0	0	0	0	0	0	0	0	0	0	0
4818a28359ab2bcd8fdad82233f744a4			0	0	0	0	0	0	0	0	18.5884	0	0	0	0	0	0	0	0	0	0	0	0	0	0	0	0	0	0	0	0	0	0	0	0	0	0	0	0	0
7534fe431b4666615c7ae708182e568e			0	0	0	0	0	0	0	0	18.5884	0	0	0	0	0	0	0	0	0	0	0	0	0	0	0	0	0	0	0	0	0	0	0	0	0	0	0	0	0
762bb108d38849a85cfd0a799c9c8961			0	0	0	0	0	0	0	0	18.5884	0	0	0	0	0	0	0	0	0	0	0	0	0	0	0	0	0	0	0	0	0	0	0	0	0	0	0	0	0
8122abeda27a081f947939f88fd4d712			0	0	0	0	0	0	0	0	18.5884	0	0	0	0	0	0	0	0	0	0	0	0	0	0	0	0	0	0	0	0	0	0	0	0	0	0	0	0	0
8775ac8df84fbd1a5caf6fe9bcc5ede2			0	0	0	0	0	0	0	0	18.5884	0	0	0	0	0	0	0	0	0	0	0	0	0	0	0	0	0	0	0	0	0	0	0	0	0	0	0	0	0
8f10252356a6b1c626e7f9c4ffc52808			0	0	0	0	0	0	0	0	18.5884	0	0	0	0	0	0	0	0	0	0	0	0	0	0	0	0	0	0	0	0	0	0	0	0	0	0	0	0	0
9c3a814b9550a4a29f743fa39f66d090			0	0	0	0	0	0	0	0	18.5884	0	0	0	0	0	0	0	0	0	0	0	0	0	0	0	0	0	0	0	0	0	0	0	0	0	0	0	0	0
aae40329aef2eeec505d7eeb157636a2	Xanthobacteraceae	Afipia	0	0	0	0	0	0	0	0	18.5884	0	0	0	0	0	0	0	0	0	0	0	0	0	0	0	0	0	0	0	0	0	0	0	0	0	0	0	0	0
aca8ef359e844cb5f602970231e2ef4e	Lachnospiraceae		0	0	0	0	0	0	0	0	18.5884	0	0	0	0	0	0	0	0	0	0	0	0	0	0	0	0	0	0	0	0	0	0	0	0	0	0	0	0	0
b4ad57066985fe0a4138fdf20703ef55	Bacteroidaceae	Bacteroides	0	0	0	0	0	0	0	0	18.5884	0	0	0	0	0	0	0	0	0	0	0	0	0	0	0	0	0	0	0	0	0	0	0	0	0	0	0	0	0
c39237fa36c0c3370e8a1605bc499ae1			0	0	0	0	0	0	0	0	18.5884	0	0	0	0	0	0	0	0	0	0	0	0	0	0	0	0	0	0	0	0	0	0	0	0	0	0	0	0	0
cb867a109f7010aba899c3f4c40e2eef	Bacteroidaceae	Bacteroides	0	0	0	0	0	0	0	0	18.5884	0	0	0	0	0	0	0	0	0	0	0	0	0	0	0	0	0	0	0	0	0	0	0	0	0	0	0	0	0
cf561365586fda8b3ef5ccf45889258d	uncultured		0	0	0	0	0	0	0	0	18.5884	0	0	0	0	0	0	0	0	0	0	0	0	0	0	0	0	0	0	0	0	0	0	0	0	0	0	0	0	0
9d8080fdff058a6d03780e4582dfa8b3			0	0	0	0	0	0	0	0	0	0	0	18.5858	0	0	0	0	0	0	0	0	0	0	0	0	0	0	0	0	0	0	0	0	0	0	0	0	0	0
a3377d85674bc279e7a8b0426e444d9b	Microbacteriaceae		0	0	0	0	0	0	0	0	0	0	0	0	0	0	0	0	0	0	0	0	0	0	0	0	0	0	0	0	0	0	0	0	0	0	0	0	0	18.5683
96c038682382b1de49cada4a1bd89048	Microbacteriaceae	Microbacterium	0	0	0	0	0	0	0	0	0	0	0	0	0	0	0	0	0	0	0	18.536	0	0	0	0	0	0	0	0	0	0	0	0	0	0	0	0	0	0
1e7567878566a5c891c15be79154bec7	Acetobacteraceae		0	0	0	0	0	0	0	0	0	0	0	0	0	0	0	0	0	0	0	0	0	0	0	0	0	18.5261	0	0	0	0	0	0	0	0	0	0	0	0
290c8a2a7cbf4df39f6ff1b2d1887897	Bacteroidaceae	Bacteroides	0	0	0	0	0	0	0	0	0	0	0	0	0	0	0	0	0	0	0	0	0	0	0	0	0	18.5261	0	0	0	0	0	0	0	0	0	0	0	0
8f7f92c907b110f6e655de0d3e469116	Bifidobacteriaceae	Bifidobacterium	0	0	0	0	0	0	0	0	0	0	0	0	0	0	0	0	0	0	0	0	0	0	0	0	0	18.5261	0	0	0	0	0	0	0	0	0	0	0	0
e0140aefc8649ed5898ac15dcb226b7e	Saccharospirillaceae	Reinekea	0	0	0	0	0	0	0	0	0	0	0	0	0	0	0	0	0	0	0	0	0	0	0	0	0	18.5261	0	0	0	0	0	0	0	0	0	0	0	0
623f09020a13eeaf48fbb04528eb83bd			0	0	0	0	0	0	0	0	0	0	0	0	0	0	0	0	0	0	0	0	0	0	0	18.5211	0	0	0	0	0	0	0	0	0	0	0	0	0	0
834340ec0fae14cc9eddfd72acf63180			0	0	0	0	0	0	0	0	0	0	0	0	0	0	0	0	0	0	0	0	0	0	0	18.5211	0	0	0	0	0	0	0	0	0	0	0	0	0	0
87be43d90b84d94fb149bed58a948a2e	Lachnospiraceae	Fusicatenibacter	0	0	0	0	0	0	0	0	0	0	0	0	0	0	0	0	0	0	0	0	0	0	0	18.5211	0	0	0	0	0	0	0	0	0	0	0	0	0	0
9a88af72ac21e07066d55a1711cd79cf	Lachnospiraceae	Blautia	0	0	0	0	0	0	0	0	0	0	0	0	0	0	0	0	0	0	0	0	0	0	0	18.5211	0	0	0	0	0	0	0	0	0	0	0	0	0	0
12bb0064ac802fe1bec1c3e0705cce4d	Streptococcaceae	Streptococcus	0	0	0	0	0	0	0	0	0	0	0	0	0	18.5029	0	0	0	0	0	0	0	0	0	0	0	0	0	0	0	0	0	0	0	0	0	0	0	0
21251a4f83e5a47844959cfe9ea1fab1			0	0	0	0	0	0	0	0	0	0	0	0	0	18.5029	0	0	0	0	0	0	0	0	0	0	0	0	0	0	0	0	0	0	0	0	0	0	0	0
f8608ac1092ab0f501044d0c02a53da3	Bifidobacteriaceae	Bifidobacterium	0	0	0	0	0	0	0	0	0	0	0	0	0	18.5029	0	0	0	0	0	0	0	0	0	0	0	0	0	0	0	0	0	0	0	0	0	0	0	0
d56fd1a8bac34611c10f7990f1cb2180	Streptococcaceae	Streptococcus	0	0	0	0	0	0	0	0	0	0	0	0	0	0	18.462	0	0	0	0	0	0	0	0	0	0	0	0	0	0	0	0	0	0	0	0	0	0	0
d213a22f707996df1398f5e4dd382e84	Lachnospiraceae	Ruminococcus_gnavus_group	0	0	0	0	0	0	0	0	0	0	0	0	0	0	0	0	18.4521	0	0	0	0	0	0	0	0	0	0	0	0	0	0	0	0	0	0	0	0	0
1cd2683caf8d53297560890ecfb15818	Lachnospiraceae	Coprococcus	0	0	0	0	0	0	0	0	0	0	0	0	0	0	0	0	0	0	0	0	0	0	0	0	0	0	0	0	0	18.4401	0	0	0	0	0	0	0	0
7422131fb48ded045fe13ee64e35afb7			0	0	0	0	0	0	0	0	0	0	0	0	0	0	0	0	0	0	0	0	0	0	0	0	0	0	0	0	0	18.4401	0	0	0	0	0	0	0	0
840454ac78b1d7f90aaee476bb766803	Sphingomonadaceae	Sphingomonas	0	0	0	0	0	0	0	0	0	0	0	0	0	0	0	0	0	0	0	0	0	0	0	0	0	0	0	0	0	18.4401	0	0	0	0	0	0	0	0
ad0231e4f3df8c23b237f575cf9b8ed8			0	0	0	0	0	0	0	0	0	0	0	0	0	0	0	0	0	0	0	0	0	0	0	0	0	0	0	0	0	18.4401	0	0	0	0	0	0	0	0
fa26dbaede8fe95563e92f27452fc644	Xanthobacteraceae	Bradyrhizobium	0	0	0	0	0	0	0	0	0	0	0	0	0	0	0	0	0	0	0	0	0	0	0	0	0	0	0	0	0	18.4401	0	0	0	0	0	0	0	0
f30e0cad56c41155d221fcd8ef71b47f	Pasteurellaceae	Haemophilus	0	0	0	18.4368	0	0	0	0	0	0	0	0	0	0	0	0	0	0	0	0	0	0	0	0	0	0	0	0	0	0	0	0	0	0	0	0	0	0
2ef125016cc9165f13f9fb87dc2173f7			0	0	0	0	0	0	0	0	0	0	0	0	18.4121	0	0	0	0	0	0	0	0	0	0	0	0	0	0	0	0	0	0	0	0	0	0	0	0	0
6815be4bfee31e4a91e8b5d946b0c4cd			0	0	0	0	0	0	0	0	0	0	0	0	18.4121	0	0	0	0	0	0	0	0	0	0	0	0	0	0	0	0	0	0	0	0	0	0	0	0	0
ca3e1fc1359c8c775154dd5e50de8d8c			0	0	0	0	0	0	0	0	0	0	0	0	18.4121	0	0	0	0	0	0	0	0	0	0	0	0	0	0	0	0	0	0	0	0	0	0	0	0	0
e0c1ae94314e4dfe268ae6dd8380ad89	Oscillospiraceae	UCG-002	0	0	0	0	0	0	0	0	0	0	0	0	18.4121	0	0	0	0	0	0	0	0	0	0	0	0	0	0	0	0	0	0	0	0	0	0	0	0	0
e1a0b0e423609ed6fbfd7a9e508a4bf0			0	0	0	0	0	0	0	0	0	0	0	0	18.4121	0	0	0	0	0	0	0	0	0	0	0	0	0	0	0	0	0	0	0	0	0	0	0	0	0
98cef5475609555899e678d179d48727	Ruminococcaceae	Faecalibacterium	0	0	0	0	0	0	0	0	0	0	18.387	0	0	0	0	0	0	0	0	0	0	0	0	0	0	0	0	0	0	0	0	0	0	0	0	0	0	0
dea247229cf41a0cb5777fc7e0526fdb			0	0	0	0	0	0	0	0	0	0	18.387	0	0	0	0	0	0	0	0	0	0	0	0	0	0	0	0	0	0	0	0	0	0	0	0	0	0	0
ec8254412c5d1fb05c5f6b86e8dea81e	Ruminococcaceae	Subdoligranulum	0	0	0	0	0	0	0	0	0	0	18.387	0	0	0	0	0	0	0	0	0	0	0	0	0	0	0	0	0	0	0	0	0	0	0	0	0	0	0
f4afac61a43f88d708f8350795faa2c2	Corynebacteriaceae	Corynebacterium	0	0	0	0	0	0	0	0	0	0	18.387	0	0	0	0	0	0	0	0	0	0	0	0	0	0	0	0	0	0	0	0	0	0	0	0	0	0	0
c722f6a446c6048cc1a2bed2d351fe0e	Saccharimonadales	Saccharimonadales	0	0	0	0	0	0	0	0	0	0	0	0	0	0	0	0	0	0	18.3762	0	0	0	0	0	0	0	0	0	0	0	0	0	0	0	0	0	0	0
fc4aa35fe07547531af87365f7fbbcb6	Nocardioidaceae	Aeromicrobium	0	0	0	0	0	0	0	0	0	0	0	0	0	0	0	0	0	0	18.3762	0	0	0	0	0	0	0	0	0	0	0	0	0	0	0	0	0	0	0
ae0c98a77d011039028480482fca8d6a			18.3499	0	0	0	0	0	0	0	0	0	0	0	0	0	0	0	0	0	0	0	0	0	0	0	0	0	0	0	0	0	0	0	0	0	0	0	0	0
f3677b13b5d33e367d9f1ba08431fc7d	Xanthobacteraceae	Bradyrhizobium	18.3499	0	0	0	0	0	0	0	0	0	0	0	0	0	0	0	0	0	0	0	0	0	0	0	0	0	0	0	0	0	0	0	0	0	0	0	0	0
98d899b9192cf98c087f7036f65b9cda	Microbacteriaceae	Microbacterium	0	0	0	0	0	0	0	0	0	18.3437	0	0	0	0	0	0	0	0	0	0	0	0	0	0	0	0	0	0	0	0	0	0	0	0	0	0	0	0
b76eacadbcfa7405a302acc957ed525b	Lachnospiraceae	Blautia	0	0	0	0	0	0	0	0	0	18.3437	0	0	0	0	0	0	0	0	0	0	0	0	0	0	0	0	0	0	0	0	0	0	0	0	0	0	0	0
cab3ca282ff1be2ed78dda68141bcaf5	Bifidobacteriaceae	Bifidobacterium	0	0	0	0	0	0	0	0	0	18.3437	0	0	0	0	0	0	0	0	0	0	0	0	0	0	0	0	0	0	0	0	0	0	0	0	0	0	0	0
0662cbe13dc559b3149033dd2e2c3de7	Microbacteriaceae		0	0	0	0	18.3407	0	0	0	0	0	0	0	0	0	0	0	0	0	0	0	0	0	0	0	0	0	0	0	0	0	0	0	0	0	0	0	0	0
4cb7891cd5236e69104fd8c8fbac40d4			0	0	0	0	0	0	0	0	0	0	0	0	0	0	0	0	0	0	0	0	0	0	18.3248	0	0	0	0	0	0	0	0	0	0	0	0	0	0	0
98080f4501f1573d10b85e7ea7ae8d99			0	0	0	0	0	0	0	0	0	0	0	0	0	0	0	0	0	0	0	0	0	0	18.3248	0	0	0	0	0	0	0	0	0	0	0	0	0	0	0
[truncated: 2,652 more rows]

## Sheet: Table S3
Table S3: Identification of fungal Amplicon Sequence Variants (ASVs) and their distribution across samples.
		Species	Spodoptera exigua								Spodoptera frugiperda												Spodoptera latifascia									Spodoptera littoralis
		Diet	Cotton			Artificial diet		Squash			Cotton			Artificial diet			Maize			Squash			Arficial diet			Cotton			Maize			Artificial diet			Maize			Squash
ASV_ID	Family	Genus	EC1	EC2	EC3	ED1	ED3	ES1	ES2	ES3	FC1	FC2	FC3	FD1	FD2	FD3	FM1	FM2	FM3	FS1	FS2	FS3	La1	La2	La3	LaC1	LaC2	LaC3	LaM1	LaM2	LaM3	LiD1	LiD2	LiD3	LiM1	LiM2	LiM3	LiS1	LiS2	LiS3
aef0a3f3dd22c54f3b859b8955d56941	Cladosporiaceae	Cladosporium	0	148.77	140.127	0	0	346.432	484.949	238.916	0	0	0	0	0	0	166.916	604.323	311.51	10.6946	257.469	184.712	65.4094	0	0	19.6741	18.0524	29.5554	523.623	554.935	536.644	0	0	0	712.179	553.153	572.516	267.956	590.519	135.223
2e2598dba6a9c10f634840199d4f6f44	Cladosporiaceae	Cladosporium	0	128.618	134.279	0	0	327.099	406.951	220.973	0	0	0	0	0	0	171.063	566.212	313.673	9.14732	214.242	170.975	57.4057	0	0	19.9796	13.904	29.2763	414.221	489.384	406.546	0	0	0	577.352	481.936	481.408	237.902	445.671	116.142
da3cebf502f432fda27704db545550f9	Malasseziaceae	Malassezia	0	0	0	0	350.162	0	0	0	731.496	0	0	0	0	126.87	2.97148	0	2.35147	0	0	0	228.519	283.722	0	185.071	0	147.777	0	0	0	575.406	119.237	98.7093	0	0	0	0	0	0
a5aa9248b0566833ba92059a3b9d1333	Malasseziaceae	Malassezia	0	0	0	0	346.007	0	0	0	660.167	0	0	0	0	132.701	3.16388	0	2.31715	0	0	0	227.139	234.206	0	188.615	0	136.367	0	0	0	559.3	112.679	90.529	0	0	0	0	0	0
0a823969eafdcac1df1df3ea425c2afd	Cladosporiaceae	Cladosporium	0	28.1359	24.3207	399.821	0	94.9755	19.445	7.34136	0	0	0	0	0	0	374.022	142.191	240.297	0	4.7831	102.961	0	0	0	0	108.182	80.4662	43.2569	5.17426	6.40268	0	0	0	22.3792	38.9282	39.9068	28.1484	10.8798	53.2214
e720a577df3d64bb21ca89c538786991	Cladosporiaceae	Cladosporium	0	25.3244	19.8379	407.871	0	85.2234	19.8984	6.51901	0	0	0	0	0	0	295.267	134.995	222.686	0	6.2922	90.2081	0	0	0	0	131.709	79.3147	49.1335	5.99207	7.96743	0	0	0	24.5691	42.9161	40.2245	29.2401	11.7182	55.6002
ec2287f91d950cad6c51b4dac74640c7	Cladosporiaceae	Cladosporium	0	12.1901	99.6788	0	0	35.7921	0	43.5697	0	0	0	0	0	0	94.7881	0	26.1408	0	0	0	0	0	0	0	400.639	55.3074	0	2.17036	0	0	0	0	15.2303	0	141.262	120.321	6.64981	442.792
7991034ece4cefd4d317805a6662434e	Cladosporiaceae	Cladosporium	0	8.3914	77.0843	0	0	30.3915	0	41.5363	0	0	0	0	0	0	86.7074	0	25.008	0	0	0	0	0	0	0	353.585	47.0375	0	2.1389	0	0	0	0	11.5428	0	122.119	104.995	5.20172	377.726
cc3b2129143171141d0247bda29224e8	Aspergillaceae	Penicillium	0	21.4185	237.075	0	0	149.618	69.4175	193.103	0	0	0	0	0	0	0	0	47.2698	0	8.31287	0	0	0	0	0	0	6.35076	84.5938	5.39444	237.506	0	0	98.164	15.8661	17.4499	25.0212	0	0	20.1863
118207f6e23e63d9733d07b4140b4054	Aspergillaceae	Penicillium	0	20.4098	238.93	0	0	146.195	62.0963	170.915	0	0	0	0	0	0	0	0	40.593	0	8.03151	0	0	0	0	0	0	6.76949	78.2163	4.41935	220.709	0	0	96.5279	15.8943	18.0774	28.9928	0	0	17.908
390bf6403711f2c8f1eff65c4efaa549	Malasseziaceae	Malassezia	0	0	0	221.825	42.234	0	0	0	0	0	172.548	0	0	41.5243	4.55342	0	0	0	0	0	107.912	0	237.933	212.077	0	0	0	0	0	0	44.1176	0	0	0	0	0	0	0
d9829c0fa6566aa4d95e8a317ee78ac0	Malasseziaceae	Malassezia	0	0	0	211.091	39.1184	0	0	0	0	0	153.3	0	0	37.4602	4.51067	0	0	0	0	0	97.9761	0	221.098	219.348	0	0	0	0	0	0	53.0604	0	0	0	0	0	0	0
b756bbe83c8b0756450ab4e87df36468	Malasseziaceae	Malassezia	0	0	0	0	0	0	0	0	0	0	387.718	0	148.073	0	0	0	0	0	0	0	0	0	476.033	0	0	0	0	0	0	0	0	0	0	0	0	0	0	0
14b9a243db4bceda8caf9d1c32eeac24	Malasseziaceae	Malassezia	0	0	0	0	0	0	0	0	0	0	359.533	0	157.35	0	0	0	0	0	0	0	0	0	442.113	0	0	0	0	0	0	0	0	0	0	0	0	0	0	0
40bfc1d7a4b8e9d3df9d23616b20acdd	Hypocreales_fam_Incertae_sedis	Acremonium	0	0	0	0	0	0	0	0	0	0	0	0	0	0	0	0	0	762.793	0	0	0	0	0	0	0	0	0	0	0	0	0	0	0	0	0	117.046	0	0
9cb72afa7315e936c7a9190884737902	Hypocreales_fam_Incertae_sedis	Acremonium	0	0	0	0	0	0	0	0	0	0	0	0	0	0	0	0	0	684.366	0	0	0	0	0	0	0	0	0	0	0	0	0	0	0	0	0	99.0653	0	0
a5d81d2ba8f92d0c65023d4425f2f0f8			0	0	0	0	0	0	0	0	0	750	0	0	0	0	0	0	0	0	0	0	0	0	0	0	0	0	0	0	0	0	0	0	0	0	0	0	0	0
f175a2967657eee1a7ee4ea19e310ae8			0	0	0	0	0	0	0	0	0	750	0	0	0	0	0	0	0	0	0	0	0	0	0	0	0	0	0	0	0	0	0	0	0	0	0	0	0	0
4fb2d25358716cf4c838c03c717fa0c3	Herpotrichiellaceae	Exophiala	323.029	0	0	0	143.665	0	0	0	0	0	0	14.7565	0	28.4486	3.61281	0	2.14551	0	0	0	0	0	0	0	0	0	0	0	0	0	0	0	0	0	0	0	0	0
33cedf2a6f9453b042ca1ccba96b8bf4	Herpotrichiellaceae	Exophiala	302.449	0	0	0	138.991	0	0	0	0	0	0	16.4781	0	30.2156	3.20664	0	2.14551	0	0	0	0	0	0	0	0	0	0	0	0	0	0	0	0	0	0	0	0	0
e1e073e7c552b4f1198cf34b24cd0e78	Malasseziaceae	Malassezia	0	0	0	135.063	0	0	0	0	38.7982	0	0	0	0	0	0	0	0	0	0	0	0	149.118	0	0	0	0	0	0	0	11.1476	0	153.79	0	0	0	0	0	0
7ca541e9dd261add8b0a84fd698db917	Malasseziaceae	Malassezia	0	0	0	124.329	0	0	0	0	31.0386	0	0	0	0	0	0	0	0	0	0	0	0	135.743	0	0	0	0	0	0	0	11.9932	0	140.702	0	0	0	0	0	0
2549c887c44034a5bfcc20bb1192743e	Plectosphaerellaceae	Verticillium	0	403.925	36.9963	0	0	0	0	0	0	0	0	0	0	0	0	0	0	0	0	0	0	0	0	0	0	0	0	0	0	0	0	0	0	0	0	0	0	0
fcf8518333b9149901edb67805c2fdf1	Trichocomaceae	unidentified	165.683	0	0	0	0	0	0	0	0	0	0	107.969	126.308	40.2874	0	0	0	0	0	0	0	0	0	0	0	0	0	0	0	0	0	0	0	0	0	0	0	0
1f521d6441868d744c4bd6650a397c8b	Trichocomaceae	unidentified	143.018	0	0	0	0	0	0	0	0	0	0	102.066	125.238	42.7612	0	0	0	0	0	0	0	0	0	0	0	0	0	0	0	0	0	0	0	0	0	0	0	0
1d63df7b886cddb3fcfff1c570646c38	Plectosphaerellaceae	Plectosphaerella	0	64.3627	0	0	0	0	0	0	0	0	0	0	0	0	0	0	0	0	294.301	0	0	0	0	0	0	0	0	0	0	0	0	0	0	0	0	0	0	0
7125a33df3d949275b0e076bd7433cee	Pleosporaceae	Alternaria	0	0	0	0	0	5.43503	0	1.85403	0	0	0	0	0	115.561	0	1.99748	5.02906	0	8.05709	0	0	0	0	0	26.2736	0	26.1278	19.5804	0	0	0	0	15.3433	4.63575	2.3512	71.8801	11.5848	0
7bafc25d58d23e8f2b387da08218bb7d	Plectosphaerellaceae	Verticillium	0	287.926	26.5879	0	0	0	0	0	0	0	0	0	0	0	0	0	0	0	0	0	0	0	0	0	0	0	0	0	0	0	0	0	0	0	0	0	0	0
7b789cacacbaf7ec4a317eac214234a1	Nectriaceae		0	0	0	0	0	0	2.31728	0	0	0	0	0	0	0	0	0	0	0	0	0	0	0	0	0	63.515	0	33.4402	3.42854	0	0	0	0	0	0	0	0	210.26	0
a6d1da4a5241b8b0e5e02416b507a973	Pleosporaceae	Alternaria	0	0	0	0	0	5.19424	0	1.92879	0	0	0	0	0	117.152	0	2.36787	4.72011	0	7.57111	0	0	0	0	0	24.2278	0	23.9073	18.7783	1.51684	0	0	0	11.0766	3.23895	1.54099	66.122	10.956	0
dc0fc976ce7ab7f904989d956259dbc5			0	106.62	178.695	0	0	0	0	0	0	0	0	0	0	0	0	0	0	0	0	0	0	0	0	0	8.33481	2.09366	0	0	0	0	0	0	0	0	0	0	0	0
1b9cee70d9a4b6c23e2ba6d88731985a			0	109.517	168.699	0	0	0	0	0	0	0	0	0	0	0	0	0	0	0	0	0	0	0	0	0	9.11146	1.88429	0	0	0	0	0	0	0	0	0	0	0	0
a239476f576c0b55dfea5da2251f5a48			0	0	0	0	0	40.1436	60.4843	9.46452	0	0	0	0	0	0	1.88123	0	0	5.03784	13.5564	97.8596	0	0	0	0	0	0	0	0	0	0	0	0	0	0	0	44.7806	0	12.296
2d279f2af6ad7b93dd147c5c6041b2a6	Plectosphaerellaceae	Plectosphaerella	0	45.305	0	0	0	0	0	0	0	0	0	0	0	0	0	0	0	0	235.114	0	0	0	0	0	0	0	0	0	0	0	0	0	0	0	0	0	0	0
03a41a74c39d096acc72608cac35ac78	Aspergillaceae	Aspergillus	0	0	0	0	10.7316	0	0	0	0	0	0	135.514	78.8535	42.9379	2.00949	0	0	0	0	0	0	0	0	0	0	0	0	0	0	0	0	0	0	0	0	0	0	0
e036033953d58622ddf9d1536fb30eee			0	0	0	0	0	39.9888	55.5643	7.34136	0	0	0	0	0	0	1.66745	0	0	4.71601	11.5613	93.2284	0	0	0	0	0	0	0	0	0	0	0	0	0	0	0	41.2273	0	11.7097
a0d0fab94e0fde91bd4e1fa2c9c97539	Malasseziaceae	Malassezia	0	0	0	0	0	0	0	0	30.4417	0	0	0	0	0	0	0	0	0	0	0	0	0	0	188.004	0	0	0	0	0	23.6405	21.7607	0	0	0	0	0	0	0
9795107c7012fa4a0dd5d047949d353b	Nectriaceae	Fusarium	0	0	0	0	0	0	2.11577	0	0	0	0	0	0	0	0	0	0	0	0	0	0	0	0	0	54.8961	0	28.6153	3.19263	0	0	0	0	0	0	0	0	171.18	0
41a64b641fcd973f4b13cb6805e74c0d			95.3456	0	0	0	0	0	0	0	0	0	0	161.584	0	0	0	0	0	0	0	0	0	0	0	0	0	0	0	0	0	0	0	0	0	0	0	0	0	0
7edf1e529af857fcd5a23d6115052f29	Aspergillaceae	Aspergillus	0	0	0	0	12.4625	0	0	0	0	0	0	111.904	82.7783	43.8214	1.83847	0	0	0	0	0	0	0	0	0	0	0	0	0	0	0	0	0	0	0	0	0	0	0
6fea40a2a485cb25613f253c27c5f0cf	Cladosporiaceae	Cladosporium	0	0	0	0	0	0	0	223.964	0	0	0	0	0	0	0	0	0	0	0	0	0	0	0	0	0	0	0	0	0	0	0	0	0	0	0	0	0	0
eafb6092bcb0c8170b584ab7376a8cf8	Aspergillaceae	Aspergillus	0	0	0	0	0	2.35633	3.35837	4.48556	0	0	0	0	0	0	2.37291	0	0	3.21827	0	16.7798	0	0	0	0	24.2846	45.8511	3.87325	47.3075	5.41274	0	0	0	2.00622	2.83408	0	56.7892	0	0
970d87a3fcbe5f69ba08a72a41a0aa3d			0	0	0	0	163.57	0	0	0	0	0	0	0	0	0	0	0	0	0	0	0	0	0	0	0	0	0	0	0	0	55.4303	0	0	0	0	0	0	0	0
772eea74fa3a0da3af508b07d14b79bc			0	0	0	0	0	18.5926	56.6389	11.5279	0	0	0	0	0	0	0	0	0	3.41632	3.60651	81.7287	0	0	0	0	0	0	0	0	0	0	0	0	0	0	0	19.158	0	16.9364
90837cc6caa5e58668569fabfc0f496d			0	0	0	0	0	21.5337	36.388	12.1409	0	0	0	0	0	0	0	0	0	2.51273	6.34336	93.3179	0	0	0	0	0	0	0	0	0	0	0	0	0	0	0	23.3535	0	12.8656
5bd15cdad78a3b2456dfd38d14219d31	Cladosporiaceae	Cladosporium	0	0	0	0	0	0	0	207.158	0	0	0	0	0	0	0	0	0	0	0	0	0	0	0	0	0	0	0	0	0	0	0	0	0	0	0	0	0	0
4581ae1c884059012679eb5d09226fe2	Aspergillaceae	Aspergillus	0	0	0	0	0	1.87474	2.82103	3.49873	0	0	0	0	0	0	2.56531	0	0	2.38895	0	14.8109	0	0	0	0	22.6934	45.2928	3.3557	41.803	4.69424	0	0	0	2.26053	3.68431	0	52.5508	0	0
4c0628261a8fc0c28982c19ba2458e92	Pleosporaceae	Alternaria	0	0	0	0	0	0	0	0	0	0	0	0	0	0	0	0	0	0	0	0	0	0	0	0	0	0	0	0	0	0	200.616	0	0	0	0	0	0	0
6674ff17237a7c785d9766a539c16d4c			59.3956	0	0	0	0	0	0	0	0	0	0	133.055	0	0	0	0	0	0	0	0	0	0	0	0	0	0	0	0	0	0	0	0	0	0	0	0	0	0
7c257f97de78dfc3859c8c2e6929a69d	Pleosporaceae	Alternaria	0	0	0	0	0	0	0	0	0	0	0	0	0	0	0	0	0	0	0	0	0	0	0	0	0	0	0	0	0	0	191.971	0	0	0	0	0	0	0
5c5ee3a74e39903aad8ee0e118322102	Cladosporiaceae	Cladosporium	0	2.23198	37.795	0	0	4.19667	0	15.4303	0	0	0	0	0	0	0	22.1575	1.85372	0	0	0	0	25.3273	0	0	0	0	0	3.30272	18.6332	0	0	0	5.63719	25.2638	2.49417	11.9872	0	10.3528
ad99f64469ff3f01de367509467eba81			0	0	0	0	0	18.6614	29.5033	8.94121	0	0	0	0	0	0	0	0	0	2.28993	5.29466	80.2297	0	0	0	0	0	0	0	0	0	0	0	0	0	0	0	22.8398	0	11.1234
91e0f6cdc3ee68be12cbad6efc1c63a4	Chaetomiaceae	Chaetomium	0	0	0	0	0	0	0	0	0	0	0	0	0	0	0	0	0	0	175.184	0	0	0	0	0	0	0	0	0	0	0	0	0	0	0	0	0	0	0
6e890ae3dad9bf372584c84ba9777aa1	Chaetomiaceae	Chaetomium	0	0	0	0	0	0	0	0	0	0	0	0	0	0	0	0	0	0	169.455	0	0	0	0	0	0	0	0	0	0	0	0	0	0	0	0	0	0	0
b503473381ea3e29bb7e95769a9303ac	Malasseziaceae	Malassezia	0	0	0	0	0	0	0	0	0	0	158.112	0	0	0	0	0	0	0	0	0	0	0	0	0	0	0	0	0	0	0	0	0	0	0	0	0	0	0
e2322cbb667e665b2c0c129ea103ef40	Clavicipitaceae	Metacordyceps	0	0	0	0	0	0	0	0	0	0	0	0	155.566	0	0	0	0	0	0	0	0	0	0	0	0	0	0	0	0	0	0	0	0	0	0	0	0	0
6e04ad64b85531d61ecd13841f17cf50	Trichosphaeriaceae		0	0	0	0	0	0	0	0	0	0	0	0	0	0	0	0	0	0	0	0	0	0	0	0	0	0	0	0	0	0	0	150.245	0	0	0	0	0	0
ac155824da1305132e4b1d1864477418			0	0	0	0	106.97	0	0	0	0	0	0	0	0	0	0	0	0	0	0	0	0	0	0	0	0	0	0	0	0	39.1702	0	0	0	0	0	0	0	0
b067961d87485fbb63f9ca38db95bc5c	Gloniaceae	Cenococcum	0	0	0	0	0	0	0	0	0	0	0	0	0	0	0	0	0	0	0	0	0	145.418	0	0	0	0	0	0	0	0	0	0	0	0	0	0	0	0
8d01641c1cd3cf1a2e0cd67ca7369545	Malasseziaceae	Malassezia	0	0	0	0	0	0	0	0	0	0	143.676	0	0	0	0	0	0	0	0	0	0	0	0	0	0	0	0	0	0	0	0	0	0	0	0	0	0	0
5e027c46b6bac1dbff7de1905fb27c27			0	0	0	0	0	0	0	0	0	0	0	0	0	0	0	0	0	0	0	0	0	0	0	0	0	0	0	0	0	0	0	0	0	142.15	0	0	0	0
5e4a828e4b725a14a571859c2f0e1e10	Cladosporiaceae	Cladosporium	0	0	27.3866	0	0	3.00991	0	13.1277	0	0	0	0	0	0	0	18.4271	0	0	0	0	0	23.0507	0	0	0	0	0	2.68936	13.2684	0	0	0	3.6451	16.7413	1.81106	8.75491	0	8.25879
104348254a4591e8f568ef3cd54fe1dc			0	0	0	0	0	0	0	0	0	0	0	0	0	0	0	0	0	0	0	0	0	0	0	0	0	0	0	0	0	0	0	0	0	135.409	0	0	0	0
6a644736dac00cf4250f1bf5095b7aab			0	0	0	0	0	0	0	0	0	0	0	0	0	0	42.6696	0	0	0	0	0	0	0	0	0	0	0	62.0722	30.212	0	0	0	0	0	0	0	0	0	0
b84304eecd3d9c042ea9b9015de13910	Trichosphaeriaceae		0	0	0	0	0	0	0	0	0	0	0	0	0	0	0	0	0	0	0	0	0	0	0	0	0	0	0	0	0	0	0	134.703	0	0	0	0	0	0
7fedac6238d33a4e28d4315019ab3209	Clavicipitaceae	Metacordyceps	0	0	0	0	0	0	0	0	0	0	0	0	130.59	0	0	0	0	0	0	0	0	0	0	0	0	0	0	0	0	0	0	0	0	0	0	0	0	0
b77b7be50103198dacaf8881b0a1ce1d	Gloniaceae	Cenococcum	0	0	0	0	0	0	0	0	0	0	0	0	127.022	0	0	0	0	0	0	0	0	0	0	0	0	0	0	0	0	0	0	0	0	0	0	0	0	0
f3f344d52aff618b955bf49d7da2f5b5	Herpotrichiellaceae	Exophiala	125.564	0	0	0	0	0	0	0	0	0	0	0	0	0	0	0	0	0	0	0	0	0	0	0	0	0	0	0	0	0	0	0	0	0	0	0	0	0
684657a06e49685703266be954e53dc7			0	0	0	0	0	10.4917	31.0817	4.73974	0	0	0	0	0	0	0	0	0	2.20328	2.07182	49.601	0	0	0	0	0	0	0	0	0	0	0	0	0	0	0	12.3296	0	9.64921
ea0f28916d240a6b6d0e42a8bb28a14f	Saccharomycetales_fam_Incertae_sedis	Candida	0	0	0	0	0	0	0	0	0	0	0	0	0	0	0	0	0	0	0	0	0	121.514	0	0	0	0	0	0	0	0	0	0	0	0	0	0	0	0
72c86cebeadf32b7462c0c75ba41c576	Herpotrichiellaceae	Exophiala	119.573	0	0	0	0	0	0	0	0	0	0	0	0	0	0	0	0	0	0	0	0	0	0	0	0	0	0	0	0	0	0	0	0	0	0	0	0	0
5ccd8184fae382bcb2957738f752c5dd	Stereaceae	Stereum	0	0	0	0	0	0	0	0	0	0	0	0	0	0	0	0	0	0	0	0	0	0	0	0	0	0	0	0	0	0	118.641	0	0	0	0	0	0	0
447bea80735c71d381c18f03752d03eb	Gloniaceae	Cenococcum	0	0	0	0	0	0	0	0	0	0	0	0	116.318	0	0	0	0	0	0	0	0	0	0	0	0	0	0	0	0	0	0	0	0	0	0	0	0	0
737b3b0dcfc55dd374bdfb7594727fb3	Gloniaceae	Cenococcum	0	0	0	0	0	0	0	0	0	0	0	0	0	0	0	0	0	0	0	0	0	115.538	0	0	0	0	0	0	0	0	0	0	0	0	0	0	0	0
65ac858ebec418eed8958f72c69a20d4	Stereaceae	Stereum	0	0	0	0	0	0	0	0	0	0	0	0	0	0	0	0	0	0	0	0	0	0	0	0	0	0	0	0	0	0	114.467	0	0	0	0	0	0	0
a0cc6a7572f17aed013b2ae52b7f0c73	Herpotrichiellaceae	Exophiala	0	0	0	0	0	0	0	0	0	0	0	114.117	0	0	0	0	0	0	0	0	0	0	0	0	0	0	0	0	0	0	0	0	0	0	0	0	0	0
ebaa0c607ff493a4cdd64b32280fe84e	Herpotrichiellaceae	Exophiala	0	0	0	0	0	0	0	0	0	0	0	108.952	0	0	0	0	0	0	0	0	0	0	0	0	0	0	0	0	0	0	0	0	0	0	0	0	0	0
d557bf68dbe4247cc05fd4ee89a9d3f0	Aspergillaceae	Penicillium	0	0	0	0	0	0	0	0	0	0	0	0	0	0	0	0	0	0	0	90.3871	0	0	0	0	0	0	16.7284	0	0	0	0	0	0	0	0	0	0	0
b38d8953365b05a084ab6d81521bfc25	Gloniaceae	Cenococcum	0	0	0	0	0	0	0	0	0	0	0	0	0	0	0	0	0	0	0	0	0	0	0	0	0	0	0	0	0	0	0	106.344	0	0	0	0	0	0
880cb0d8baa753c5ff3a6a3d8d64b9cf	Gloniaceae	Cenococcum	0	0	0	0	0	0	0	0	0	0	0	0	0	0	0	0	0	0	0	0	0	0	0	0	0	0	0	0	0	0	0	103.89	0	0	0	0	0	0
016346d5b98341af7bbccddb033ac970	Herpotrichiellaceae	Exophiala	0	0	0	0	0	0	0	0	0	0	0	0	0	0	0	0	0	0	0	0	103.22	0	0	0	0	0	0	0	0	0	0	0	0	0	0	0	0	0
f89df539312d125943380f01716a73c1	Saccharomycetales_fam_Incertae_sedis	Candida	0	0	0	0	0	0	0	0	0	0	0	102.804	0	0	0	0	0	0	0	0	0	0	0	0	0	0	0	0	0	0	0	0	0	0	0	0	0	0
153e508ad45fc64a932633fa75b55035	Aspergillaceae	Penicillium	0	0	2.49906	0	0	0	0	0	0	0	0	0	0	0	0	0	0	0	0	1.81222	0	0	0	0	0	93.9703	0	0	0	0	0	0	0	0	0	0	0	0
195556c786990f5a932b45c191e744c5	Aspergillaceae	Penicillium	0	0	0	0	0	0	0	0	0	0	0	0	0	0	0	0	0	0	0	82.5341	0	0	0	0	0	0	15.0255	0	0	0	0	0	0	0	0	0	0	0
adff89fccda52c1fecf72862233fc642	Saccharomycetales_fam_Incertae_sedis	Candida	0	0	0	0	0	0	0	0	0	0	0	0	0	0	0	0	0	0	0	0	0	96.7558	0	0	0	0	0	0	0	0	0	0	0	0	0	0	0	0
55f424a4be25924e8c0554c0fbd56805	Saccharomycetales_fam_Incertae_sedis	Candida	0	0	0	0	0	0	0	0	0	0	0	95.6714	0	0	0	0	0	0	0	0	0	0	0	0	0	0	0	0	0	0	0	0	0	0	0	0	0	0
6c35a2782acecc2668c5d9dfa5d6c59b	Bulleribasidiaceae	Vishniacozyma	0	0	0	0	0	0	0	0	0	0	0	0	0	0	0	0	0	0	0	0	0	0	0	0	0	0	0	95.4014	0	0	0	0	0	0	0	0	0	0
9f2d753b02eb974b85400188190993a3	Herpotrichiellaceae	Exophiala	0	0	0	0	0	0	0	0	0	0	0	0	0	0	0	0	0	0	0	0	93.5603	0	0	0	0	0	0	0	0	0	0	0	0	0	0	0	0	0
c86e8c1679d9b903e3583277d6cfd7be			0	0	0	0	0	0	0	0	0	0	0	0	0	0	29.3942	0	0	0	0	0	0	0	0	0	0	0	41.387	22.6944	0	0	0	0	0	0	0	0	0	0
790652188a0999f253c20973361c1dea	Bulleribasidiaceae	Vishniacozyma	0	0	0	0	0	0	0	0	0	0	0	0	0	0	0	0	0	0	0	0	0	0	0	0	0	0	0	93.1995	0	0	0	0	0	0	0	0	0	0
8c43d2b728ffe21ea84ebf8ad5084116			0	0	0	0	0	0	0	0	0	0	0	0	0	0	0	0	0	0	0	0	0	0	0	0	0	0	0	0	0	0	93.0048	0	0	0	0	0	0	0
43629ea054607f013340fbebc5321bbf			0	0	0	0	0	0	0	0	0	0	0	0	0	0	0	0	0	0	0	0	0	0	0	0	0	0	0	0	0	20.796	0	71.9869	0	0	0	0	0	0
963d630721a9d7bc03b2215f1afe2bea	Aureobasidiaceae	Aureobasidium	0	0	0	0	0	0	0	0	0	0	0	0	0	92.4137	0	0	0	0	0	0	0	0	0	0	0	0	0	0	0	0	0	0	0	0	0	0	0	0
67811a97e493e5ac6c1b9bf202d8cbb9	Aureobasidiaceae	Aureobasidium	0	0	0	0	0	0	0	0	0	0	0	0	0	86.0525	0	0	0	0	3.60651	0	0	0	0	0	0	0	0	0	0	0	0	0	0	0	0	0	0	0
b25aadf886cdf56cccd7b5e91881be61	Sporidiobolaceae		0	0	0	0	0	0	0	0	0	0	0	0	0	0	0	0	88.2575	0	0	0	0	0	0	0	0	0	0	0	0	0	0	0	0	0	0	0	0	0
57e5c92039ca8d6161c79b56e8eee875	Polyporaceae		0	0	0	0	0	0	0	0	0	0	0	0	0	0	0	0	0	0	0	0	0	0	0	0	0	0	0	0	0	0	88.2353	0	0	0	0	0	0	0
22f86a80705284c18c359dcd55f180f2	Polyporaceae		0	0	0	0	0	0	0	0	0	0	0	0	0	0	0	0	0	0	0	0	0	0	0	0	0	0	0	0	0	0	86.7448	0	0	0	0	0	0	0
3b59188b2020e799d13a8ed8ad321dc6	Malasseziaceae	Malassezia	0	0	0	0	0	0	0	0	0	0	0	0	86.7031	0	0	0	0	0	0	0	0	0	0	0	0	0	0	0	0	0	0	0	0	0	0	0	0	0
48cd715a2b5af7d31f484b191e8f3373	Aspergillaceae	Penicillium	0	0	2.62787	0	0	0	0	0	0	0	0	0	0	0	0	0	0	0	0	0	0	0	0	0	0	83.8858	0	0	0	0	0	0	0	0	0	0	0	0
88392fb1563a25959173c07ff46057da	Sporidiobolaceae		0	0	0	0	0	0	0	0	0	0	0	0	0	0	0	0	86.3008	0	0	0	0	0	0	0	0	0	0	0	0	0	0	0	0	0	0	0	0	0
adccffcaf92d4a3b308052228e61e869	Herpotrichiellaceae	Exophiala	83.3623	0	0	0	0	0	0	0	0	0	0	0	0	0	0	0	0	0	0	0	0	0	0	0	0	0	0	0	0	0	0	0	0	0	0	0	0	0
f1f1b08fe0fb98e6180dd3138ed9d1ca	Herpotrichiellaceae	Exophiala	82.5808	0	0	0	0	0	0	0	0	0	0	0	0	0	0	0	0	0	0	0	0	0	0	0	0	0	0	0	0	0	0	0	0	0	0	0	0	0
e5f7ec51e75d1b6bcf2b96c67ece1717	Aspergillaceae	Penicillium	0	0	0	0	0	3.71509	2.90499	14.9369	0	0	0	0	0	0	0	0	0	0	0	0	0	0	0	0	0	0	17.4463	0	0	0	0	0	33.1167	4.53454	0	0	0	5.91349
c9dc054cf869868bcc027d483ed7f296			0	0	0	0	0	0	0	0	0	0	0	0	0	0	0	0	0	0	0	0	81.4167	0	0	0	0	0	0	0	0	0	0	0	0	0	0	0	0	0
2c49c012cfadd57936883cee941215b2	Aspergillaceae	Penicillium	0	0	0	0	0	4.42026	2.72028	16.9853	0	0	0	0	0	0	0	0	0	0	0	0	0	0	0	0	0	0	17.5799	0	0	0	0	0	30.1356	3.50212	0	0	0	6.06426
ce6057f767081fc524eeebe94eaa2ae0			0	0	0	0	0	0	0	0	0	0	0	0	0	0	0	0	0	0	0	0	0	0	0	0	0	0	0	0	0	15.5681	0	64.8973	0	0	0	0	0	0
89865fb3b0c6a698b8d375ce776c7980			0	0	0	0	0	0	0	0	0	0	0	0	0	0	0	0	0	0	0	0	0	0	0	0	0	0	0	0	0	0	76.3116	0	0	0	0	0	0	0
44003ea4678cff1e5d6964ee900d1364			0	0	0	0	0	5.07384	12.3588	3.49873	0	0	0	0	0	0	2.39429	0	0	0	2.99263	39.3094	0	0	0	0	0	0	0	0	0	0	0	0	0	0	0	9.07599	0	1.5747
befdf2bea256cd1b34cef6dbf956d1c6			0	0	0	0	0	0	0	0	0	0	0	75.9961	0	0	0	0	0	0	0	0	0	0	0	0	0	0	0	0	0	0	0	0	0	0	0	0	0	0
123175faf6421f1564f8231ce1e32652	Trichosporonaceae	Trichosporon	0	0	0	0	0	0	0	0	0	0	0	0	0	0	71.9141	0	0	0	0	0	0	0	0	0	1.91322	0	0	0	0	0	0	0	0	0	2.08113	0	0	0
2775e86f3af3f300b3354e579172ae14			0	0	0	0	0	0	0	0	0	0	0	0	0	0	0	0	0	0	0	0	75.897	0	0	0	0	0	0	0	0	0	0	0	0	0	0	0	0	0
7e3f0a88001ff74956657b87e2097dbb	Trichosporonaceae	Trichosporon	0	0	0	0	0	0	0	0	0	0	0	0	0	0	71.6149	0	0	0	0	0	0	0	0	0	1.59119	0	0	0	0	0	0	0	0	0	2.33531	0	0	0
d6159c8d40f0d6e47507cb706bf63694	Wallemiaceae	Wallemia	0	0	0	0	0	0	0	0	0	0	0	0	0	0	0	0	0	0	0	0	74.517	0	0	0	0	0	0	0	0	0	0	0	0	0	0	0	0	0
85bf35dff4c595bbc2b6b2419685d1e7			0	0	0	0	0	6.91419	16.8758	3.72301	0	0	0	0	0	0	0	0	0	0	1.66257	28.2348	0	0	0	0	0	0	0	0	0	0	0	0	0	0	0	13.3143	0	2.31179
90822c0e294e4c2bd35a73cb2665b3d1			0	0	0	0	0	7.03458	15.331	2.78105	0	0	0	0	0	0	0	0	0	0	3.12052	24.8117	0	0	0	0	0	0	0	0	0	0	0	0	0	0	0	12.9504	0	1.82598
9df34a334cc7ec1e774b249ac7d54876			0	0	0	0	0	0	0	0	0	0	0	0	0	0	0	0	0	0	0	0	67.6173	0	0	0	0	0	0	0	0	0	0	0	0	0	0	0	0	0
3a0e2615b9dc5a5ae9c7fda9f21a9ead			0	0	0	0	0	0	0	0	0	0	0	62.7152	0	0	0	0	0	0	0	0	0	0	0	0	0	0	0	0	0	0	0	0	0	0	0	0	0	0
ce45b2fd2d776ffb74f8ac026f472a27			0	0	0	0	0	0	0	0	0	0	0	0	0	0	0	0	0	0	0	0	0	62.6067	0	0	0	0	0	0	0	0	0	0	0	0	0	0	0	0
55d8d517a2d5725d76f18e6b85c97070	Nectriaceae	Nectria	0	0	0	0	0	0	0	0	0	0	0	61.9774	0	0	0	0	0	0	0	0	0	0	0	0	0	0	0	0	0	0	0	0	0	0	0	0	0	0
2e84367780fb3576a626fc2287b051e7			0	0	0	0	0	0	0	0	0	0	0	0	0	0	0	0	0	0	0	0	0	0	0	0	0	61.2046	0	0	0	0	0	0	0	0	0	0	0	0
92970f726fddbfecffbfb5d20fb44f0e			0	0	0	0	0	4.85025	9.65532	2.78105	0	0	0	0	0	0	1.68883	0	0	0	2.07182	31.7026	0	0	0	0	0	0	0	0	0	0	0	0	0	0	0	7.44916	0	0
bd1f461145898d5fed5bf77b8de160e6			0	0	0	0	0	0	0	0	0	0	0	0	0	0	0	0	0	0	0	0	0	0	0	0	0	58.762	0	0	0	0	0	0	0	0	0	0	0	0
e52cc7f50eb3fb902ae372b5cb62a419	Malasseziaceae	Malassezia	0	0	0	0	0	0	0	0	0	0	0	0	0	0	0	0	0	0	0	0	0	0	0	52.3014	0	0	0	0	0	5.57378	0	0	0	0	0	0	0	0
80730636154bccd49c4e08350f91da05	Malasseziaceae	Malassezia	0	0	0	0	0	0	0	0	0	0	57.0577	0	0	0	0	0	0	0	0	0	0	0	0	0	0	0	0	0	0	0	0	0	0	0	0	0	0	0
26c83facd271c9efaf8dfa003182d379	Tubeufiaceae	Xenosporium	0	0	0	0	0	0	0	0	0	0	0	0	0	0	0	0	0	0	0	0	52.1619	0	0	0	0	0	0	0	0	0	0	0	0	0	0	0	0	0
c9a26ab2b2ebedd1bd7aaed76a38fcdd	Aspergillaceae	Aspergillus	0	0	0	0	0	0	0	0	0	0	0	0	0	0	0	0	0	0	0	0	0	0	0	0	0	0	0	0	0	0	0	51.8088	0	0	0	0	0	0
67caf64a1c2826353d96bedb69d9255d	Malasseziaceae	Malassezia	0	0	0	0	0	0	0	0	0	0	0	0	0	51.7729	0	0	0	0	0	0	0	0	0	0	0	0	0	0	0	0	0	0	0	0	0	0	0	0
387a02e6c2890464a58dc1ce62f302eb	Malasseziaceae	Malassezia	0	0	0	0	0	0	0	0	0	0	51.5582	0	0	0	0	0	0	0	0	0	0	0	0	0	0	0	0	0	0	0	0	0	0	0	0	0	0	0
846333938244769312fb1630328fc8d9	Trichocomaceae	unidentified	0	0	0	0	0	0	0	0	0	0	0	51.1559	0	0	0	0	0	0	0	0	0	0	0	0	0	0	0	0	0	0	0	0	0	0	0	0	0	0
70bc5088c3f9bd8d4de35ab9c1ac33c1	Malasseziaceae	Malassezia	0	0	0	0	0	0	0	0	0	0	0	0	0	48.5923	0	0	0	0	0	0	0	0	0	0	0	0	0	0	0	0	0	0	0	0	0	0	0	0
26bddb9f67df884e2873dd4c5a18681b	unidentified	unidentified	0	0	0	0	0	0	0	0	0	0	0	0	0	48.2389	0	0	0	0	0	0	0	0	0	0	0	0	0	0	0	0	0	0	0	0	0	0	0	0
48eb28baf5bef4048751afadf519bfed	Microascaceae	Cephalotrichum	0	47.215	0	0	0	0	0	0	0	0	0	0	0	0	0	0	0	0	0	0	0	0	0	0	0	0	0	0	0	0	0	0	0	0	0	0	0	0
5558548ce6e5a4a1a41273a39e2b8f32	Tubeufiaceae	Xenosporium	0	0	0	0	0	0	0	0	0	0	0	0	0	0	0	0	0	0	0	0	45.8142	0	0	0	0	0	0	0	0	0	0	0	0	0	0	0	0	0
ae771912748808587277613e8a967f54	unidentified	unidentified	0	0	0	0	0	0	0	0	0	0	0	0	0	0	0	0	0	0	2.3276	0	0	0	0	0	0	0	0	0	0	0	0	42.8104	0	0	0	0	0	0
ffb6def77f7f6170aeb3d21c57a344da			0	0	0	0	0	0	11.3681	0	0	0	0	0	0	0	0	0	0	2.94596	12.4054	13.2001	0	0	0	0	0	0	0	0	0	0	0	0	0	0	0	0	1.73391	3.35042
821110260f91469a999521c540f6f344	unidentified	unidentified	0	0	0	0	0	0	0	0	0	0	0	0	0	44.8816	0	0	0	0	0	0	0	0	0	0	0	0	0	0	0	0	0	0	0	0	0	0	0	0
919b6a7e0ec36cce11bb76b7371dc40e			0	0	0	0	0	0	0	0	0	0	0	0	0	0	0	0	0	0	0	0	0	0	0	0	44.7049	0	0	0	0	0	0	0	0	0	0	0	0	0
3ccf8a7155d2de067b272b71fcf5c895	Malasseziaceae	Malassezia	0	0	0	0	0	0	0	0	0	0	6.87443	0	0	0	0	0	0	0	0	0	0	0	0	0	0	18.3195	0	0	0	19.3352	0	0	0	0	0	0	0	0
f04ac5a01963d5129de761ef74dd8b06			0	0	0	0	0	0	0	0	0	0	0	0	0	0	0	0	0	0	0	0	0	0	0	0	0	44.3506	0	0	0	0	0	0	0	0	0	0	0	0
48ba091cc1c519f71ed6cfcc6538fd9b			0	0	0	0	0	0	0	0	0	0	0	0	0	0	0	0	0	0	0	0	0	0	0	0	0	0	0	0	0	0	44.1176	0	0	0	0	0	0	0
add28ab5f3f6206a35796d2bb333fd16	Pleosporaceae	Alternaria	0	0	0	0	0	0	0	0	0	0	0	0	0	0	0	0	0	0	0	0	0	0	0	0	0	28.1946	0	0	0	0	0	0	0	0	0	0	0	15.7637
0e6e42f54f9eaa66ebd850ea07bfb856	Trichocomaceae	unidentified	0	0	0	0	0	0	0	0	0	0	0	43.2858	0	0	0	0	0	0	0	0	0	0	0	0	0	0	0	0	0	0	0	0	0	0	0	0	0	0
6e8c44ad7bb81f8cda640a523699eb62			0	0	0	0	0	0	0	0	0	0	0	0	0	0	0	0	0	0	0	0	0	0	0	0	0	0	0	0	0	0	43.2234	0	0	0	0	0	0	0
9174bf21667908e2873c3fc0b654c8bc	Malasseziaceae	Malassezia	0	0	0	0	0	0	0	0	0	0	0	0	0	0	0	0	0	0	0	0	0	0	0	0	0	41.8382	0	0	0	0	0	0	0	0	0	0	0	0
0bdf4ca3032a9a2820bfcae7bd2f6b16	Malasseziaceae	Malassezia	0	0	0	0	0	0	0	0	0	0	0	0	0	0	0	0	0	0	0	0	0	0	0	0	0	41.8382	0	0	0	0	0	0	0	0	0	0	0	0
9d71dafcc823308b606eecc93c2c768f			0	0	0	0	0	0	0	0	0	0	0	0	0	0	0	0	0	0	0	0	0	41.2635	0	0	0	0	0	0	0	0	0	0	0	0	0	0	0	0
eac5cca925e8d53bcebf4b443a0dfbe5	Pleosporaceae	Alternaria	0	0	0	0	0	0	0	0	0	0	0	0	0	0	0	0	0	0	0	0	0	0	0	0	0	24.6702	0	0	0	0	0	0	0	0	0	0	0	15.9145
d56a66855f95487f195ea123d11771d5	unidentified	unidentified	0	0	0	0	0	0	0	0	0	0	0	0	0	0	0	0	0	0	1.84162	0	0	0	0	0	0	0	0	0	0	0	0	38.4476	0	0	0	0	0	0
2969ead66deadc55ec83f26b053a1055			0	0	0	0	0	0	0	0	0	0	0	0	0	0	0	0	0	0	0	0	0	0	0	0	0	0	0	0	0	0	40.2424	0	0	0	0	0	0	0
135b4981d65c3710f21a5bd34a857797	Microascaceae	Cephalotrichum	0	39.6392	0	0	0	0	0	0	0	0	0	0	0	0	0	0	0	0	0	0	0	0	0	0	0	0	0	0	0	0	0	0	0	0	0	0	0	0
0b9bf8fd14c3447bbf3cefce7548a378	Cladosporiaceae	Cladosporium	0	0	11.9285	0	0	0	0	0	0	0	0	0	0	0	0	0	0	0	0	0	0	0	0	0	22.2009	0	5.15877	0	0	0	0	0	0	0	0	0	0	0
ad5186a0c17200cb08dea7d4e9ec5a1a			0	0	0	0	0	0	0	0	0	0	0	0	0	0	0	0	0	0	0	0	0	39.2715	0	0	0	0	0	0	0	0	0	0	0	0	0	0	0	0
c492f997019e8a30330ee52b81222bc8	Plectosphaerellaceae		0	0	0	0	0	0	0	0	0	0	0	0	0	0	0	0	0	0	0	0	0	0	0	0	39.2304	0	0	0	0	0	0	0	0	0	0	0	0	0
cb5fdb78696bf3820d68c717b1b99daa	Cordycipitaceae	Beauveria	0	0	0	0	0	0	0	0	0	0	0	0	0	0	0	0	0	0	0	0	38.9144	0	0	0	0	0	0	0	0	0	0	0	0	0	0	0	0	0
d19a91585482925dec738854fcb040dd			0	0	0	0	0	0	0	0	0	0	0	0	37.8211	0	0	0	0	0	0	0	0	0	0	0	0	0	0	0	0	0	0	0	0	0	0	0	0	0
2cbb54ae1a8b8c7db6a01237e64384a3			0	0	0	0	0	0	8.21122	0	0	0	0	0	0	0	0	0	0	2.31468	10.1289	11.5221	0	0	0	0	0	0	0	0	0	0	0	0	0	0	0	0	2.13404	3.41743
07e4b4043766e33428d866dd4cca16da			0	0	0	0	0	0	0	0	0	0	0	0	0	0	0	0	0	0	0	0	0	0	0	0	0	37.0577	0	0	0	0	0	0	0	0	0	0	0	0
45d76e57fdd58a90a19a39f71adf2b85	Malasseziaceae	Malassezia	0	0	0	0	0	0	0	0	0	0	0	0	36.3939	0	0	0	0	0	0	0	0	0	0	0	0	0	0	0	0	0	0	0	0	0	0	0	0	0
5fda5a1d327259c587081249c9f8d2e0	Cladosporiaceae	Cladosporium	0	0	0	0	0	0	0	0	0	0	0	0	0	0	0	0	0	0	0	0	0	0	36.0756	0	0	0	0	0	0	0	0	0	0	0	0	0	0	0
44155267df7097035f3a1574bf9f372e	Aspergillaceae	Aspergillus	0	0	0	0	0	0	0	0	0	0	0	0	0	0	0	0	0	0	0	0	0	0	0	0	0	0	0	0	0	0	0	35.1754	0	0	0	0	0	0
daf8275fc981a3325db9ecc3d3c39701	Cladosporiaceae	Cladosporium	0	0	11.7997	0	0	0	0	0	0	0	0	0	0	0	0	0	0	0	0	0	0	0	0	0	18.848	0	4.34071	0	0	0	0	0	0	0	0	0	0	0
8d969a1bb20b57ad475145cc5eebbb2a	Nectriaceae	Fusarium	0	0	0	0	0	0	0	0	0	0	0	0	0	34.4564	0	0	0	0	0	0	0	0	0	0	0	0	0	0	0	0	0	0	0	0	0	0	0	0
53da56f9fe294c8ec55e2bf4a9dafa82	Cladosporiaceae	Cladosporium	0	0	0	0	0	0	0	0	0	0	0	0	0	0	0	0	0	0	0	33.9846	0	0	0	0	0	0	0	0	0	0	0	0	0	0	0	0	0	0
9c1fdd6f5cbb765d047366882f97d683	Trichocomaceae	unidentified	0	0	0	0	33.9257	0	0	0	0	0	0	0	0	0	0	0	0	0	0	0	0	0	0	0	0	0	0	0	0	0	0	0	0	0	0	0	0	0
33aaffefcaf51e08fda8f0548deece5d	Malasseziaceae	Malassezia	0	0	0	0	0	0	0	0	0	0	9.6242	0	0	0	0	0	0	0	0	0	0	0	0	0	0	12.5619	0	0	0	11.7242	0	0	0	0	0	0	0	0
11c2787d792e31e7062426c427410dbe	Saccharomycetaceae	Saccharomyces	0	0	0	0	0	0	0	0	0	0	0	0	33.8963	0	0	0	0	0	0	0	0	0	0	0	0	0	0	0	0	0	0	0	0	0	0	0	0	0
ab0be2d60dd8b3d4e60e4c05a01b1303			0	0	0	0	0	0	0	0	0	0	0	0	0	0	0	0	0	0	0	0	0	0	0	0	0	0	0	0	0	0	32.7901	0	0	0	0	0	0	0
023410bc7367798400d31c3280c657b8	Cladosporiaceae	Cladosporium	0	0	0	0	32.3679	0	0	0	0	0	0	0	0	0	0	0	0	0	0	0	0	0	0	0	0	0	0	0	0	0	0	0	0	0	0	0	0	0
771475f90fda57d939acff1152b29277	Nectriaceae	Fusarium	0	0	0	0	0	0	0	0	0	0	0	0	0	31.9826	0	0	0	0	0	0	0	0	0	0	0	0	0	0	0	0	0	0	0	0	0	0	0	0
cc6517fec8ae47e1fe0325227315ff57	Cladosporiaceae	Cladosporium	0	0	0	0	0	0	0	0	0	0	0	0	0	0	0	0	0	0	0	31.5683	0	0	0	0	0	0	0	0	0	0	0	0	0	0	0	0	0	0
37aa67cc7ce645afbfdfdcaea6fc678c	Meruliaceae	Phlebia	0	0	0	0	0	0	0	0	0	0	0	0	0	0	0	0	0	0	0	0	0	0	0	30.3055	0	0	0	0	0	0	0	0	0	0	0	0	0	0
11ff4e226be6ed5e9e2cddc277c4e84f	unidentified	unidentified	0	0	0	0	0	0	0	0	0	0	0	0	0	29.8622	0	0	0	0	0	0	0	0	0	0	0	0	0	0	0	0	0	0	0	0	0	0	0	0
d6cc608107e20ab18fa280a3ab3babec	Trichocomaceae	unidentified	0	0	0	0	28.733	0	0	0	0	0	0	0	0	0	0	0	0	0	0	0	0	0	0	0	0	0	0	0	0	0	0	0	0	0	0	0	0	0
6b8f57568518bbf86eec499346b942b2			0	0	0	0	0	0	0	0	0	0	0	0	28.5442	0	0	0	0	0	0	0	0	0	0	0	0	0	0	0	0	0	0	0	0	0	0	0	0	0
69828a032059c6d57d646de6689dd15e	unidentified	unidentified	0	0	0	0	0	0	0	0	0	0	0	0	0	28.4486	0	0	0	0	0	0	0	0	0	0	0	0	0	0	0	0	0	0	0	0	0	0	0	0
d79db830e2cd2aa52398a306438725d8	Cladosporiaceae		0	0	0	0	28.2137	0	0	0	0	0	0	0	0	0	0	0	0	0	0	0	0	0	0	0	0	0	0	0	0	0	0	0	0	0	0	0	0	0
04259d15b33fe2645e9be4c786ce6054	Meruliaceae	Phlebia	0	0	0	0	0	0	0	0	0	0	0	0	0	0	0	0	0	0	0	0	0	0	0	27.8615	0	0	0	0	0	0	0	0	0	0	0	0	0	0
04018281e76873b2a6914fbf3214dd3f	Tubeufiaceae	Xenosporium	0	0	0	0	0	0	0	0	0	0	0	0	0	0	0	0	0	0	0	0	27.3229	0	0	0	0	0	0	0	0	0	0	0	0	0	0	0	0	0
0d8dbfb4ed01727d56ae8ebad3d54bcd			0	0	0	0	0	0	0	0	0	0	0	0	0	0	0	0	0	0	0	0	0	26.4656	0	0	0	0	0	0	0	0	0	0	0	0	0	0	0	0
5fe4539afa91b6e91fb30f939d2b327b	Cladosporiaceae	Cladosporium	0	0	0	0	0	0	0	0	0	0	0	0	0	0	0	0	0	0	0	0	0	0	26.2896	0	0	0	0	0	0	0	0	0	0	0	0	0	0	0
c4e1b8b58408eda402f7d9c68e8ce674			0	0	0	0	0	0	16.4224	0	0	0	0	0	0	0	0	0	0	1.95572	0	0	0	0	0	0	0	0	0	0	0	0	0	0	0	0	0	7.04245	0	0
c47b2e1710d07635b2c44e4be380ab0c	Hypocreales_fam_Incertae_sedis	Emericellopsis	0	0	0	0	0	0	0	0	0	0	0	0	0	0	0	0	0	0	0	0	0	0	0	0	25.0991	0	0	0	0	0	0	0	0	0	0	0	0	0
a86f2b56944854b18b3538666dc54758	Aspergillaceae	Aspergillus	0	0	0	0	0	0	16.1202	0	0	0	0	0	0	0	0	0	0	0	0	0	0	0	0	0	0	0	0	0	0	8.49521	0	0	0	0	0	0	0	0
74a96f58201165bfd890ca2bd337e060			0	0	0	0	0	0	0	0	0	0	0	0	0	0	0	0	0	0	0	0	0	0	0	0	0	0	0	0	0	24.0633	0	0	0	0	0	0	0	0
fa57774ced9df86347044915ba53b0c9			0	0	0	0	0	0	0	0	0	0	0	0	0	24.0311	0	0	0	0	0	0	0	0	0	0	0	0	0	0	0	0	0	0	0	0	0	0	0	0
27974b434a5b8a42d8f2a83b65c6996a	Mucoraceae	Mucor	0	0	0	0	0	0	0	0	0	0	0	0	0	0	0	0	0	0	0	0	0	0	0	0	0	0	0	0	0	0	0	0	0	0	0	0	0	23.989
2f633ab2ef30bbb677e2eabb1e0acb97	Stachybotryaceae	Stachybotrys	0	0	0	0	0	0	0	0	0	0	0	0	0	0	6.17812	0	0	0	0	2.01357	0	0	0	0	0	0	0	0	0	0	0	0	0	0	15.5687	0	0	0
a9dd31fb51daa94f78abb192a5786523	Cordycipitaceae	Beauveria	0	0	0	0	0	0	0	0	0	0	0	0	0	0	0	0	0	0	0	0	23.7351	0	0	0	0	0	0	0	0	0	0	0	0	0	0	0	0	0
b100e552ae651c46fca082ee9a87e474	Parmeliaceae	Hypogymnia	0	0	0	0	0	0	0	0	0	0	0	0	0	0	0	0	0	0	0	0	0	0	0	0	0	0	0	0	0	23.5636	0	0	0	0	0	0	0	0
be28366e2493966731db6944de0f3876			0	0	0	0	0	0	0	0	0	0	0	0	0	0	0	0	0	0	0	0	0	0	0	0	0	0	0	0	0	23.333	0	0	0	0	0	0	0	0
2489a5e3eb915a06b2397e7202d630d4	Mucoraceae	Mucor	0	0	0	0	0	0	0	0	0	0	0	0	0	0	0	0	0	0	0	0	0	0	0	0	0	0	0	0	0	0	0	0	0	0	0	0	0	22.9671
a3940e159f5940caba4ca74166093ce7	Hydnodontaceae	Subulicystidium	0	0	0	0	0	0	0	0	0	0	0	0	0	0	0	0	0	0	0	0	0	0	0	22.7291	0	0	0	0	0	0	0	0	0	0	0	0	0	0
6e943afaacb36cfab8e0e0699fd7c6a3	Mucoraceae	Mucor	0	0	0	0	0	0	0	0	0	0	0	0	0	0	0	0	0	0	0	0	0	0	0	0	0	0	0	0	0	0	0	0	0	0	0	0	0	22.1798
a45db2d020e3c4bcae1ca3d0372e0678			0	0	0	0	0	22.0497	0	0	0	0	0	0	0	0	0	0	0	0	0	0	0	0	0	0	0	0	0	0	0	0	0	0	0	0	0	0	0	0
08f4fb8216a7f9d09b91b4b462a714c0	Stachybotryaceae	Stachybotrys	0	0	0	0	0	0	0	0	0	0	0	0	0	0	5.36577	0	0	0	0	2.5729	0	0	0	0	0	0	0	0	0	0	0	0	0	0	14.0754	0	0	0
31b50f664690ec625b8642bffe8cb288	Meruliaceae	Aurantiporus	0	0	0	0	0	0	0	0	0	0	0	0	0	0	0	0	0	0	0	0	0	0	0	21.8126	0	0	0	0	0	0	0	0	0	0	0	0	0	0
966b2d9a26ea1f2ed4667c2512f785c8	Cladosporiaceae	Cladosporium	0	0	0	0	0	0	0	0	0	0	0	0	0	0	0	0	0	0	0	0	0	0	0	0	0	0	0	21.7979	0	0	0	0	0	0	0	0	0	0
663a2173925952dba2c2fd67adf97ac7	Mucoraceae	Mucor	0	0	0	0	0	0	0	0	0	0	0	0	0	0	0	0	0	0	0	0	0	0	0	0	0	0	0	0	0	0	0	0	0	0	0	0	0	21.7275
176b3fae79ac952ea22e47e4e2e6aadc	Tubeufiaceae	Xenosporium	0	0	0	0	0	0	0	0	0	0	0	0	0	0	0	0	0	0	0	0	21.5271	0	0	0	0	0	0	0	0	0	0	0	0	0	0	0	0	0
c5acc237079660ebbfd8878a7b7d6085	Aspergillaceae	Aspergillus	0	0	0	0	0	0	13.7525	0	0	0	0	0	0	0	0	0	0	0	0	0	0	0	0	0	0	0	0	0	0	7.49577	0	0	0	0	0	0	0	0
6200730dc72c6b24c4be1aac676d6a26			0	0	0	0	0	21.2413	0	0	0	0	0	0	0	0	0	0	0	0	0	0	0	0	0	0	0	0	0	0	0	0	0	0	0	0	0	0	0	0
f243c32fc629faafdebaad2ee6ab7ab3			0	0	0	0	0	0	0	0	0	0	0	0	0	0	0	0	0	0	0	0	0	0	0	0	3.08767	11.8641	0	6.03926	0	0	0	0	0	0	0	0	0	0
f4cba26ee0c8e552415f32ff96805d5f	Meruliaceae	Aurantiporus	0	0	0	0	0	0	0	0	0	0	0	0	0	0	0	0	0	0	0	0	0	0	0	20.7128	0	0	0	0	0	0	0	0	0	0	0	0	0	0
760db127f3bcec3fbe03cb70c4d53e7a			0	0	0	0	0	0	0	0	0	0	0	0	0	20.3204	0	0	0	0	0	0	0	0	0	0	0	0	0	0	0	0	0	0	0	0	0	0	0	0
992519253e3cfd6627780ecc837031a7	Hydnodontaceae	Subulicystidium	0	0	0	0	0	0	0	0	0	0	0	0	0	0	0	0	0	0	0	0	0	0	0	19.2464	0	0	0	0	0	0	0	0	0	0	0	0	0	0
74c970da2c4b088c3db104c4af6278dd	Hypocreales_fam_Incertae_sedis	Emericellopsis	0	0	0	0	0	0	0	0	0	0	0	0	0	0	0	0	0	0	0	0	0	0	0	0	18.9238	0	0	0	0	0	0	0	0	0	0	0	0	0
d2d4822d6e1896aeec8a9bf0eebf821b	Parmeliaceae	Hypogymnia	0	0	0	0	0	0	0	0	0	0	0	0	0	0	0	0	0	0	0	0	0	0	0	0	0	0	0	0	0	18.1052	0	0	0	0	0	0	0	0
e230e29ed554b6b10264e6906a556614			0	0	0	0	0	0	0	0	0	0	0	0	0	17.6699	0	0	0	0	0	0	0	0	0	0	0	0	0	0	0	0	0	0	0	0	0	0	0	0
c39dc3e30b12b6882a88120618be35c3			0	0	0	0	0	0	0	0	0	0	0	0	0	16.9631	0	0	0	0	0	0	0	0	0	0	0	0	0	0	0	0	0	0	0	0	0	0	0	0
845971349b23cae9d575df76d0990127	Coniochaetaceae	Coniochaeta	0	0	0	0	0	0	0	0	0	0	0	0	0	0	0	0	0	0	0	0	0	0	0	16.9246	0	0	0	0	0	0	0	0	0	0	0	0	0	0
4f9a624d67331d94f0de5796521ba670			0	0	0	0	0	0	0	0	0	0	0	0	0	16.7864	0	0	0	0	0	0	0	0	0	0	0	0	0	0	0	0	0	0	0	0	0	0	0	0
9ca66b317fc90f8f2cbddf678cfe39e9	Herpotrichiellaceae	Exophiala	0	0	0	0	0	0	0	0	0	0	0	0	16.7697	0	0	0	0	0	0	0	0	0	0	0	0	0	0	0	0	0	0	0	0	0	0	0	0	0
1481dee32f7421de44baf836246a8fc3			0	0	0	0	0	0	0	0	0	0	0	0	0	0	0	0	0	0	0	0	0	0	0	0	0	0	0	0	0	15.991	0	0	0	0	0	0	0	0
e6420db9898049657abda0633ced319a			0	0	0	0	0	0	0	0	0	0	0	0	0	15.9029	0	0	0	0	0	0	0	0	0	0	0	0	0	0	0	0	0	0	0	0	0	0	0	0
604b3f3b578baeef1bfca2ff33eca3e5			0	0	0	0	0	0	0	0	0	0	0	0	0	0	0	0	0	0	0	0	0	0	0	0	2.38679	8.75846	0	4.26208	0	0	0	0	0	0	0	0	0	0
96bbfd8157a1ff480d5dd524bb912241			0	0	0	0	0	0	0	0	0	0	0	0	0	0	0	0	0	0	0	0	0	0	15.0937	0	0	0	0	0	0	0	0	0	0	0	0	0	0	0
c16f9cd7234e12da7b2129b27d7331e7	Lophiostomataceae	Lophiostoma	0	0	0	0	0	0	0	0	0	0	0	0	0	0	0	0	0	0	0	0	0	0	0	15.0916	0	0	0	0	0	0	0	0	0	0	0	0	0	0
6aebfb2794617784a8901d769885455f	Nectriaceae	Fusarium	0	0	0	0	0	0	0	0	0	0	0	0	0	0	0	0	0	0	0	0	0	0	0	0	0	0	0	0	14.2583	0	0	0	0	0	0	0	0	0
7f064d1ae75b541dcf3dfbec530dbba2	Sporidiobolaceae	Rhodotorula	0	0	0	0	0	0	0	0	0	0	0	0	0	0	0	0	0	0	0	0	0	0	0	14.2363	0	0	0	0	0	0	0	0	0	0	0	0	0	0
4ad74cf5d60e1aee3ced35efbc3b4e83	Sordariales_fam_Incertae_sedis	Staphylotrichum	0	0	0	0	0	0	0	0	0	0	0	0	0	0	0	0	0	0	0	0	0	0	0	13.9308	0	0	0	0	0	0	0	0	0	0	0	0	0	0
1a8d5bfa58774999d1dca6bf7154b8be	Lasiosphaeriaceae		0	0	0	0	0	0	0	0	0	0	0	0	0	13.7825	0	0	0	0	0	0	0	0	0	0	0	0	0	0	0	0	0	0	0	0	0	0	0	0
8671be5e1ba609aab3a286889b4f5bb4			0	0	0	0	0	10.6293	0	0	0	0	0	0	0	0	0	0	0	0	0	0	0	0	0	0	0	0	0	0	0	0	0	0	0	0	0	3.14663	0	0
782376230c3aa3767a0e4c8f3ad4fa6a			0	0	0	0	0	0	8.59743	0	0	0	0	0	0	0	0	0	0	0	0	0	0	0	0	0	0	0	0	0	0	0	0	0	0	0	0	4.9447	0	0
b171b92543cc71419e94fedb7696445a	Lophiostomataceae	Lophiostoma	0	0	0	0	0	0	0	0	0	0	0	0	0	0	0	0	0	0	0	0	0	0	0	13.5031	0	0	0	0	0	0	0	0	0	0	0	0	0	0
3a54086f9aeaa267ce721b9ad4142aad			0	0	0	0	0	0	0	0	0	0	0	0	0	0	0	0	0	0	0	0	0	0	0	0	0	0	0	0	0	13.3771	0	0	0	0	0	0	0	0
a50583e7d873090149055982fa0f06b5			0	0	0	0	0	0	0	0	0	0	0	0	0	0	0	0	0	0	0	0	0	0	13.1033	0	0	0	0	0	0	0	0	0	0	0	0	0	0	0
359c136d4851c0d2f798fb2728b3c1fa	Chaetomiaceae	unidentified	0	0	0	0	0	0	0	0	0	0	0	0	0	0	2.22327	0	0	0	0	0	0	0	0	0	0	10.8172	0	0	0	0	0	0	0	0	0	0	0	0
7f1c0e5c9eb7ff113b38ee1009dc04b4	Coniochaetaceae	Coniochaeta	0	0	0	0	0	0	0	0	0	0	0	0	0	0	0	0	0	0	0	0	0	0	0	12.8921	0	0	0	0	0	0	0	0	0	0	0	0	0	0
fa4df20cdbbeda33a886dd546c06c162	Nectriaceae	Fusarium	0	0	0	0	0	0	0	0	0	0	0	0	0	0	0	0	0	0	0	0	0	0	0	0	0	0	0	0	12.5659	0	0	0	0	0	0	0	0	0
b006bf7a1e97acad59d59096208b424b	Lasiosphaeriaceae		0	0	0	0	0	0	0	0	0	0	0	0	0	12.5456	0	0	0	0	0	0	0	0	0	0	0	0	0	0	0	0	0	0	0	0	0	0	0	0
5b2ea35b11f9f88bbfdfee103e77939f	Cantharellales_fam_Incertae_sedis	Sistotrema	0	0	0	0	0	0	0	0	0	0	0	0	0	0	0	0	12.5126	0	0	0	0	0	0	0	0	0	0	0	0	0	0	0	0	0	0	0	0	0
0a1fa933928e3455c9b585b4f5d3a561	Herpotrichiellaceae	Exophiala	0	0	0	0	12.4625	0	0	0	0	0	0	0	0	0	0	0	0	0	0	0	0	0	0	0	0	0	0	0	0	0	0	0	0	0	0	0	0	0
ca37bc4730c7674e56a967f03c9cac67	Phaffomycetaceae	Cyberlindnera	0	0	0	0	0	0	0	0	0	0	0	0	0	0	0	0	0	0	2.14856	0	0	0	0	0	5.19031	0	0	0	0	0	0	0	0	0	0	0	5.06834	0
97716f677de872493c06eb8932a30b33	Pseudeurotiaceae	Pseudogymnoascus	0	0	0	0	0	0	0	0	0	0	0	0	0	0	0	0	0	0	0	0	0	0	0	12.3422	0	0	0	0	0	0	0	0	0	0	0	0	0	0
03c1c3e553a131f862d234423e8957cc	Sordariales_fam_Incertae_sedis	Staphylotrichum	0	0	0	0	0	0	0	0	0	0	0	0	0	0	0	0	0	0	0	0	0	0	0	12.22	0	0	0	0	0	0	0	0	0	0	0	0	0	0
53770d5430f71e26ee89c3fdfb0a1086			0	0	0	0	0	0	0	0	0	0	0	0	0	0	0	0	0	0	0	0	0	0	0	0	0	12.0385	0	0	0	0	0	0	0	0	0	0	0	0
5e9c5158580a87f7a87f7cd7adb56fb5			0	0	0	0	0	0	0	0	0	0	0	0	0	0	0	0	0	0	0	0	0	0	0	0	0	12.0385	0	0	0	0	0	0	0	0	0	0	0	0
61c35fe86d681507f0edb66c83b5b72d	unidentified	unidentified	0	0	0	0	0	0	0	0	0	0	0	0	0	0	0	0	0	0	0	0	0	0	0	0	0	0	0	0	0	0	0	11.9978	0	0	0	0	0	0
310e072c8d8847966ca072d76ac3e5a1			0	0	0	0	0	0	0	0	0	0	0	0	0	0	0	0	0	0	0	0	0	0	11.9423	0	0	0	0	0	0	0	0	0	0	0	0	0	0	0
43acaeb6914bdd0c94e023692a2cb9a6	Trichocomaceae	unidentified	0	0	0	0	0	0	0	0	0	0	0	0	0	11.8389	0	0	0	0	0	0	0	0	0	0	0	0	0	0	0	0	0	0	0	0	0	0	0	0
06a0a9ab7184512892d1adaa422ae8e1	Herpotrichiellaceae	Exophiala	0	0	0	0	0	0	0	0	0	0	0	0	11.7745	0	0	0	0	0	0	0	0	0	0	0	0	0	0	0	0	0	0	0	0	0	0	0	0	0
4f4fcc205dc5c7d8d83b3f163c3851da	Schizoporaceae		0	0	0	0	0	0	0	0	0	0	0	0	0	0	0	0	0	0	0	0	0	0	0	11.609	0	0	0	0	0	0	0	0	0	0	0	0	0	0
5b2247cb2f425aab9d44a31655c047fb			0	0	0	0	0	0	0	0	0	0	0	0	0	0	0	0	0	0	0	0	0	0	0	11.609	0	0	0	0	0	0	0	0	0	0	0	0	0	0
e51dd6438852bbf0b6e90c024562f846			0	0	0	0	0	0	0	0	0	0	0	0	0	0	0	0	0	0	0	0	0	0	0	0	0	11.4453	0	0	0	0	0	0	0	0	0	0	0	0
b3534d0e7a030d5e55bcc64b3a7c3c71			0	0	0	0	0	0	0	0	0	0	0	0	0	0	0	0	0	0	0	0	0	0	0	11.3646	0	0	0	0	0	0	0	0	0	0	0	0	0	0
2d3d8a166eaaf75a57cd858549af0b1a	Cantharellales_fam_Incertae_sedis	Sistotrema	0	0	0	0	0	0	0	0	0	0	0	0	0	0	0	0	11.3283	0	0	0	0	0	0	0	0	0	0	0	0	0	0	0	0	0	0	0	0	0
7c15d2dc07ecd463ddfe1082df297e2e	Peniophoraceae	Peniophora	0	0	0	0	0	0	0	0	0	0	0	0	0	0	0	0	0	0	0	0	0	0	0	11.3035	0	0	0	0	0	0	0	0	0	0	0	0	0	0
bd4070ab81cbeb71e67a9c4d31773bf9			0	0	0	0	0	0	0	0	0	0	0	0	0	0	0	0	0	0	0	0	0	0	0	0	0	11.2708	0	0	0	0	0	0	0	0	0	0	0	0
cd3bf8959b96bb7dbe90988ac7c3028c	Mucoraceae	Mucor	0	0	0	0	0	0	0	0	0	0	0	0	0	0	0	0	0	0	0	0	0	0	0	0	0	0	0	0	0	0	0	0	0	0	0	0	0	11.2072
11ce67c38cf8a7e4cbdf0b793ae9cd74			0	0	0	0	0	0	0	0	0	0	0	0	0	0	0	0	0	0	0	0	0	0	0	0	0	11.2011	0	0	0	0	0	0	0	0	0	0	0	0
c428411ba93aa00e3c0e1ce182abfbb4	Mucoraceae	Mucor	0	0	0	0	0	0	0	0	0	0	0	0	0	0	0	0	0	0	0	0	0	0	0	0	0	0	0	0	0	0	0	0	0	0	0	0	0	11.0061
fef8079ca57f00463404aea38f5af589	Phaffomycetaceae	Cyberlindnera	0	0	0	0	0	0	0	0	0	0	0	0	0	0	0	0	0	0	2.25087	0	0	0	0	0	3.82643	0	0	0	0	0	0	0	0	0	0	0	4.80159	0
e3f5578f20156962d638605ca36dcb84	Sporidiobolaceae	Rhodotorula	0	0	0	0	0	0	0	0	0	0	0	0	0	0	0	0	0	0	0	0	0	0	0	10.8758	0	0	0	0	0	0	0	0	0	0	0	0	0	0
fe8a8dddbef5de31f34a8fb26461d0d2	Cladosporiaceae	Cladosporium	0	0	0	0	0	10.7497	0	0	0	0	0	0	0	0	0	0	0	0	0	0	0	0	0	0	0	0	0	0	0	0	0	0	0	0	0	0	0	0
8115d22e32e9f3f77717a99a9783d073			0	0	0	0	0	0	0	0	0	0	0	0	0	0	0	0	0	0	0	0	0	0	0	10.6925	0	0	0	0	0	0	0	0	0	0	0	0	0	0
bff145a01249ef135a567130906cd83f	Cladosporiaceae	Cladosporium	0	0	0	0	0	10.6121	0	0	0	0	0	0	0	0	0	0	0	0	0	0	0	0	0	0	0	0	0	0	0	0	0	0	0	0	0	0	0	0
534f2fee701ef8b430bec927f88fbb41	Chaetomiaceae	unidentified	0	0	0	0	0	0	0	0	0	0	0	0	0	0	1.71021	0	0	0	0	0	0	0	0	0	0	8.89804	0	0	0	0	0	0	0	0	0	0	0	0
dc17c2a44185c937b2f7933517e1c406			0	0	0	0	0	0	0	0	0	0	0	0	0	10.602	0	0	0	0	0	0	0	0	0	0	0	0	0	0	0	0	0	0	0	0	0	0	0	0
bbd80b1835884018f01946b9ee9c2a5b			0	0	0	0	0	0	0	0	0	0	0	0	0	0	0	0	0	0	0	0	0	0	0	10.5703	0	0	0	0	0	0	0	0	0	0	0	0	0	0
6a05aaf84566ef962c9ab6fa7eaff474			0	0	0	0	0	0	0	0	0	0	0	0	0	0	0	1.68	2.36864	0	0	0	0	0	0	0	0	0	2.08688	2.62645	1.72441	0	0	0	0	0	0	0	0	0
ec2fa66d1686f5b5f57af2998fdc01e8	Malasseziaceae	Malassezia	0	0	0	0	0	0	0	0	0	0	0	0	0	0	0	0	0	0	0	0	0	0	0	0	0	0	0	0	0	0	10.4332	0	0	0	0	0	0	0
69d9e2fac7119147098be46fe9bb82ea			0	0	0	0	0	0	10.411	0	0	0	0	0	0	0	0	0	0	0	0	0	0	0	0	0	0	0	0	0	0	0	0	0	0	0	0	0	0	0
e3df21274c2d9ad1841bfada16b0d61e	Herpotrichiellaceae	Exophiala	0	0	0	0	10.3854	0	0	0	0	0	0	0	0	0	0	0	0	0	0	0	0	0	0	0	0	0	0	0	0	0	0	0	0	0	0	0	0	0
39b1a3c0d763820923133ae941464e36			0	0	0	0	0	0	0	0	0	0	0	0	0	10.2486	0	0	0	0	0	0	0	0	0	0	0	0	0	0	0	0	0	0	0	0	0	0	0	0
13f87d4d4e274ed524dea102142c858e	Trichocomaceae	unidentified	0	0	0	0	0	0	0	0	0	0	0	0	0	10.2486	0	0	0	0	0	0	0	0	0	0	0	0	0	0	0	0	0	0	0	0	0	0	0	0
022f3fbfbb8f576b7864bbdc1b6c9992			0	0	0	0	0	0	0	0	0	0	0	0	0	0	0	0	0	0	0	0	0	0	0	10.0204	0	0	0	0	0	0	0	0	0	0	0	0	0	0
94c2c77c0cd9d9ddf833e6b2f19e20be			0	0	0	0	0	0	0	0	0	0	0	0	0	0	0	0	0	0	0	0	9.9356	0	0	0	0	0	0	0	0	0	0	0	0	0	0	0	0	0
76a2e3098d485710c0dd3832c701f3f7	Schizoporaceae		0	0	0	0	0	0	0	0	0	0	0	0	0	0	0	0	0	0	0	0	0	0	0	9.89817	0	0	0	0	0	0	0	0	0	0	0	0	0	0
65711c87bbbb614a718db3e1d23fb3cf	Pseudeurotiaceae	Pseudogymnoascus	0	0	0	0	0	0	0	0	0	0	0	0	0	0	0	0	0	0	0	0	0	0	0	9.83707	0	0	0	0	0	0	0	0	0	0	0	0	0	0
a77b3f433665f839f8213c50596f8e47	Peniophoraceae	Peniophora	0	0	0	0	0	0	0	0	0	0	0	0	0	0	0	0	0	0	0	0	0	0	0	9.71487	0	0	0	0	0	0	0	0	0	0	0	0	0	0
3566c21fcc25d9446ff42cbdbd8a6392	Microascaceae	Cephalotrichum	0	0	0	0	0	0	0	0	0	0	0	0	0	0	0	0	0	0	0	0	0	0	0	0	9.60397	0	0	0	0	0	0	0	0	0	0	0	0	0
56b4f313f2cf94e1e6ba5314cad29980			0	0	0	0	0	0	0	0	0	0	0	0	0	0	0	0	0	0	0	0	0	0	0	0	0	9.56103	0	0	0	0	0	0	0	0	0	0	0	0
68d43121cd5836a5864856f79bc81c0d			0	0	0	0	0	0	0	0	0	0	0	0	0	9.54176	0	0	0	0	0	0	0	0	0	0	0	0	0	0	0	0	0	0	0	0	0	0	0	0
628574d7ffd924ce610f0c84befc8de0			0	0	0	0	0	0	0	0	0	0	0	0	0	0	0	0	0	0	0	9.39667	0	0	0	0	0	0	0	0	0	0	0	0	0	0	0	0	0	0
8b0c0b3499afd1a3304b1990640110af	Malasseziaceae	Malassezia	0	0	0	0	0	0	0	0	0	0	0	0	0	0	0	0	0	0	0	0	0	0	0	0	0	9.35166	0	0	0	0	0	0	0	0	0	0	0	0
7bba6f0c3e6d1ec6f44640ca5a25c56f			0	0	0	0	0	0	0	0	0	0	0	0	0	0	0	0	0	0	0	0	0	0	0	0	0	9.31677	0	0	0	0	0	0	0	0	0	0	0	0
f8f12a7fff7c821b48c2df4afd167dcb	unidentified	unidentified	0	0	0	0	0	0	0	0	0	0	0	0	0	0	0	0	0	0	0	0	0	0	0	0	0	0	0	0	0	0	0	9.27104	0	0	0	0	0	0
db08812be45e316221776fe3ed37daa1	Debaryomycetaceae	Meyerozyma	0	0	0	0	0	0	0	0	0	0	0	0	0	0	0	0	0	0	0	0	0	0	0	9.04277	0	0	0	0	0	0	0	0	0	0	0	0	0	0
f75bcfa618f7e3e8c41ec874fe28f11a			0	0	0	0	0	0	0	0	0	0	0	0	0	0	0	0	0	0	0	0	0	0	0	0	0	8.93293	0	0	0	0	0	0	0	0	0	0	0	0
6378d66aefe26a524af084a9c1190ff0			0	0	0	0	0	0	0	0	0	0	0	0	0	0	0	0	0	0	0	8.88209	0	0	0	0	0	0	0	0	0	0	0	0	0	0	0	0	0	0
fa8b90b1da6a89a0d67b16cab761b284			0	0	0	0	0	0	0	0	0	0	0	0	0	0	0	0	0	0	0	0	0	0	0	0	0	8.82825	0	0	0	0	0	0	0	0	0	0	0	0
64bfa81264a0e02382bdd7672773178d	Microascaceae	Cephalotrichum	0	0	0	0	0	0	0	0	0	0	0	0	0	0	0	0	0	0	0	0	0	0	0	0	8.77049	0	0	0	0	0	0	0	0	0	0	0	0	0
9fcc71e84f836f3ad3d211bb7918a178	Cladosporiaceae	Cladosporium	0	0	0	0	0	0	0	0	0	0	0	0	0	0	0	0	0	0	0	0	0	0	0	0	0	8.68867	0	0	0	0	0	0	0	0	0	0	0	0
84184ac34f5de8de0f9d76218937d4ee			0	0	0	0	0	0	0	0	0	0	0	0	0	0	0	0	0	0	0	0	0	0	8.54205	0	0	0	0	0	0	0	0	0	0	0	0	0	0	0
e1039a806e3f8c9c688b6a78f265333c	Debaryomycetaceae	Meyerozyma	0	0	0	0	0	0	0	0	0	0	0	0	0	0	0	0	0	0	0	0	0	0	0	8.49287	0	0	0	0	0	0	0	0	0	0	0	0	0	0
ff7eb2ed6e387d4b838baa8fdac35e1a			0	0	0	0	0	0	0	0	0	0	0	0	0	0	0	0	0	0	0	0	0	0	0	0	0	8.26994	0	0	0	0	0	0	0	0	0	0	0	0
16f66f09498e49201b204bbefbb7f294			0	0	0	0	0	0	0	0	0	0	0	0	0	0	0	0	0	0	0	0	0	0	0	8.18737	0	0	0	0	0	0	0	0	0	0	0	0	0	0
1441fd51fc3e65d2fb981ca5cec6bb7b	Malasseziaceae	Malassezia	0	0	0	0	0	0	0	0	8.0581	0	0	0	0	0	0	0	0	0	0	0	0	0	0	0	0	0	0	0	0	0	0	0	0	0	0	0	0	0
393a74c2ff4946e6fa2a1ac30aa0fe13	Pleosporaceae	Alternaria	0	0	7.65175	0	0	0	0	0	0	0	0	0	0	0	0	0	0	0	0	0	0	0	0	0	0	0	0	0	0	0	0	0	0	0	0	0	0	0
ccd3cd76416722c94c0f24bbb3a6b8d9	Pleosporaceae	Alternaria	0	0	7.60022	0	0	0	0	0	0	0	0	0	0	0	0	0	0	0	0	0	0	0	0	0	0	0	0	0	0	0	0	0	0	0	0	0	0	0
1549514185ca97888fbc14fc22d6ff99			0	0	0	0	0	0	0	0	0	0	0	0	0	0	0	0	0	0	0	0	0	0	0	0	0	7.11843	0	0	0	0	0	0	0	0	0	0	0	0
28694f5b9559f1bb6619442da662432a			0	0	0	0	0	0	0	0	0	0	0	0	0	7.06797	0	0	0	0	0	0	0	0	0	0	0	0	0	0	0	0	0	0	0	0	0	0	0	0
8e4c106f3eda637769c930b33990fd82	Aspergillaceae	Penicillium	0	0	0	0	0	0	0	0	0	0	0	0	0	0	0	0	0	0	0	0	0	0	0	0	0	0	0	0	3.67236	0	0	0	0	2.99603	0	0	0	0
e033b7588edcc0ea1af87cef05a36809			0	0	0	0	0	0	0	0	0	0	0	0	0	0	0	0	0	0	0	0	0	0	0	0	0	6.52523	0	0	0	0	0	0	0	0	0	0	0	0
38d155bd31b4959d58a4a5c2a6af3393	Malasseziaceae	Malassezia	0	0	0	0	0	0	0	0	0	0	0	0	0	0	0	0	0	0	0	0	0	0	0	0	0	6.42055	0	0	0	0	0	0	0	0	0	0	0	0
989b0187e7816c99cc7a4dadb13e324c	Cladosporiaceae	Cladosporium	0	0	0	0	0	0	0	0	0	0	0	0	0	0	0	0	0	0	0	0	0	0	0	0	0	6.42055	0	0	0	0	0	0	0	0	0	0	0	0
6f3b60568fdaad1290649a131f50dfc3	Rhizopodaceae	Rhizopus	0	0	0	0	0	0	0	0	0	0	0	0	0	0	0	0	0	0	0	0	0	0	0	0	0	0	3.08858	2.84663	0	0	0	0	0	0	0	0	0	0
2eacd9d282a929aece9d163bd03abcf7			0	0	0	0	0	0	0	3.76787	0	0	0	0	0	0	0	0	0	0	0	0	0	0	0	0	0	0	0	0	0	0	0	0	0	0	0	0	0	2.16102
1f1eac403b27f9f4115c78a40ec0a309	Aspergillaceae	Penicillium	0	0	0	0	0	0	0	0	0	0	0	0	0	0	0	0	0	0	0	0	0	0	0	0	0	0	0	0	3.33706	0	0	0	0	2.55068	0	0	0	0
d291de7bf5ec3d3bdce27333fe99288d	unidentified	unidentified	0	0	0	0	0	0	0	0	0	0	0	0	0	0	0	0	2.26565	0	0	0	0	0	0	0	0	0	0	0	0	0	0	0	0	0	0	0	0	3.6017
f2fe5d3698af0574f6aa64152e001e3a	unidentified	unidentified	0	0	0	0	0	0	0	0	0	0	0	0	0	0	0	0	1.88804	0	0	0	0	0	0	0	0	0	0	0	0	0	0	0	0	0	0	0	0	3.85298
90653d7cd2cbe2b4d300f4e88c2e5bd4			0	0	0	0	0	5.50383	0	0	0	0	0	0	0	0	0	0	0	0	0	0	0	0	0	0	0	0	0	0	0	0	0	0	0	0	0	0	0	0
be3fcfdb734dbb5f4767ba1d987ee6c2	Debaryomycetaceae	Debaryomyces	0	0	0	0	0	0	0	0	0	0	0	0	0	0	0	0	5.38951	0	0	0	0	0	0	0	0	0	0	0	0	0	0	0	0	0	0	0	0	0
6872838d2ac1a2852a0b1ead54e96011	Rhizopodaceae	Rhizopus	0	0	0	0	0	0	0	0	0	0	0	0	0	0	0	0	0	0	0	0	0	0	0	0	0	0	2.72129	2.57927	0	0	0	0	0	0	0	0	0	0
d302434827355d2bef96d2a8af801318			0	0	0	0	0	0	0	0	0	0	0	0	0	0	0	0	0	0	0	0	0	0	0	0	0	5.26903	0	0	0	0	0	0	0	0	0	0	0	0
1f848b233ebcdb3b806b3c9ec221160e	Cladosporiaceae	Cladosporium	0	0	0	0	0	0	0	0	0	0	0	0	0	0	0	0	0	0	0	0	0	0	0	0	0	0	0	1.77718	0	0	0	0	1.76604	0	0	0	1.71485	0
fd9b8665846b5078a4ebbb2f48d3d96b	Debaryomycetaceae	Debaryomyces	0	0	0	0	0	0	0	0	0	0	0	0	0	0	0	0	5.2522	0	0	0	0	0	0	0	0	0	0	0	0	0	0	0	0	0	0	0	0	0
5d8b0c8be83ba3792453e502ccdc44ac			0	0	0	0	0	0	0	3.05018	0	0	0	0	0	0	0	0	0	0	0	0	0	0	0	0	0	0	0	0	0	0	0	0	0	0	0	0	0	1.97675
83cf451ef62e0298d0659827c0c95c22	Cladosporiaceae	Cladosporium	0	0	0	0	0	0	0	0	0	0	0	0	0	0	0	0	0	0	0	0	0	0	0	0	0	4.8503	0	0	0	0	0	0	0	0	0	0	0	0
01458ef2c41e823d475f8ac1255eb297	Malasseziaceae	Malassezia	0	0	0	0	0	0	0	0	0	0	0	0	0	0	0	0	0	0	0	0	0	0	0	0	0	0	0	0	0	4.84342	0	0	0	0	0	0	0	0
daec926dab0fe37b82dafdfae672bcd7			0	0	0	0	0	0	0	0	0	0	0	0	0	0	0	0	0	0	0	0	0	0	0	0	0	4.78052	0	0	0	0	0	0	0	0	0	0	0	0
b196f2d66687e244d4fd697c0a3022c2	Malasseziaceae	Malassezia	0	0	0	0	0	0	0	0	0	0	0	0	0	0	0	0	0	0	0	0	0	0	0	0	0	0	0	0	0	4.7281	0	0	0	0	0	0	0	0
ce5e85690e70dec60649841d3bab4b3c	Cladosporiaceae	Cladosporium	0	0	0	0	0	0	0	0	0	0	0	0	0	0	0	0	0	0	0	0	0	0	4.72715	0	0	0	0	0	0	0	0	0	0	0	0	0	0	0
43d6fbda61c07151bfd3d5197fafc392	Herpotrichiellaceae	unidentified	0	0	0	0	0	0	0	0	0	0	0	0	0	0	0	0	0	0	0	0	0	0	0	0	4.52732	0	0	0	0	0	0	0	0	0	0	0	0	0
bf880a2b558a4ff926993da930cf5b34	Aspergillaceae	Penicillium	0	0	0	0	0	0	0	0	0	0	0	0	0	0	0	0	0	0	0	0	0	0	0	0	0	0	0	0	0	0	4.47138	0	0	0	0	0	0	0
b80e18704bbc556ff1dda796918fdcc5	Cucurbitariaceae	Pyrenochaeta	0	0	0	0	0	0	0	0	0	0	0	0	0	0	0	0	4.46265	0	0	0	0	0	0	0	0	0	0	0	0	0	0	0	0	0	0	0	0	0
2867fe5971aadc23b80b195f4a0f0f66			0	0	0	0	0	0	0	0	0	0	0	0	0	0	4.44653	0	0	0	0	0	0	0	0	0	0	0	0	0	0	0	0	0	0	0	0	0	0	0
2164ed3a6c0af691eaecd923151c3de5			0	0	0	0	0	0	4.38268	0	0	0	0	0	0	0	0	0	0	0	0	0	0	0	0	0	0	0	0	0	0	0	0	0	0	0	0	0	0	0
ee585c9eccb2cb60034b567ad2bfee57	Cladosporiaceae	Cladosporium	0	0	0	0	0	0	0	0	0	0	0	0	0	0	0	0	0	0	0	0	0	0	0	0	0	4.36178	0	0	0	0	0	0	0	0	0	0	0	0
d8101fa751aa723346587bdea86455ea	Cordycipitaceae	Lecanicillium	0	0	4.3025	0	0	0	0	0	0	0	0	0	0	0	0	0	0	0	0	0	0	0	0	0	0	0	0	0	0	0	0	0	0	0	0	0	0	0
fbc8c9b61a3cbb67c11ee5be0a894d4d			0	0	0	0	0	0	0	0	0	0	0	0	0	0	0	0	0	0	0	0	0	0	0	4.27699	0	0	0	0	0	0	0	0	0	0	0	0	0	0
5d9f804c846e54225eea7e3c847df891	Trichosporonaceae	Trichosporon	0	0	0	0	0	0	0	0	0	0	0	0	0	0	4.27551	0	0	0	0	0	0	0	0	0	0	0	0	0	0	0	0	0	0	0	0	0	0	0
26ca6ad4c0258b842c98133714179995	Bulleribasidiaceae	Vishniacozyma	0	0	0	0	0	0	0	0	0	0	0	0	0	0	0	0	4.27385	0	0	0	0	0	0	0	0	0	0	0	0	0	0	0	0	0	0	0	0	0
5422d0203145ef2b8c1c46ee136f1740			0	0	0	0	0	0	4.24834	0	0	0	0	0	0	0	0	0	0	0	0	0	0	0	0	0	0	0	0	0	0	0	0	0	0	0	0	0	0	0
e4e14d059667179c339d8b04b6ff033b	Cucurbitariaceae	Pyrenochaeta	0	0	0	0	0	0	0	0	0	0	0	0	0	0	0	0	4.22235	0	0	0	0	0	0	0	0	0	0	0	0	0	0	0	0	0	0	0	0	0
abd87d374513cfa4d56880f1496e0fb8	Didymellaceae		0	0	0	0	0	0	0	0	0	0	0	0	0	0	0	0	0	0	0	0	0	0	0	0	0	4.11752	0	0	0	0	0	0	0	0	0	0	0	0
d43bf52a640c79c19f4c5b825855de2d	Cordycipitaceae	Lecanicillium	0	0	4.09639	0	0	0	0	0	0	0	0	0	0	0	0	0	0	0	0	0	0	0	0	0	0	0	0	0	0	0	0	0	0	0	0	0	0	0
385e9e0a68eb5880913bb283571c4fb6	Cladosporiaceae	Cladosporium	0	0	0	0	0	0	0	0	0	0	0	0	0	0	0	0	0	0	0	0	0	0	4.06369	0	0	0	0	0	0	0	0	0	0	0	0	0	0	0
713f66297957b62b71bc97fc10194457	Malasseziaceae	Malassezia	0	0	0	0	0	0	0	0	0	0	0	0	0	0	0	0	0	0	0	0	0	0	0	0	0	0	0	0	0	3.99774	0	0	0	0	0	0	0	0
ceb3b92d4b205d13989ad5d9b421cc13	Trichosporonaceae	Trichosporon	0	0	0	0	0	0	0	0	0	0	0	0	0	0	3.99761	0	0	0	0	0	0	0	0	0	0	0	0	0	0	0	0	0	0	0	0	0	0	0
f32bc22692a187763df8f7dc52eefd92			0	0	0	0	0	0	0	0	0	0	0	0	0	0	0	0	0	0	3.99018	0	0	0	0	0	0	0	0	0	0	0	0	0	0	0	0	0	0	0
dc839e3322b2ff2b5805ddd9e4bfb432			0	0	0	0	0	0	0	0	0	0	0	0	0	0	0	0	0	0	0	0	0	0	0	3.97149	0	0	0	0	0	0	0	0	0	0	0	0	0	0
c3826b6bfc57cad68ae70eb3b48dbfce	Bulleribasidiaceae	Vishniacozyma	0	0	0	0	0	0	0	0	0	0	0	0	0	0	0	0	3.94773	0	0	0	0	0	0	0	0	0	0	0	0	0	0	0	0	0	0	0	0	0
0b39042df7900a7e3c912f15f1cd4b26			0	0	0	0	0	0	0	0	0	0	0	0	0	0	0	0	0	0	0	3.91528	0	0	0	0	0	0	0	0	0	0	0	0	0	0	0	0	0	0
3f2636c9332effc49c9b731da7b40d49	Aspergillaceae	Penicillium	0	0	0	0	0	0	0	0	0	0	0	0	0	0	0	0	0	0	0	0	0	0	0	0	0	0	0	0	0	0	3.8752	0	0	0	0	0	0	0
c78341e0d5f2b76ee95440e8fa0c0e2f	Didymellaceae		0	0	0	0	0	0	0	0	0	0	0	0	0	0	0	0	0	0	0	0	0	0	0	0	0	3.87326	0	0	0	0	0	0	0	0	0	0	0	0
dc5bef457eea51d2bd5777461a888576	Aureobasidiaceae	Aureobasidium	0	0	0	0	0	0	0	0	0	0	0	0	0	0	0	0	0	0	3.83671	0	0	0	0	0	0	0	0	0	0	0	0	0	0	0	0	0	0	0
c8aac4f79f8a4644a6f24d0951459069			0	0	0	0	0	0	0	0	0	0	0	0	0	0	0	0	1.7164	0	0	0	0	0	0	0	0	0	0	2.01309	0	0	0	0	0	0	0	0	0	0
48da429a06f946f03e5cf2ac7939b3fc	Pleosporaceae	Alternaria	0	0	0	0	0	0	0	0	0	0	0	0	0	3.71068	0	0	0	0	0	0	0	0	0	0	0	0	0	0	0	0	0	0	0	0	0	0	0	0
3b9578dcfe29138d61372d448064e82c			0	0	0	0	0	0	3.61025	0	0	0	0	0	0	0	0	0	0	0	0	0	0	0	0	0	0	0	0	0	0	0	0	0	0	0	0	0	0	0
5b5f6a1eb9e18d28705ed5ee3fb4e520			0	0	0	0	0	0	0	0	0	0	0	0	0	0	3.59143	0	0	0	0	0	0	0	0	0	0	0	0	0	0	0	0	0	0	0	0	0	0	0
36f6394c86b662347d070d1d8efaca4d	Aspergillaceae	Penicillium	0	0	0	0	0	0	0	0	0	0	0	0	0	0	0	0	0	0	3.58093	0	0	0	0	0	0	0	0	0	0	0	0	0	0	0	0	0	0	0
1a2db9798ea1e87bb45853b8a6d6fec8			0	0	0	0	0	0	0	0	0	0	0	0	0	0	0	0	0	0	0	0	0	0	0	0	0	3.55922	0	0	0	0	0	0	0	0	0	0	0	0
4106eb2453f61cfd4ce9bca5d78513b1			0	0	0	0	0	0	0	0	0	0	0	0	0	0	0	0	0	0	0	0	0	0	0	0	3.50441	0	0	0	0	0	0	0	0	0	0	0	0	0
23ce8dadab1c51df96d0d2b4681ed94a	Cladosporiaceae	Cladosporium	0	0	0	0	0	0	0	0	0	0	0	0	0	0	3.31352	0	0	0	0	0	0	0	0	0	0	0	0	0	0	0	0	0	0	0	0	0	0	0
de344782bdeb8e8a50b68074cd833928	Aspergillaceae	Penicillium	0	0	0	0	0	0	0	0	0	0	0	0	0	0	0	0	0	0	3.29957	0	0	0	0	0	0	0	0	0	0	0	0	0	0	0	0	0	0	0
95871fa6aeb90840c4c01e980d7e253c			0	0	0	0	0	0	0	0	0	0	0	0	0	0	0	0	0	0	0	0	0	0	0	0	0	3.28006	0	0	0	0	0	0	0	0	0	0	0	0
28e5585ee9998a4fcd796506c3e48edd	Chaetomiaceae	Chaetomium	0	0	0	0	0	0	0	0	0	0	0	0	0	0	0	0	0	0	0	0	0	0	0	0	3.27709	0	0	0	0	0	0	0	0	0	0	0	0	0
297c6d5b2095ba3c515a09b6760288b6	Herpotrichiellaceae	unidentified	0	0	0	0	0	0	0	0	0	0	0	0	0	0	0	0	0	0	0	0	0	0	0	0	3.20132	0	0	0	0	0	0	0	0	0	0	0	0	0
da2d91e7d67f5024b2130ce82c2b535d			0	0	0	0	0	0	0	0	0	0	0	0	0	0	0	0	0	0	0	0	0	0	0	0	0	3.14048	0	0	0	0	0	0	0	0	0	0	0	0
48f76bd3d3ae8630851d0248acd3e86f	Pyronemataceae	Geopora	0	0	0	0	0	0	0	0	0	0	0	0	0	0	0	0	0	0	0	0	0	0	0	0	0	3.14048	0	0	0	0	0	0	0	0	0	0	0	0
8b95dd01fc9175be3ff6a5778ef55b15	Chaetomiaceae	Chaetomium	0	0	0	0	0	0	0	0	0	0	0	0	0	0	0	0	0	0	0	0	0	0	0	0	3.12555	0	0	0	0	0	0	0	0	0	0	0	0	0
bbde56b2ab0883fdbd43c16d32b22bae			0	0	0	0	0	0	0	0	0	0	0	0	0	0	0	0	0	0	0	0	0	0	0	0	3.04978	0	0	0	0	0	0	0	0	0	0	0	0	0
520728bb531dfa5c6c155d120259b22d	Malasseziaceae	Malassezia	0	0	0	0	0	0	0	0	0	0	0	0	0	0	0	0	0	0	0	0	0	0	2.98557	0	0	0	0	0	0	0	0	0	0	0	0	0	0	0
6f718b25a43498c4337a23491196f5fb	Malasseziaceae	Malassezia	0	0	0	0	0	0	0	0	0	0	0	0	0	0	0	0	0	0	0	0	0	0	0	0	0	0	0	0	0	2.92143	0	0	0	0	0	0	0	0
752dd3d776e748e45f612c8158fe68ac			0	0	0	0	0	0	0	0	0	0	0	0	0	0	0	0	0	0	0	0	0	0	0	0	0	0	0	0	0	0	0	0	0	0	0	0	0	2.91487
72569a1334366444cec938be49cea4b8	Cladosporiaceae	Cladosporium	0	0	0	0	0	0	0	0	0	0	0	0	0	0	2.90735	0	0	0	0	0	0	0	0	0	0	0	0	0	0	0	0	0	0	0	0	0	0	0
fbf140fd4d4b64abf9552ceeab8c9853	Cladosporiaceae	Cladosporium	0	0	0	0	0	0	0	0	0	0	0	0	0	0	2.88597	0	0	0	0	0	0	0	0	0	0	0	0	0	0	0	0	0	0	0	0	0	0	0
654d246741f51736153fd8ef709edcb5	Cladosporiaceae	Cladosporium	0	0	0	0	0	0	0	0	0	0	0	0	0	0	0	2.88378	0	0	0	0	0	0	0	0	0	0	0	0	0	0	0	0	0	0	0	0	0	0
73689bdc324747cd9e348cbec3c6a1f8			0	0	0	0	0	0	0	0	0	0	0	0	0	0	0	0	0	0	0	0	0	0	0	2.87169	0	0	0	0	0	0	0	0	0	0	0	0	0	0
37c14c4532313169b5ecca92e14a7aa7	Aspergillaceae	Penicillium	0	0	0	0	0	0	0	0	0	0	0	0	0	0	0	0	0	0	0	0	0	0	0	0	2.86035	0	0	0	0	0	0	0	0	0	0	0	0	0
f2f9d6ecf5acc618dad4cefcc799448a	Herpotrichiellaceae	Exophiala	0	0	0	0	0	0	0	0	0	0	0	0	0	0	2.84322	0	0	0	0	0	0	0	0	0	0	0	0	0	0	0	0	0	0	0	0	0	0	0
bd7216a8a215c5f98e3cbda52ae375a7	Cladosporiaceae	Cladosporium	0	0	0	0	0	0	0	0	0	0	0	0	0	0	2.77908	0	0	0	0	0	0	0	0	0	0	0	0	0	0	0	0	0	0	0	0	0	0	0
7aa46b6f5cab22275968e1f0ecbcfde8	Cladosporiaceae	Cladosporium	0	0	0	0	0	0	0	0	0	0	0	0	0	0	0	2.76472	0	0	0	0	0	0	0	0	0	0	0	0	0	0	0	0	0	0	0	0	0	0
06b52c79e64a978ea7e39e7925b0853f			0	0	0	0	0	0	0	0	0	0	0	0	0	0	0	0	0	0	0	0	0	0	0	2.74949	0	0	0	0	0	0	0	0	0	0	0	0	0	0
13e9151ce86a1c8c5115584132b1e0bb	Cladosporiaceae	Cladosporium	0	0	0	0	0	0	0	0	0	0	0	0	0	0	0	0	0	0	0	0	0	0	0	0	0	0	0	0	2.74629	0	0	0	0	0	0	0	0	0
71c9144885eeb218b0a23c9e9902d9cf	Cladosporiaceae	Cladosporium	0	0	0	0	0	0	0	0	0	0	0	0	0	0	2.73633	0	0	0	0	0	0	0	0	0	0	0	0	0	0	0	0	0	0	0	0	0	0	0
b9a486e167a680f4200086c534629573			0	0	0	0	0	0	0	0	0	0	0	0	0	0	0	0	0	0	0	0	0	0	0	0	0	2.72175	0	0	0	0	0	0	0	0	0	0	0	0
61379ed579683cc2b40949bbdec9900f			0	0	0	0	0	0	0	0	0	0	0	0	0	0	0	0	0	0	0	0	0	0	0	0	0	0	0	0	0	0	0	0	0	0	0	0	0	2.71384
339ff1bfd05455f2e40220773da01629			0	0	0	0	0	0	0	0	0	0	0	0	0	0	0	0	0	0	0	0	0	0	0	0	0	2.65196	0	0	0	0	0	0	0	0	0	0	0	0
5be86637a9ffdc74fde98987765e02d3			0	0	0	0	0	0	0	0	0	0	0	0	0	0	0	0	0	0	2.63454	0	0	0	0	0	0	0	0	0	0	0	0	0	0	0	0	0	0	0
f533d09e0990da4468879dfba1a9b562	Aspergillaceae	Penicillium	0	0	0	0	0	0	0	0	0	0	0	0	0	0	0	0	0	0	0	0	0	0	0	0	0	0	0	2.62645	0	0	0	0	0	0	0	0	0	0
7319606dfce6dfaea3818f3645234745			0	0	0	0	0	0	0	0	0	0	0	0	0	0	0	0	0	0	0	2.61764	0	0	0	0	0	0	0	0	0	0	0	0	0	0	0	0	0	0
ff190b26b1159e54b00a0dc5dca26ba0	Pyronemataceae	Geopora	0	0	0	0	0	0	0	0	0	0	0	0	0	0	0	0	0	0	0	0	0	0	0	0	0	2.58218	0	0	0	0	0	0	0	0	0	0	0	0
c8eb84eb864ecc50bc9a07af009f0f6d	Filobasidiaceae	Filobasidium	0	0	0	0	0	0	0	0	0	0	0	0	0	0	0	0	0	0	0	0	0	0	0	0	2.53833	0	0	0	0	0	0	0	0	0	0	0	0	0
7bfd938c6de469262d57e82a553ee62c			0	0	0	0	0	0	0	0	0	0	0	0	0	0	0	0	2.52311	0	0	0	0	0	0	0	0	0	0	0	0	0	0	0	0	0	0	0	0	0
75e6e0b45286a494dbc3468baec4b4e6	Filobasidiaceae	Filobasidium	0	0	0	0	0	0	0	0	0	0	0	0	0	0	0	0	0	0	0	0	0	0	0	0	2.51938	0	0	0	0	0	0	0	0	0	0	0	0	0
6711b9865332f38177d94a4ec19d377c	Cladosporiaceae	Cladosporium	0	0	0	0	0	0	0	0	0	0	0	0	0	0	0	0	0	0	0	0	0	0	0	0	0	0	0	0	0	0	0	0	0	0	2.4624	0	0	0
81d7b3ea650f1acbb5bab9a6f7ec5ec8	Cladosporiaceae	Cladosporium	0	0	0	0	0	0	0	0	0	0	0	0	0	0	0	0	0	0	0	0	0	0	0	0	2.44361	0	0	0	0	0	0	0	0	0	0	0	0	0
1ab6f87b771e41e861d90aa346cc8d71	Herpotrichiellaceae	Exophiala	0	0	0	0	0	0	0	0	0	0	0	0	0	0	2.43704	0	0	0	0	0	0	0	0	0	0	0	0	0	0	0	0	0	0	0	0	0	0	0
55b48b16812ea040e1e516506e75254e	Cladosporiaceae	Cladosporium	0	0	0	0	0	0	0	0	0	0	0	0	0	0	0	0	0	0	0	0	0	0	0	0	0	0	0	0	2.39502	0	0	0	0	0	0	0	0	0
40f6994ba10cc4ece792de74a45082c5	Aspergillaceae	Penicillium	0	0	0	0	0	0	0	0	0	0	0	0	0	0	0	0	0	0	0	0	0	0	0	0	2.38679	0	0	0	0	0	0	0	0	0	0	0	0	0
752e9b28c6206da245f316226ac53d8e	Cladosporiaceae	Cladosporium	0	0	0	0	0	0	0	0	0	0	0	0	0	0	0	0	0	0	0	0	0	0	0	0	0	0	0	0	0	0	0	0	0	0	0	0	2.34363	0
32034a5323f465218030c65fba2d249f	unidentified	unidentified	0	0	0	0	0	0	0	0	0	0	0	0	0	0	0	0	0	0	0	0	0	0	0	2.32179	0	0	0	0	0	0	0	0	0	0	0	0	0	0
b5f9220bd2f8eb66f4f5c5490e6c4cad			0	0	0	0	0	0	0	0	0	0	0	0	0	0	0	0	2.29998	0	0	0	0	0	0	0	0	0	0	0	0	0	0	0	0	0	0	0	0	0
9b889a2250cba1729dc6dda60f48b1ab	Pleosporaceae	Alternaria	0	0	0	0	0	0	0	0	0	0	0	0	0	2.29709	0	0	0	0	0	0	0	0	0	0	0	0	0	0	0	0	0	0	0	0	0	0	0	0
390ca3838786b4030c7ae153df4d6160	Aspergillaceae	Penicillium	0	0	0	0	0	0	0	0	0	0	0	0	0	0	0	0	0	0	0	0	0	0	0	0	0	0	0	2.23327	0	0	0	0	0	0	0	0	0	0
bef1ef213a71a1451610e83c58fc3de7	Cladosporiaceae	Cladosporium	0	0	0	0	0	0	0	0	0	0	0	0	0	0	0	0	2.17983	0	0	0	0	0	0	0	0	0	0	0	0	0	0	0	0	0	0	0	0	0
32acfd26fb7d65e15c5c70f13e142a92	Cladosporiaceae	Cladosporium	0	0	0	0	0	0	0	0	0	0	0	0	0	0	0	0	0	0	0	0	0	0	0	0	0	0	0	0	0	0	0	0	0	0	2.16056	0	0	0
1ffbdd8da6d9d7929667c975663e7c21	Cladosporiaceae	Cladosporium	0	0	0	0	0	0	0	0	0	0	0	0	0	0	0	0	2.05969	0	0	0	0	0	0	0	0	0	0	0	0	0	0	0	0	0	0	0	0	0
f4b4fd50767ac3aff08267bbea77ae90	Psathyrellaceae	Coprinopsis	0	0	0	0	0	0	0	0	0	0	0	0	0	0	0	0	0	0	0	0	0	0	0	0	0	0	0	0	0	0	0	0	0	0	0	0	2.05782	0
b387c40088004294ee928e2569290863			0	0	0	0	0	0	0	0	0	0	0	0	0	0	0	0	0	0	0	0	0	0	0	0	0	0	0	0	0	0	0	0	0	0	0	2.03354	0	0
bca730c7ec685729f72168413dba7d42	Herpotrichiellaceae	Exophiala	0	0	0	0	0	0	0	0	0	0	0	0	0	0	2.00949	0	0	0	0	0	0	0	0	0	0	0	0	0	0	0	0	0	0	0	0	0	0	0
0db8f307c1ea6bf2cc48f297cb8ef2ab	Psathyrellaceae	Coprinopsis	0	0	0	0	0	0	0	0	0	0	0	0	0	0	0	0	0	0	0	0	0	0	0	0	0	0	0	0	0	0	0	0	0	0	0	0	2.00066	0
2f86bf413533d1313487e2a2b89ae251	Cladosporiaceae	Cladosporium	0	0	0	0	0	0	0	0	0	0	0	0	0	0	0	0	1.97386	0	0	0	0	0	0	0	0	0	0	0	0	0	0	0	0	0	0	0	0	0
9ff4703bc92c3443af567b86f90c9840			0	0	0	0	0	0	0	0	0	0	0	0	0	0	0	0	0	0	0	0	0	0	0	0	0	1.95408	0	0	0	0	0	0	0	0	0	0	0	0
12c248baddb41d5f0e114836f29d5734			0	0	0	0	0	0	0	0	0	0	0	0	0	0	0	0	0	0	0	0	0	0	0	0	0	1.95408	0	0	0	0	0	0	0	0	0	0	0	0
bc76fa2b720be2c8157f4b537eb97421	Hypocreales_fam_Incertae_sedis		0	0	0	0	0	0	0	0	0	0	0	0	0	0	0	0	0	0	1.94393	0	0	0	0	0	0	0	0	0	0	0	0	0	0	0	0	0	0	0
756332c831680c958fe0add07630c8f4			0	0	0	0	0	0	0	0	0	0	0	0	0	0	0	0	0	0	0	0	0	0	0	0	0	0	0	0	0	0	0	0	0	0	0	1.92651	0	0
b9a1e7659470fd0f9055c6fa9d20b508	Cladosporiaceae	Cladosporium	0	0	0	0	0	0	0	0	0	0	0	0	0	0	0	0	1.88804	0	0	0	0	0	0	0	0	0	0	0	0	0	0	0	0	0	0	0	0	0
9efd0c66e81cb706ebdf22dc181108f7	Herpotrichiellaceae	Exophiala	0	0	0	0	0	0	0	0	0	0	0	0	0	0	1.85985	0	0	0	0	0	0	0	0	0	0	0	0	0	0	0	0	0	0	0	0	0	0	0
e35fbe8fb0217b188e98dd455a128d61	Cladosporiaceae	Cladosporium	0	0	0	0	0	0	0	0	0	0	0	0	0	0	0	0	0	0	0	1.85696	0	0	0	0	0	0	0	0	0	0	0	0	0	0	0	0	0	0
89cafb5ac39310548798b06fb51286f6	Cladosporiaceae	Cladosporium	0	0	0	0	0	0	0	0	0	0	0	0	0	0	0	0	1.81939	0	0	0	0	0	0	0	0	0	0	0	0	0	0	0	0	0	0	0	0	0
7e0ccf1f4afda685dfc474cf1405b1d3	Hypocreales_fam_Incertae_sedis		0	0	0	0	0	0	0	0	0	0	0	0	0	0	0	0	0	0	1.81604	0	0	0	0	0	0	0	0	0	0	0	0	0	0	0	0	0	0	0
3af2b3b160ed98834ce4aa74e3b4ed68	Cladosporiaceae	Cladosporium	0	0	0	0	0	0	0	0	0	0	0	0	0	0	0	0	1.78506	0	0	0	0	0	0	0	0	0	0	0	0	0	0	0	0	0	0	0	0	0
97aa55bb6df07177150d6858576df56b	Cladosporiaceae	Cladosporium	0	0	0	0	0	0	0	0	0	0	0	0	0	0	0	0	0	0	0	0	0	0	0	0	1.78062	0	0	0	0	0	0	0	0	0	0	0	0	0
bc19373bf9d9cf769f131470cdb33f8f	Cladosporiaceae	Cladosporium	0	0	0	0	0	0	0	0	0	0	0	0	0	0	0	0	0	0	0	0	0	0	0	0	0	0	0	0	0	0	0	0	0	0	0	0	1.77201	0
372c8d2560c2e91306259f98fbada095	Cladosporiaceae	Cladosporium	0	0	0	0	0	0	0	0	0	0	0	0	0	0	0	0	0	0	0	0	0	0	0	0	0	0	0	0	0	0	0	0	0	0	0	0	1.75296	0
873b860848e3d7a04d70357c58ef9bb8	unidentified	unidentified	0	0	0	0	0	0	0	0	0	0	0	0	0	0	0	0	0	0	0	0	0	0	0	1.71079	0	0	0	0	0	0	0	0	0	0	0	0	0	0
af9bcb7f5ab0c0a14ba7f12f3fbced03	Cladosporiaceae	Cladosporium	0	0	0	0	0	0	0	0	0	0	0	0	0	0	0	0	0	0	0	1.67798	0	0	0	0	0	0	0	0	0	0	0	0	0	0	0	0	0	0
f8cb4e8c5885032e50c7eabbd9798331	Hypocreales_fam_Incertae_sedis	Acremonium	0	0	0	0	0	0	0	0	0	0	0	0	0	0	0	0	0	0	0	0	0	0	0	0	0	0	0	0	0	0	0	0	0	0	0	1.66964	0	0
e8ccf57b69f6626c3d95b3d40d16609a	Cladosporiaceae	Cladosporium	0	0	0	0	0	0	0	0	0	0	0	0	0	0	0	0	0	0	0	0	0	0	0	0	0	0	0	0	0	0	0	0	0	0	1.66808	0	0	0
5ff97cefd42141b05245116dfbc566a4	Herpotrichiellaceae	Exophiala	0	0	0	0	0	0	0	0	0	0	0	0	0	0	1.64607	0	0	0	0	0	0	0	0	0	0	0	0	0	0	0	0	0	0	0	0	0	0	0
479f5e755cc026f49dd5d3fa35365305	Aspergillaceae	Penicillium	0	0	0	0	0	0	0	0	0	0	0	0	0	0	0	0	0	0	0	1.58849	0	0	0	0	0	0	0	0	0	0	0	0	0	0	0	0	0	0
5381f477a4413aceeec5127c65c03a56	Aspergillaceae	Penicillium	0	0	0	0	0	0	0	0	0	0	0	0	0	0	0	0	0	0	1.58584	0	0	0	0	0	0	0	0	0	0	0	0	0	0	0	0	0	0	0
fab5cf38ae5560f4251be86bca7724f4	Pleosporaceae	Alternaria	0	0	0	0	0	0	0	0	0	0	0	0	0	0	0	0	0	0	0	0	0	0	0	0	0	0	0	0	0	0	0	0	0	0	0	0	0	1.5747
ca4b8615534c781ee20c9317ab942600	Cladosporiaceae	Cladosporium	0	0	0	0	0	0	0	0	0	0	0	0	0	0	0	0	1.54476	0	0	0	0	0	0	0	0	0	0	0	0	0	0	0	0	0	0	0	0	0
0250e10ec0c5b58bedb6a97d499d940d	Aspergillaceae	Penicillium	0	0	0	0	0	0	0	0	0	0	0	0	0	0	0	0	0	0	1.50911	0	0	0	0	0	0	0	0	0	0	0	0	0	0	0	0	0	0	0
14c2c877e147eaba3e95cb4a8ae2eeea	unidentified	unidentified	0	0	0	0	0	0	0	0	0	0	0	0	0	0	0	0	0	0	0	0	0	0	0	0	0	0	0	0	0	0	0	0	0	0	0	0	0	0
cec5b8f33edb1af71ba7f3920e5326e2	unidentified	unidentified	0	0	0	0	0	0	0	0	0	0	0	0	0	0	0	0	0	0	0	0	0	0	0	0	0	0	0	0	0	0	0	0	0	0	0	0	0	0
b00b04e18a63748826b455d3ba7a079a	Nectriaceae		0	0	0	0	0	0	0	0	0	0	0	0	0	0	0	0	0	0	0	0	0	0	0	0	0	0	0	0	0	0	0	0	0	0	0	0	0	0
32fa37b7cffbff6fc232c7969a578d45	Nectriaceae		0	0	0	0	0	0	0	0	0	0	0	0	0	0	0	0	0	0	0	0	0	0	0	0	0	0	0	0	0	0	0	0	0	0	0	0	0	0
11defe0203c34dc3131f9f579005650a	Polyporaceae		0	0	0	0	0	0	0	0	0	0	0	0	0	0	0	0	0	0	0	0	0	0	0	0	0	0	0	0	0	0	0	0	0	0	0	0	0	0
81db88c50841bb28c88ee49fe86c1deb	Polyporaceae		0	0	0	0	0	0	0	0	0	0	0	0	0	0	0	0	0	0	0	0	0	0	0	0	0	0	0	0	0	0	0	0	0	0	0	0	0	0
4a3758ab5dd4227374b4f42f36b90aab	Aureobasidiaceae	Aureobasidium	0	0	0	0	0	0	0	0	0	0	0	0	0	0	0	0	0	0	0	0	0	0	0	0	0	0	0	0	0	0	0	0	0	0	0	0	0	0
b5dcbd6eb8d718ffc9686b0277ea173e			0	0	0	0	0	0	0	0	0	0	0	0	0	0	0	0	0	0	0	0	0	0	0	0	0	0	0	0	0	0	0	0	0	0	0	0	0	0
d0b934098eb3360e66573e221c090c04	Ophiostomataceae	Ophiostoma	0	0	0	0	0	0	0	0	0	0	0	0	0	0	0	0	0	0	0	0	0	0	0	0	0	0	0	0	0	0	0	0	0	0	0	0	0	0
c0e3e7307d682a7ddb772dc8bf6d93a4	Mycosphaerellaceae	Ramularia	0	0	0	0	0	0	0	0	0	0	0	0	0	0	0	0	0	0	0	0	0	0	0	0	0	0	0	0	0	0	0	0	0	0	0	0	0	0
815d3901c8627b8b3e94428c84c12a9f	Mycosphaerellaceae	Ramularia	0	0	0	0	0	0	0	0	0	0	0	0	0	0	0	0	0	0	0	0	0	0	0	0	0	0	0	0	0	0	0	0	0	0	0	0	0	0
e56ff52b4670736611cdc8e8631b918b	Saccharomycetales_fam_Incertae_sedis	Candida	0	0	0	0	0	0	0	0	0	0	0	0	0	0	0	0	0	0	0	0	0	0	0	0	0	0	0	0	0	0	0	0	0	0	0	0	0	0
9cbdd2ee0894b9303bcd86c2d81ce8f6	Saccharomycetales_fam_Incertae_sedis	Candida	0	0	0	0	0	0	0	0	0	0	0	0	0	0	0	0	0	0	0	0	0	0	0	0	0	0	0	0	0	0	0	0	0	0	0	0	0	0
28922ba34c270ebb6661c60e081da87e			0	0	0	0	0	0	0	0	0	0	0	0	0	0	0	0	0	0	0	0	0	0	0	0	0	0	0	0	0	0	0	0	0	0	0	0	0	0
77e3485b6eda40aebd350a7d4308d991	Sclerotiniaceae		0	0	0	0	0	0	0	0	0	0	0	0	0	0	0	0	0	0	0	0	0	0	0	0	0	0	0	0	0	0	0	0	0	0	0	0	0	0
0071955473d510b05de3633a2929c18c	Mrakiaceae	Udeniomyces	0	0	0	0	0	0	0	0	0	0	0	0	0	0	0	0	0	0	0	0	0	0	0	0	0	0	0	0	0	0	0	0	0	0	0	0	0	0
775412650ab770514e22fc3c556a3dfe			0	0	0	0	0	0	0	0	0	0	0	0	0	0	0	0	0	0	0	0	0	0	0	0	0	0	0	0	0	0	0	0	0	0	0	0	0	0
cb1277b5551f5dbe035315a3c4a47b48	Sclerotiniaceae		0	0	0	0	0	0	0	0	0	0	0	0	0	0	0	0	0	0	0	0	0	0	0	0	0	0	0	0	0	0	0	0	0	0	0	0	0	0
3efd89147e62344d6c92cd0aed5527d3	Mrakiaceae	Udeniomyces	0	0	0	0	0	0	0	0	0	0	0	0	0	0	0	0	0	0	0	0	0	0	0	0	0	0	0	0	0	0	0	0	0	0	0	0	0	0
f557cd23d64370899a7b9432cab9e820			0	0	0	0	0	0	0	0	0	0	0	0	0	0	0	0	0	0	0	0	0	0	0	0	0	0	0	0	0	0	0	0	0	0	0	0	0	0
ebba025ba2750743063dac90a4b024b0			0	0	0	0	0	0	0	0	0	0	0	0	0	0	0	0	0	0	0	0	0	0	0	0	0	0	0	0	0	0	0	0	0	0	0	0	0	0
dc12839ea6ff5b10230f177de8f6037b	Cladosporiaceae	Cladosporium	0	0	0	0	0	0	0	0	0	0	0	0	0	0	0	0	0	0	0	0	0	0	0	0	0	0	0	0	0	0	0	0	0	0	0	0	0	0
6f2eb0913b206c2cb7e4214fe79f2740	Aspergillaceae	Aspergillus	0	0	0	0	0	0	0	0	0	0	0	0	0	0	0	0	0	0	0	0	0	0	0	0	0	0	0	0	0	0	0	0	0	0	0	0	0	0
3a52610890d1d5a9c775a12841a39416			0	0	0	0	0	0	0	0	0	0	0	0	0	0	0	0	0	0	0	0	0	0	0	0	0	0	0	0	0	0	0	0	0	0	0	0	0	0
2dadddea0ba0d51d77c61457923ba10a	Aspergillaceae	Aspergillus	0	0	0	0	0	0	0	0	0	0	0	0	0	0	0	0	0	0	0	0	0	0	0	0	0	0	0	0	0	0	0	0	0	0	0	0	0	0
e238c01849210fb776ead604e753eda4	Filobasidiaceae	Naganishia	0	0	0	0	0	0	0	0	0	0	0	0	0	0	0	0	0	0	0	0	0	0	0	0	0	0	0	0	0	0	0	0	0	0	0	0	0	0
ddf994df17c232550e3124736c0616ee			0	0	0	0	0	0	0	0	0	0	0	0	0	0	0	0	0	0	0	0	0	0	0	0	0	0	0	0	0	0	0	0	0	0	0	0	0	0
b283cf0d69c7213d7de72c61e0a02b50	Filobasidiaceae	Naganishia	0	0	0	0	0	0	0	0	0	0	0	0	0	0	0	0	0	0	0	0	0	0	0	0	0	0	0	0	0	0	0	0	0	0	0	0	0	0
2e1b6ea5a9d6b71dbfa6892d0546e016			0	0	0	0	0	0	0	0	0	0	0	0	0	0	0	0	0	0	0	0	0	0	0	0	0	0	0	0	0	0	0	0	0	0	0	0	0	0
119fad20492b24801c2a38c60e711fc2			0	0	0	0	0	0	0	0	0	0	0	0	0	0	0	0	0	0	0	0	0	0	0	0	0	0	0	0	0	0	0	0	0	0	0	0	0	0
117c75dbf7088781601e47e4d5693a69	unidentified	unidentified	0	0	0	0	0	0	0	0	0	0	0	0	0	0	0	0	0	0	0	0	0	0	0	0	0	0	0	0	0	0	0	0	0	0	0	0	0	0
6852bb69b940fca7525bc620a06eeddf	Phaeosphaeriaceae		0	0	0	0	0	0	0	0	0	0	0	0	0	0	0	0	0	0	0	0	0	0	0	0	0	0	0	0	0	0	0	0	0	0	0	0	0	0
625e13976f37196240f70e7b01cad06f	Cladosporiaceae	Cladosporium	0	0	0	0	0	0	0	0	0	0	0	0	0	0	0	0	0	0	0	0	0	0	0	0	0	0	0	0	0	0	0	0	0	0	0	0	0	0
5ab2be2fe14eaed1dbabfef5b2f619e5	Cladosporiaceae	Cladosporium	0	0	0	0	0	0	0	0	0	0	0	0	0	0	0	0	0	0	0	0	0	0	0	0	0	0	0	0	0	0	0	0	0	0	0	0	0	0
c2b905f00c5fd4409b67c117cf34bc51	Clavicipitaceae	Paecilomyces	0	0	0	0	0	0	0	0	0	0	0	0	0	0	0	0	0	0	0	0	0	0	0	0	0	0	0	0	0	0	0	0	0	0	0	0	0	0
90ef4e698bea747da6cc410b862d7b39	Ophiostomataceae	Ophiostoma	0	0	0	0	0	0	0	0	0	0	0	0	0	0	0	0	0	0	0	0	0	0	0	0	0	0	0	0	0	0	0	0	0	0	0	0	0	0
a140405926fbc085c0a0888fcce942e4	Cladosporiaceae	Cladosporium	0	0	0	0	0	0	0	0	0	0	0	0	0	0	0	0	0	0	0	0	0	0	0	0	0	0	0	0	0	0	0	0	0	0	0	0	0	0
51acfb7b4bde3c847ea86f6b9ffb16e2	Cladosporiaceae	Cladosporium	0	0	0	0	0	0	0	0	0	0	0	0	0	0	0	0	0	0	0	0	0	0	0	0	0	0	0	0	0	0	0	0	0	0	0	0	0	0
e2955b5c0ea31bb27aa24022fac4d282	Filobasidiaceae	Naganishia	0	0	0	0	0	0	0	0	0	0	0	0	0	0	0	0	0	0	0	0	0	0	0	0	0	0	0	0	0	0	0	0	0	0	0	0	0	0
68792cfb38439dc1c55f628f47747bb4	Cladosporiaceae	Cladosporium	0	0	0	0	0	0	0	0	0	0	0	0	0	0	0	0	0	0	0	0	0	0	0	0	0	0	0	0	0	0	0	0	0	0	0	0	0	0
75230fcf467955b64852708c011de7ae			0	0	0	0	0	0	0	0	0	0	0	0	0	0	0	0	0	0	0	0	0	0	0	0	0	0	0	0	0	0	0	0	0	0	0	0	0	0
3a21653fe921e1e71c7ec89146b8d664	Cladosporiaceae	Cladosporium	0	0	0	0	0	0	0	0	0	0	0	0	0	0	0	0	0	0	0	0	0	0	0	0	0	0	0	0	0	0	0	0	0	0	0	0	0	0
0e1518cd5f86c6d739dd00bbf1266758	Cladosporiaceae	Cladosporium	0	0	0	0	0	0	0	0	0	0	0	0	0	0	0	0	0	0	0	0	0	0	0	0	0	0	0	0	0	0	0	0	0	0	0	0	0	0
d852d26a2be6af48138a1b0abb1390c7	Malasseziaceae	Malassezia	0	0	0	0	0	0	0	0	0	0	0	0	0	0	0	0	0	0	0	0	0	0	0	0	0	0	0	0	0	0	0	0	0	0	0	0	0	0
517fa462177dab76404e44e2c62d3b54			0	0	0	0	0	0	0	0	0	0	0	0	0	0	0	0	0	0	0	0	0	0	0	0	0	0	0	0	0	0	0	0	0	0	0	0	0	0
ded91bcf77b915594c041f4c9168c014	Peniophoraceae	Peniophora	0	0	0	0	0	0	0	0	0	0	0	0	0	0	0	0	0	0	0	0	0	0	0	0	0	0	0	0	0	0	0	0	0	0	0	0	0	0
480dcf57aa74eee9d573ac79a058e647	Phaeosphaeriaceae		0	0	0	0	0	0	0	0	0	0	0	0	0	0	0	0	0	0	0	0	0	0	0	0	0	0	0	0	0	0	0	0	0	0	0	0	0	0
4354d0d15e751b6cede1e6d2fd0cfecd	unidentified	unidentified	0	0	0	0	0	0	0	0	0	0	0	0	0	0	0	0	0	0	0	0	0	0	0	0	0	0	0	0	0	0	0	0	0	0	0	0	0	0
2ea2d71c3ee5a4699db47f61f2c1cc32	Cladosporiaceae	Cladosporium	0	0	0	0	0	0	0	0	0	0	0	0	0	0	0	0	0	0	0	0	0	0	0	0	0	0	0	0	0	0	0	0	0	0	0	0	0	0
2fc280be6b9b52fd40b5f24b55eff242			0	0	0	0	0	0	0	0	0	0	0	0	0	0	0	0	0	0	0	0	0	0	0	0	0	0	0	0	0	0	0	0	0	0	0	0	0	0
8379c3f849bd357f37af1984f32611b2			0	0	0	0	0	0	0	0	0	0	0	0	0	0	0	0	0	0	0	0	0	0	0	0	0	0	0	0	0	0	0	0	0	0	0	0	0	0
62fd6ca74d37671b4e25931c72a43597	Filobasidiaceae	Naganishia	0	0	0	0	0	0	0	0	0	0	0	0	0	0	0	0	0	0	0	0	0	0	0	0	0	0	0	0	0	0	0	0	0	0	0	0	0	0
dbb5a2210b5f56004ae0edc213070a06			0	0	0	0	0	0	0	0	0	0	0	0	0	0	0	0	0	0	0	0	0	0	0	0	0	0	0	0	0	0	0	0	0	0	0	0	0	0
60d6117713f78a7423b8645d93163b44	Cladosporiaceae	Cladosporium	0	0	0	0	0	0	0	0	0	0	0	0	0	0	0	0	0	0	0	0	0	0	0	0	0	0	0	0	0	0	0	0	0	0	0	0	0	0
ecf9038eeff097eeb24d46ee53be9f4d	Pleosporaceae	Alternaria	0	0	0	0	0	0	0	0	0	0	0	0	0	0	0	0	0	0	0	0	0	0	0	0	0	0	0	0	0	0	0	0	0	0	0	0	0	0
be6c77d6b37e8a9964898c3eb559465e	Cladosporiaceae	Cladosporium	0	0	0	0	0	0	0	0	0	0	0	0	0	0	0	0	0	0	0	0	0	0	0	0	0	0	0	0	0	0	0	0	0	0	0	0	0	0
29af81524eae1c83ce3921c67f0d9c3f			0	0	0	0	0	0	0	0	0	0	0	0	0	0	0	0	0	0	0	0	0	0	0	0	0	0	0	0	0	0	0	0	0	0	0	0	0	0
1fa3ea3af87d74d332f554610836a0ff	Hypocreales_fam_Incertae_sedis	Sarocladium	0	0	0	0	0	0	0	0	0	0	0	0	0	0	0	0	0	0	0	0	0	0	0	0	0	0	0	0	0	0	0	0	0	0	0	0	0	0
e4f44bf07c22a0943fbc87054ab5d1fd	Pleosporaceae	Alternaria	0	0	0	0	0	0	0	0	0	0	0	0	0	0	0	0	0	0	0	0	0	0	0	0	0	0	0	0	0	0	0	0	0	0	0	0	0	0
a527446570dc12c5d808c71c5851c3a9	Apiosporaceae	Arthrinium	0	0	0	0	0	0	0	0	0	0	0	0	0	0	0	0	0	0	0	0	0	0	0	0	0	0	0	0	0	0	0	0	0	0	0	0	0	0
f89965980fb1f8bae8ba8a65940f75be	Apiosporaceae	Arthrinium	0	0	0	0	0	0	0	0	0	0	0	0	0	0	0	0	0	0	0	0	0	0	0	0	0	0	0	0	0	0	0	0	0	0	0	0	0	0
a05d76ff34015ccc0aab3681ff51712a			0	0	0	0	0	0	0	0	0	0	0	0	0	0	0	0	0	0	0	0	0	0	0	0	0	0	0	0	0	0	0	0	0	0	0	0	0	0
1d634155d89acabab8e040cac5669dc6	Peniophoraceae	Peniophora	0	0	0	0	0	0	0	0	0	0	0	0	0	0	0	0	0	0	0	0	0	0	0	0	0	0	0	0	0	0	0	0	0	0	0	0	0	0
7b0ceb2e3893751832c8e31dd5ac85a5	Hypocreales_fam_Incertae_sedis	Acremonium	0	0	0	0	0	0	0	0	0	0	0	0	0	0	0	0	0	0	0	0	0	0	0	0	0	0	0	0	0	0	0	0	0	0	0	0	0	0
bf8e203450dddcbd2d79f01c6875f208			0	0	0	0	0	0	0	0	0	0	0	0	0	0	0	0	0	0	0	0	0	0	0	0	0	0	0	0	0	0	0	0	0	0	0	0	0	0
0b35965e94e4e70b0c5b7c71056ebc6c	Herpotrichiellaceae	Exophiala	0	0	0	0	0	0	0	0	0	0	0	0	0	0	0	0	0	0	0	0	0	0	0	0	0	0	0	0	0	0	0	0	0	0	0	0	0	0
897ff55c8d8b5103a4186ae9d2e9147a	Aspergillaceae	Penicillium	0	0	0	0	0	0	0	0	0	0	0	0	0	0	0	0	0	0	0	0	0	0	0	0	0	0	0	0	0	0	0	0	0	0	0	0	0	0
6774c8f769bb97f92a95277604d4f7eb			0	0	0	0	0	0	0	0	0	0	0	0	0	0	0	0	0	0	0	0	0	0	0	0	0	0	0	0	0	0	0	0	0	0	0	0	0	0
442877a447fd88c3c4fbc38f1293eeeb			0	0	0	0	0	0	0	0	0	0	0	0	0	0	0	0	0	0	0	0	0	0	0	0	0	0	0	0	0	0	0	0	0	0	0	0	0	0
417352cf7047b0b8ed0fa51faf71a3df	Cladosporiaceae	Cladosporium	0	0	0	0	0	0	0	0	0	0	0	0	0	0	0	0	0	0	0	0	0	0	0	0	0	0	0	0	0	0	0	0	0	0	0	0	0	0
dafbbdcdd8c13ae74a091de808447c7c			0	0	0	0	0	0	0	0	0	0	0	0	0	0	0	0	0	0	0	0	0	0	0	0	0	0	0	0	0	0	0	0	0	0	0	0	0	0
93c3878dac797970982e8b0bccb73a7b	Nectriaceae		0	0	0	0	0	0	0	0	0	0	0	0	0	0	0	0	0	0	0	0	0	0	0	0	0	0	0	0	0	0	0	0	0	0	0	0	0	0
e4db06038d69b2bae4a4368467c9f48b	Nectriaceae		0	0	0	0	0	0	0	0	0	0	0	0	0	0	0	0	0	0	0	0	0	0	0	0	0	0	0	0	0	0	0	0	0	0	0	0	0	0
a9736292ac9d94fde533216887efd956	Hypocreales_fam_Incertae_sedis	Sarocladium	0	0	0	0	0	0	0	0	0	0	0	0	0	0	0	0	0	0	0	0	0	0	0	0	0	0	0	0	0	0	0	0	0	0	0	0	0	0
61b78f104d6185a1ed48079fb82a6407			0	0	0	0	0	0	0	0	0	0	0	0	0	0	0	0	0	0	0	0	0	0	0	0	0	0	0	0	0	0	0	0	0	0	0	0	0	0
2420c81bb430396fdc7c2413e6c60ea2			0	0	0	0	0	0	0	0	0	0	0	0	0	0	0	0	0	0	0	0	0	0	0	0	0	0	0	0	0	0	0	0	0	0	0	0	0	0
5d973aad30ed2f574efe29094adf7d28			0	0	0	0	0	0	0	0	0	0	0	0	0	0	0	0	0	0	0	0	0	0	0	0	0	0	0	0	0	0	0	0	0	0	0	0	0	0
6da97125b97ac6385652f38459426072			0	0	0	0	0	0	0	0	0	0	0	0	0	0	0	0	0	0	0	0	0	0	0	0	0	0	0	0	0	0	0	0	0	0	0	0	0	0
db0830dbd13967c75087e62c385ad454	Cladosporiaceae	Cladosporium	0	0	0	0	0	0	0	0	0	0	0	0	0	0	0	0	0	0	0	0	0	0	0	0	0	0	0	0	0	0	0	0	0	0	0	0	0	0
402f0a880f012178c5c7642a7d53c468	Cystobasidiaceae	Cystobasidium	0	0	0	0	0	0	0	0	0	0	0	0	0	0	0	0	0	0	0	0	0	0	0	0	0	0	0	0	0	0	0	0	0	0	0	0	0	0
23111f57d98ed9cfeb06ff7d6afbd076			0	0	0	0	0	0	0	0	0	0	0	0	0	0	0	0	0	0	0	0	0	0	0	0	0	0	0	0	0	0	0	0	0	0	0	0	0	0
cd4d6a0fb671defea1c249dd9515daeb			0	0	0	0	0	0	0	0	0	0	0	0	0	0	0	0	0	0	0	0	0	0	0	0	0	0	0	0	0	0	0	0	0	0	0	0	0	0
1b1f741388b9dc36390ae8eb5443a169			0	0	0	0	0	0	0	0	0	0	0	0	0	0	0	0	0	0	0	0	0	0	0	0	0	0	0	0	0	0	0	0	0	0	0	0	0	0
f4d1f3fa66b9914de5ea48011a67cec9			0	0	0	0	0	0	0	0	0	0	0	0	0	0	0	0	0	0	0	0	0	0	0	0	0	0	0	0	0	0	0	0	0	0	0	0	0	0
709e386de2ef02da6d82d6dea97f7ab2			0	0	0	0	0	0	0	0	0	0	0	0	0	0	0	0	0	0	0	0	0	0	0	0	0	0	0	0	0	0	0	0	0	0	0	0	0	0
2ae579b6c776eb919d3f7c124432be53			0	0	0	0	0	0	0	0	0	0	0	0	0	0	0	0	0	0	0	0	0	0	0	0	0	0	0	0	0	0	0	0	0	0	0	0	0	0
436c4b47fd99567268df4d10b0d07ea8			0	0	0	0	0	0	0	0	0	0	0	0	0	0	0	0	0	0	0	0	0	0	0	0	0	0	0	0	0	0	0	0	0	0	0	0	0	0
cc2d6762623559c28405038fe82bcf00			0	0	0	0	0	0	0	0	0	0	0	0	0	0	0	0	0	0	0	0	0	0	0	0	0	0	0	0	0	0	0	0	0	0	0	0	0	0
27f46fa87bc43af9312bcca85de272a8	Pleosporaceae	Alternaria	0	0	0	0	0	0	0	0	0	0	0	0	0	0	0	0	0	0	0	0	0	0	0	0	0	0	0	0	0	0	0	0	0	0	0	0	0	0
d3654bbafcbb2d80b3cec6f568548eec			0	0	0	0	0	0	0	0	0	0	0	0	0	0	0	0	0	0	0	0	0	0	0	0	0	0	0	0	0	0	0	0	0	0	0	0	0	0
bf7420c2afb4fe4f2cb2a959bf3d7945	Sporidiobolaceae	Rhodosporidiobolus	0	0	0	0	0	0	0	0	0	0	0	0	0	0	0	0	0	0	0	0	0	0	0	0	0	0	0	0	0	0	0	0	0	0	0	0	0	0
4744066e0a3519a50b9f5be6185c427a	Diatrypaceae	Diatrype	0	0	0	0	0	0	0	0	0	0	0	0	0	0	0	0	0	0	0	0	0	0	0	0	0	0	0	0	0	0	0	0	0	0	0	0	0	0
bd7cae910f5942fa19f0edf9a47f00e7	Cladosporiaceae	Cladosporium	0	0	0	0	0	0	0	0	0	0	0	0	0	0	0	0	0	0	0	0	0	0	0	0	0	0	0	0	0	0	0	0	0	0	0	0	0	0
c39210c1278e96c0bcaa22471cb3fbed	Piskurozymaceae	Solicoccozyma	0	0	0	0	0	0	0	0	0	0	0	0	0	0	0	0	0	0	0	0	0	0	0	0	0	0	0	0	0	0	0	0	0	0	0	0	0	0
91b97f8e146fbc035b12c5ac47cbf5f2	Plectosphaerellaceae	Plectosphaerella	0	0	0	0	0	0	0	0	0	0	0	0	0	0	0	0	0	0	0	0	0	0	0	0	0	0	0	0	0	0	0	0	0	0	0	0	0	0
ac120b9f1eb7c62d8d09b6f2ffce3e14	Hypocreales_fam_Incertae_sedis	Acremonium	0	0	0	0	0	0	0	0	0	0	0	0	0	0	0	0	0	0	0	0	0	0	0	0	0	0	0	0	0	0	0	0	0	0	0	0	0	0
cb7456dda3c62e93a5ad4fe4372a757d			0	0	0	0	0	0	0	0	0	0	0	0	0	0	0	0	0	0	0	0	0	0	0	0	0	0	0	0	0	0	0	0	0	0	0	0	0	0
c9f295217f195b305963b0c95d134abc	Diatrypaceae	Diatrype	0	0	0	0	0	0	0	0	0	0	0	0	0	0	0	0	0	0	0	0	0	0	0	0	0	0	0	0	0	0	0	0	0	0	0	0	0	0
96f6f143db671427f1704a9e8b1bf4dc	Cystobasidiaceae	Cystobasidium	0	0	0	0	0	0	0	0	0	0	0	0	0	0	0	0	0	0	0	0	0	0	0	0	0	0	0	0	0	0	0	0	0	0	0	0	0	0
9cf63ddf98d32ed9f514a605e0703028	Aspergillaceae	Penicillium	0	0	0	0	0	0	0	0	0	0	0	0	0	0	0	0	0	0	0	0	0	0	0	0	0	0	0	0	0	0	0	0	0	0	0	0	0	0
164daca810e83c62583145caecc939ff	Cladosporiaceae	Cladosporium	0	0	0	0	0	0	0	0	0	0	0	0	0	0	0	0	0	0	0	0	0	0	0	0	0	0	0	0	0	0	0	0	0	0	0	0	0	0
953b4b5a02d6108a3abe876ccc41fb5c			0	0	0	0	0	0	0	0	0	0	0	0	0	0	0	0	0	0	0	0	0	0	0	0	0	0	0	0	0	0	0	0	0	0	0	0	0	0
e34c9fb1203d635e18db38b8830b4b17			0	0	0	0	0	0	0	0	0	0	0	0	0	0	0	0	0	0	0	0	0	0	0	0	0	0	0	0	0	0	0	0	0	0	0	0	0	0
4333c50b510cff8ec731de56dce22c73			0	0	0	0	0	0	0	0	0	0	0	0	0	0	0	0	0	0	0	0	0	0	0	0	0	0	0	0	0	0	0	0	0	0	0	0	0	0
d18f21d08128e6a9402634c0f895049b	Holtermanniales_fam_Incertae_sedis	Holtermanniella	0	0	0	0	0	0	0	0	0	0	0	0	0	0	0	0	0	0	0	0	0	0	0	0	0	0	0	0	0	0	0	0	0	0	0	0	0	0
a8c07fd3b2020ed2e69a52e9efd737f4	Pleosporaceae	Alternaria	0	0	0	0	0	0	0	0	0	0	0	0	0	0	0	0	0	0	0	0	0	0	0	0	0	0	0	0	0	0	0	0	0	0	0	0	0	0
5b43785fdf79c82b0412df2f96bfccee	Aspergillaceae	Aspergillus	0	0	0	0	0	0	0	0	0	0	0	0	0	0	0	0	0	0	0	0	0	0	0	0	0	0	0	0	0	0	0	0	0	0	0	0	0	0
e4e5c8bcdf48a9f9e368ac844b54a061			0	0	0	0	0	0	0	0	0	0	0	0	0	0	0	0	0	0	0	0	0	0	0	0	0	0	0	0	0	0	0	0	0	0	0	0	0	0
7263fade426f2207bb1ff44c3831e9b4	Cladosporiaceae	Cladosporium	0	0	0	0	0	0	0	0	0	0	0	0	0	0	0	0	0	0	0	0	0	0	0	0	0	0	0	0	0	0	0	0	0	0	0	0	0	0
e7a98a6d2e718c22fd92eebe062f952b			0	0	0	0	0	0	0	0	0	0	0	0	0	0	0	0	0	0	0	0	0	0	0	0	0	0	0	0	0	0	0	0	0	0	0	0	0	0
b728b7fefbba8449c2efa92717e95a4e	Pleosporaceae	Alternaria	0	0	0	0	0	0	0	0	0	0	0	0	0	0	0	0	0	0	0	0	0	0	0	0	0	0	0	0	0	0	0	0	0	0	0	0	0	0
d9d71082f243d58f36beff46123aad28			0	0	0	0	0	0	0	0	0	0	0	0	0	0	0	0	0	0	0	0	0	0	0	0	0	0	0	0	0	0	0	0	0	0	0	0	0	0
d1f6960d4bd3568490b5c1d70a237b62			0	0	0	0	0	0	0	0	0	0	0	0	0	0	0	0	0	0	0	0	0	0	0	0	0	0	0	0	0	0	0	0	0	0	0	0	0	0
928af0ca22f2c8513859f219a565eee5			0	0	0	0	0	0	0	0	0	0	0	0	0	0	0	0	0	0	0	0	0	0	0	0	0	0	0	0	0	0	0	0	0	0	0	0	0	0
5c6854d9e6810c63c5e6b03fa22c77d3	Sporidiobolaceae	Rhodosporidiobolus	0	0	0	0	0	0	0	0	0	0	0	0	0	0	0	0	0	0	0	0	0	0	0	0	0	0	0	0	0	0	0	0	0	0	0	0	0	0
86ba43f3e5b40ad2a86d4997269cf084			0	0	0	0	0	0	0	0	0	0	0	0	0	0	0	0	0	0	0	0	0	0	0	0	0	0	0	0	0	0	0	0	0	0	0	0	0	0
57176cc3b095ff3b737cdc4e70a9990e			0	0	0	0	0	0	0	0	0	0	0	0	0	0	0	0	0	0	0	0	0	0	0	0	0	0	0	0	0	0	0	0	0	0	0	0	0	0
4c47bc047a3f5182ced80ba878da75c5			0	0	0	0	0	0	0	0	0	0	0	0	0	0	0	0	0	0	0	0	0	0	0	0	0	0	0	0	0	0	0	0	0	0	0	0	0	0
a05583f2f4ce29547ac0a69614346ed2	Pleosporaceae	Alternaria	0	0	0	0	0	0	0	0	0	0	0	0	0	0	0	0	0	0	0	0	0	0	0	0	0	0	0	0	0	0	0	0	0	0	0	0	0	0
aaf72326bd1f18856694b7552ac15d7b			0	0	0	0	0	0	0	0	0	0	0	0	0	0	0	0	0	0	0	0	0	0	0	0	0	0	0	0	0	0	0	0	0	0	0	0	0	0
e6ce7cf259eec4eb24cacd1cd0827d01	Aspergillaceae	Penicillium	0	0	0	0	0	0	0	0	0	0	0	0	0	0	0	0	0	0	0	0	0	0	0	0	0	0	0	0	0	0	0	0	0	0	0	0	0	0
518755b199f12bac40b18295ef0083c1			0	0	0	0	0	0	0	0	0	0	0	0	0	0	0	0	0	0	0	0	0	0	0	0	0	0	0	0	0	0	0	0	0	0	0	0	0	0
d15112894cc30b39beac4c3bb368a3cd			0	0	0	0	0	0	0	0	0	0	0	0	0	0	0	0	0	0	0	0	0	0	0	0	0	0	0	0	0	0	0	0	0	0	0	0	0	0
b92ea8d886540c6812c593d4ef38af61			0	0	0	0	0	0	0	0	0	0	0	0	0	0	0	0	0	0	0	0	0	0	0	0	0	0	0	0	0	0	0	0	0	0	0	0	0	0
bcdf3443ad2617068eca645bd33d2909	Gloniaceae	Cenococcum	0	0	0	0	0	0	0	0	0	0	0	0	0	0	0	0	0	0	0	0	0	0	0	0	0	0	0	0	0	0	0	0	0	0	0	0	0	0
7dbeca9e2c4a509a0cabf8e8374e9817			0	0	0	0	0	0	0	0	0	0	0	0	0	0	0	0	0	0	0	0	0	0	0	0	0	0	0	0	0	0	0	0	0	0	0	0	0	0
7160442ff93c1c74348ad3a941fa3e79			0	0	0	0	0	0	0	0	0	0	0	0	0	0	0	0	0	0	0	0	0	0	0	0	0	0	0	0	0	0	0	0	0	0	0	0	0	0
bb279f748a441a5fbbbadf3ff61f45c7	Piskurozymaceae	Solicoccozyma	0	0	0	0	0	0	0	0	0	0	0	0	0	0	0	0	0	0	0	0	0	0	0	0	0	0	0	0	0	0	0	0	0	0	0	0	0	0
a6a393c26d9ce16e25cfa205c85116e7			0	0	0	0	0	0	0	0	0	0	0	0	0	0	0	0	0	0	0	0	0	0	0	0	0	0	0	0	0	0	0	0	0	0	0	0	0	0
2bf23402374f6e46d080aaf5b2ece2ab			0	0	0	0	0	0	0	0	0	0	0	0	0	0	0	0	0	0	0	0	0	0	0	0	0	0	0	0	0	0	0	0	0	0	0	0	0	0
97e4efd9b60d34e910448494d91c2a34			0	0	0	0	0	0	0	0	0	0	0	0	0	0	0	0	0	0	0	0	0	0	0	0	0	0	0	0	0	0	0	0	0	0	0	0	0	0
8057b1cc545b2ca6a99b4ae2f3800262	Microascaceae	Cephalotrichum	0	0	0	0	0	0	0	0	0	0	0	0	0	0	0	0	0	0	0	0	0	0	0	0	0	0	0	0	0	0	0	0	0	0	0	0	0	0
a1e090d8bf97376de5d29614b2cd7c1d	Holtermanniales_fam_Incertae_sedis	Holtermanniella	0	0	0	0	0	0	0	0	0	0	0	0	0	0	0	0	0	0	0	0	0	0	0	0	0	0	0	0	0	0	0	0	0	0	0	0	0	0
1239926b0133dd6c7e3222c024008202			0	0	0	0	0	0	0	0	0	0	0	0	0	0	0	0	0	0	0	0	0	0	0	0	0	0	0	0	0	0	0	0	0	0	0	0	0	0
4018bec0b58300d8c2152bb5cef70be7			0	0	0	0	0	0	0	0	0	0	0	0	0	0	0	0	0	0	0	0	0	0	0	0	0	0	0	0	0	0	0	0	0	0	0	0	0	0
9cb6afdef90192dc6ba8eb365215c976			0	0	0	0	0	0	0	0	0	0	0	0	0	0	0	0	0	0	0	0	0	0	0	0	0	0	0	0	0	0	0	0	0	0	0	0	0	0
60eee4187e4d2d411502ae9f5852c41f	Gloniaceae	Cenococcum	0	0	0	0	0	0	0	0	0	0	0	0	0	0	0	0	0	0	0	0	0	0	0	0	0	0	0	0	0	0	0	0	0	0	0	0	0	0
47a41d719bd1d9d69bfc0b076a0ccb2f			0	0	0	0	0	0	0	0	0	0	0	0	0	0	0	0	0	0	0	0	0	0	0	0	0	0	0	0	0	0	0	0	0	0	0	0	0	0
60f086debfb346e9d83863cbfd1fbfba			0	0	0	0	0	0	0	0	0	0	0	0	0	0	0	0	0	0	0	0	0	0	0	0	0	0	0	0	0	0	0	0	0	0	0	0	0	0
5a8c48cab105a0cc9cc9d793ce28e3a4			0	0	0	0	0	0	0	0	0	0	0	0	0	0	0	0	0	0	0	0	0	0	0	0	0	0	0	0	0	0	0	0	0	0	0	0	0	0
957f5cce9c60f3695b4e9feb30fa6d3b			0	0	0	0	0	0	0	0	0	0	0	0	0	0	0	0	0	0	0	0	0	0	0	0	0	0	0	0	0	0	0	0	0	0	0	0	0	0
3d057def7f1f6dba5c8062a593455455	Aspergillaceae	Penicillium	0	0	0	0	0	0	0	0	0	0	0	0	0	0	0	0	0	0	0	0	0	0	0	0	0	0	0	0	0	0	0	0	0	0	0	0	0	0
2287736bea12f3c861e349616343032a			0	0	0	0	0	0	0	0	0	0	0	0	0	0	0	0	0	0	0	0	0	0	0	0	0	0	0	0	0	0	0	0	0	0	0	0	0	0
10b024cada7f0c731529b6ae307f5891	Cordycipitaceae	Lecanicillium	0	0	0	0	0	0	0	0	0	0	0	0	0	0	0	0	0	0	0	0	0	0	0	0	0	0	0	0	0	0	0	0	0	0	0	0	0	0
814049800b5789c37904d88c01646715	Pleosporaceae	Alternaria	0	0	0	0	0	0	0	0	0	0	0	0	0	0	0	0	0	0	0	0	0	0	0	0	0	0	0	0	0	0	0	0	0	0	0	0	0	0
c5e85c91195399fe6aef6d7b41742307	Hypocreales_fam_Incertae_sedis	Acremonium	0	0	0	0	0	0	0	0	0	0	0	0	0	0	0	0	0	0	0	0	0	0	0	0	0	0	0	0	0	0	0	0	0	0	0	0	0	0
241e717fe16e5990c67f2757a10651fd			0	0	0	0	0	0	0	0	0	0	0	0	0	0	0	0	0	0	0	0	0	0	0	0	0	0	0	0	0	0	0	0	0	0	0	0	0	0
0cfe9616abc531781d1455a646ecddca	Cordycipitaceae	Beauveria	0	0	0	0	0	0	0	0	0	0	0	0	0	0	0	0	0	0	0	0	0	0	0	0	0	0	0	0	0	0	0	0	0	0	0	0	0	0
50e3f43900f92f88219f28a14d4d8122			0	0	0	0	0	0	0	0	0	0	0	0	0	0	0	0	0	0	0	0	0	0	0	0	0	0	0	0	0	0	0	0	0	0	0	0	0	0
30c85bf441d3b4f6b723b6f1f6dcad1e			0	0	0	0	0	0	0	0	0	0	0	0	0	0	0	0	0	0	0	0	0	0	0	0	0	0	0	0	0	0	0	0	0	0	0	0	0	0
f5df67ebdf7ee2b6e05ec3e6cff410db	Microascaceae	Cephalotrichum	0	0	0	0	0	0	0	0	0	0	0	0	0	0	0	0	0	0	0	0	0	0	0	0	0	0	0	0	0	0	0	0	0	0	0	0	0	0
103669d2ef05356e3343cacc14d83c35			0	0	0	0	0	0	0	0	0	0	0	0	0	0	0	0	0	0	0	0	0	0	0	0	0	0	0	0	0	0	0	0	0	0	0	0	0	0
0c8e163ac4b8f2853e911adc99d96f76			0	0	0	0	0	0	0	0	0	0	0	0	0	0	0	0	0	0	0	0	0	0	0	0	0	0	0	0	0	0	0	0	0	0	0	0	0	0
9814101dde627d4c0fbd8e5b9d42a709			0	0	0	0	0	0	0	0	0	0	0	0	0	0	0	0	0	0	0	0	0	0	0	0	0	0	0	0	0	0	0	0	0	0	0	0	0	0
d3910059ee0ebd03e527352cd7ffb40f	Pleosporaceae	Alternaria	0	0	0	0	0	0	0	0	0	0	0	0	0	0	0	0	0	0	0	0	0	0	0	0	0	0	0	0	0	0	0	0	0	0	0	0	0	0
d57b78368eb548f00a792c3b5bf90d08			0	0	0	0	0	0	0	0	0	0	0	0	0	0	0	0	0	0	0	0	0	0	0	0	0	0	0	0	0	0	0	0	0	0	0	0	0	0
b4283b1b48129e60413ea25722df53d1	Peniophoraceae	Peniophora	0	0	0	0	0	0	0	0	0	0	0	0	0	0	0	0	0	0	0	0	0	0	0	0	0	0	0	0	0	0	0	0	0	0	0	0	0	0
d419f65be5769f5557e04b73706ad4a0			0	0	0	0	0	0	0	0	0	0	0	0	0	0	0	0	0	0	0	0	0	0	0	0	0	0	0	0	0	0	0	0	0	0	0	0	0	0
3cf142afe5f97c70b243a0c7f788efa6	Malasseziaceae	Malassezia	0	0	0	0	0	0	0	0	0	0	0	0	0	0	0	0	0	0	0	0	0	0	0	0	0	0	0	0	0	0	0	0	0	0	0	0	0	0
9c867802c53460edd7d24c1217d910ff			0	0	0	0	0	0	0	0	0	0	0	0	0	0	0	0	0	0	0	0	0	0	0	0	0	0	0	0	0	0	0	0	0	0	0	0	0	0
c919855879a6653da7b665331a6c2ca5			0	0	0	0	0	0	0	0	0	0	0	0	0	0	0	0	0	0	0	0	0	0	0	0	0	0	0	0	0	0	0	0	0	0	0	0	0	0
c0536d44ce252752889413e3b77df5ec			0	0	0	0	0	0	0	0	0	0	0	0	0	0	0	0	0	0	0	0	0	0	0	0	0	0	0	0	0	0	0	0	0	0	0	0	0	0
12598f0cf71ef4001efac2be974104e7	Cordycipitaceae	Lecanicillium	0	0	0	0	0	0	0	0	0	0	0	0	0	0	0	0	0	0	0	0	0	0	0	0	0	0	0	0	0	0	0	0	0	0	0	0	0	0
4a9a912359adc38608b35590712a8e71			0	0	0	0	0	0	0	0	0	0	0	0	0	0	0	0	0	0	0	0	0	0	0	0	0	0	0	0	0	0	0	0	0	0	0	0	0	0
cdee6543c640a8e49d1ad6513904e682			0	0	0	0	0	0	0	0	0	0	0	0	0	0	0	0	0	0	0	0	0	0	0	0	0	0	0	0	0	0	0	0	0	0	0	0	0	0
4b451f4f4df831c3dff698fbb8d4e608	Sporidiobolaceae	Rhodotorula	0	0	0	0	0	0	0	0	0	0	0	0	0	0	0	0	0	0	0	0	0	0	0	0	0	0	0	0	0	0	0	0	0	0	0	0	0	0
e59461d764e7c8b6140545ff03ea3caa			0	0	0	0	0	0	0	0	0	0	0	0	0	0	0	0	0	0	0	0	0	0	0	0	0	0	0	0	0	0	0	0	0	0	0	0	0	0
3c50b4e6747e9dd944e81220547430bb			0	0	0	0	0	0	0	0	0	0	0	0	0	0	0	0	0	0	0	0	0	0	0	0	0	0	0	0	0	0	0	0	0	0	0	0	0	0
43c075de3b994735c4abb1193349b033			0	0	0	0	0	0	0	0	0	0	0	0	0	0	0	0	0	0	0	0	0	0	0	0	0	0	0	0	0	0	0	0	0	0	0	0	0	0
83f41649795ab70b807d3ea373a73801			0	0	0	0	0	0	0	0	0	0	0	0	0	0	0	0	0	0	0	0	0	0	0	0	0	0	0	0	0	0	0	0	0	0	0	0	0	0
4b320a6132e06733dc140581852a0165			0	0	0	0	0	0	0	0	0	0	0	0	0	0	0	0	0	0	0	0	0	0	0	0	0	0	0	0	0	0	0	0	0	0	0	0	0	0
7cef97d9bb52e1e563a07f3f81e5ec58	Pleosporaceae	Alternaria	0	0	0	0	0	0	0	0	0	0	0	0	0	0	0	0	0	0	0	0	0	0	0	0	0	0	0	0	0	0	0	0	0	0	0	0	0	0
07cc2e41efb0eb73b493164640cc30e2	Glomeraceae	Kamienskia	0	0	0	0	0	0	0	0	0	0	0	0	0	0	0	0	0	0	0	0	0	0	0	0	0	0	0	0	0	0	0	0	0	0	0	0	0	0
566ce09b8c58aae1f0a85afe130c015d			0	0	0	0	0	0	0	0	0	0	0	0	0	0	0	0	0	0	0	0	0	0	0	0	0	0	0	0	0	0	0	0	0	0	0	0	0	0
b799bcd61c07264100718b193b0d0420	unidentified	unidentified	0	0	0	0	0	0	0	0	0	0	0	0	0	0	0	0	0	0	0	0	0	0	0	0	0	0	0	0	0	0	0	0	0	0	0	0	0	0
cb063447e2931a27293cd44a5afc8c8d			0	0	0	0	0	0	0	0	0	0	0	0	0	0	0	0	0	0	0	0	0	0	0	0	0	0	0	0	0	0	0	0	0	0	0	0	0	0
93dde2a278aeee6934da5dc94b83bc9e			0	0	0	0	0	0	0	0	0	0	0	0	0	0	0	0	0	0	0	0	0	0	0	0	0	0	0	0	0	0	0	0	0	0	0	0	0	0
973faae5473c03a62bdaad093976fb4f	Peniophoraceae	Peniophora	0	0	0	0	0	0	0	0	0	0	0	0	0	0	0	0	0	0	0	0	0	0	0	0	0	0	0	0	0	0	0	0	0	0	0	0	0	0
1a1ed492e6b313676ec70a76c2383d9b	Glomeraceae	Kamienskia	0	0	0	0	0	0	0	0	0	0	0	0	0	0	0	0	0	0	0	0	0	0	0	0	0	0	0	0	0	0	0	0	0	0	0	0	0	0
c0d2939a8c5a2868ba04d6d5f1b2704f			0	0	0	0	0	0	0	0	0	0	0	0	0	0	0	0	0	0	0	0	0	0	0	0	0	0	0	0	0	0	0	0	0	0	0	0	0	0
07164d3c4f2597332c493fd5a903a951			0	0	0	0	0	0	0	0	0	0	0	0	0	0	0	0	0	0	0	0	0	0	0	0	0	0	0	0	0	0	0	0	0	0	0	0	0	0
9a86b66db9d0b62ea36d89dffa2eedf0	Saccharomycetales_fam_Incertae_sedis	Candida	0	0	0	0	0	0	0	0	0	0	0	0	0	0	0	0	0	0	0	0	0	0	0	0	0	0	0	0	0	0	0	0	0	0	0	0	0	0
61ae46b753dcc2341115ce92835af4a3			0	0	0	0	0	0	0	0	0	0	0	0	0	0	0	0	0	0	0	0	0	0	0	0	0	0	0	0	0	0	0	0	0	0	0	0	0	0
301b12da4751b031bd523f66df78aaba			0	0	0	0	0	0	0	0	0	0	0	0	0	0	0	0	0	0	0	0	0	0	0	0	0	0	0	0	0	0	0	0	0	0	0	0	0	0
5c849bc8047844a684eca8a43a948816			0	0	0	0	0	0	0	0	0	0	0	0	0	0	0	0	0	0	0	0	0	0	0	0	0	0	0	0	0	0	0	0	0	0	0	0	0	0
5eca111cebafbf5d71ad72381a1198f0	Polyporaceae	Daedaleopsis	0	0	0	0	0	0	0	0	0	0	0	0	0	0	0	0	0	0	0	0	0	0	0	0	0	0	0	0	0	0	0	0	0	0	0	0	0	0
5488abb885cf5224aded3bc8fc86b427	unidentified	unidentified	0	0	0	0	0	0	0	0	0	0	0	0	0	0	0	0	0	0	0	0	0	0	0	0	0	0	0	0	0	0	0	0	0	0	0	0	0	0
8de97e3cd35d82b89553ed97b6dac6fc	unidentified	unidentified	0	0	0	0	0	0	0	0	0	0	0	0	0	0	0	0	0	0	0	0	0	0	0	0	0	0	0	0	0	0	0	0	0	0	0	0	0	0
a4117302403eba5dbceccea0d615d770	Malasseziaceae	Malassezia	0	0	0	0	0	0	0	0	0	0	0	0	0	0	0	0	0	0	0	0	0	0	0	0	0	0	0	0	0	0	0	0	0	0	0	0	0	0
309888790d4d33c5aa121904aca76bac			0	0	0	0	0	0	0	0	0	0	0	0	0	0	0	0	0	0	0	0	0	0	0	0	0	0	0	0	0	0	0	0	0	0	0	0	0	0
e7a94abcd03d28e749270d9a5a7ec7a9			0	0	0	0	0	0	0	0	0	0	0	0	0	0	0	0	0	0	0	0	0	0	0	0	0	0	0	0	0	0	0	0	0	0	0	0	0	0
3867bd63fd995eda02a89439e45f5ea5			0	0	0	0	0	0	0	0	0	0	0	0	0	0	0	0	0	0	0	0	0	0	0	0	0	0	0	0	0	0	0	0	0	0	0	0	0	0
ce5eef144e44c7eac43ed494d93822f7	Didymellaceae		0	0	0	0	0	0	0	0	0	0	0	0	0	0	0	0	0	0	0	0	0	0	0	0	0	0	0	0	0	0	0	0	0	0	0	0	0	0
6b324c27c7e301799a57ed2fe34b83f8	Sporidiobolaceae	Rhodotorula	0	0	0	0	0	0	0	0	0	0	0	0	0	0	0	0	0	0	0	0	0	0	0	0	0	0	0	0	0	0	0	0	0	0	0	0	0	0
73eee7d4e04ee754b5d5d48b4b016e0a	Aspergillaceae	Aspergillus	0	0	0	0	0	0	0	0	0	0	0	0	0	0	0	0	0	0	0	0	0	0	0	0	0	0	0	0	0	0	0	0	0	0	0	0	0	0
4510822b5bd2388e1f415bd05ef00355			0	0	0	0	0	0	0	0	0	0	0	0	0	0	0	0	0	0	0	0	0	0	0	0	0	0	0	0	0	0	0	0	0	0	0	0	0	0
17884d3245497193a5087e53c08b1a6f	Schizoporaceae	unidentified	0	0	0	0	0	0	0	0	0	0	0	0	0	0	0	0	0	0	0	0	0	0	0	0	0	0	0	0	0	0	0	0	0	0	0	0	0	0
9fabfeed46b21ee7436f7d80d4ec7ae3	Saccharomycodaceae	Hanseniaspora	0	0	0	0	0	0	0	0	0	0	0	0	0	0	0	0	0	0	0	0	0	0	0	0	0	0	0	0	0	0	0	0	0	0	0	0	0	0
cd99d76f0b666592901b18867da2a6b4	unidentified	unidentified	0	0	0	0	0	0	0	0	0	0	0	0	0	0	0	0	0	0	0	0	0	0	0	0	0	0	0	0	0	0	0	0	0	0	0	0	0	0
8a5b2331c78f68956a71e7a45eacd4db	unidentified	unidentified	0	0	0	0	0	0	0	0	0	0	0	0	0	0	0	0	0	0	0	0	0	0	0	0	0	0	0	0	0	0	0	0	0	0	0	0	0	0
d002714a60e3b21a32c2c54c37715910	Psathyrellaceae	Coprinopsis	0	0	0	0	0	0	0	0	0	0	0	0	0	0	0	0	0	0	0	0	0	0	0	0	0	0	0	0	0	0	0	0	0	0	0	0	0	0
100f76768b6a45d579756c2f900c42b3	Gnomoniaceae		0	0	0	0	0	0	0	0	0	0	0	0	0	0	0	0	0	0	0	0	0	0	0	0	0	0	0	0	0	0	0	0	0	0	0	0	0	0
53d88029c2b6ced114460abba4e74885			0	0	0	0	0	0	0	0	0	0	0	0	0	0	0	0	0	0	0	0	0	0	0	0	0	0	0	0	0	0	0	0	0	0	0	0	0	0
fe7542e081f1b42f22c06009cad1a835			0	0	0	0	0	0	0	0	0	0	0	0	0	0	0	0	0	0	0	0	0	0	0	0	0	0	0	0	0	0	0	0	0	0	0	0	0	0
c0d13e63b63dc9f058cfcfaab7e3a8c4			0	0	0	0	0	0	0	0	0	0	0	0	0	0	0	0	0	0	0	0	0	0	0	0	0	0	0	0	0	0	0	0	0	0	0	0	0	0
a9e448a46dd686f22cbeec6cc478640c	Xylariaceae	Nemania	0	0	0	0	0	0	0	0	0	0	0	0	0	0	0	0	0	0	0	0	0	0	0	0	0	0	0	0	0	0	0	0	0	0	0	0	0	0
e1e4c456bbd61ffdba277fbbc064105f			0	0	0	0	0	0	0	0	0	0	0	0	0	0	0	0	0	0	0	0	0	0	0	0	0	0	0	0	0	0	0	0	0	0	0	0	0	0
ccad3154e43b2ce98fe0e3564c2975de			0	0	0	0	0	0	0	0	0	0	0	0	0	0	0	0	0	0	0	0	0	0	0	0	0	0	0	0	0	0	0	0	0	0	0	0	0	0
9cfa7e6f48c5d5da5ef5856532f574ec	unidentified	unidentified	0	0	0	0	0	0	0	0	0	0	0	0	0	0	0	0	0	0	0	0	0	0	0	0	0	0	0	0	0	0	0	0	0	0	0	0	0	0
7cd82f6933c998a590b712255c6a7134			0	0	0	0	0	0	0	0	0	0	0	0	0	0	0	0	0	0	0	0	0	0	0	0	0	0	0	0	0	0	0	0	0	0	0	0	0	0
49ec31162488d27ab3e5a2b62dda0406			0	0	0	0	0	0	0	0	0	0	0	0	0	0	0	0	0	0	0	0	0	0	0	0	0	0	0	0	0	0	0	0	0	0	0	0	0	0
b92c50b98fb4d2c55aa8a3837e387a9f	Xylariaceae	Nemania	0	0	0	0	0	0	0	0	0	0	0	0	0	0	0	0	0	0	0	0	0	0	0	0	0	0	0	0	0	0	0	0	0	0	0	0	0	0
86c2244e6a163963fa5d29213b39e077	Psathyrellaceae	Parasola	0	0	0	0	0	0	0	0	0	0	0	0	0	0	0	0	0	0	0	0	0	0	0	0	0	0	0	0	0	0	0	0	0	0	0	0	0	0
5fd1d3e7909d12f2a9f5c8abc04fb0b3			0	0	0	0	0	0	0	0	0	0	0	0	0	0	0	0	0	0	0	0	0	0	0	0	0	0	0	0	0	0	0	0	0	0	0	0	0	0
7bab2654a40f6ba4a91271cb1d0ff03c			0	0	0	0	0	0	0	0	0	0	0	0	0	0	0	0	0	0	0	0	0	0	0	0	0	0	0	0	0	0	0	0	0	0	0	0	0	0
9d91d83fca30c92c4d74ed4acf615e19	Mycosphaerellaceae	Ramularia	0	0	0	0	0	0	0	0	0	0	0	0	0	0	0	0	0	0	0	0	0	0	0	0	0	0	0	0	0	0	0	0	0	0	0	0	0	0
cb89c06c4fb4b48712247fba5ddcce49	Schizoporaceae	unidentified	0	0	0	0	0	0	0	0	0	0	0	0	0	0	0	0	0	0	0	0	0	0	0	0	0	0	0	0	0	0	0	0	0	0	0	0	0	0
0c5607d121503a462c4a38a2f5c277f0			0	0	0	0	0	0	0	0	0	0	0	0	0	0	0	0	0	0	0	0	0	0	0	0	0	0	0	0	0	0	0	0	0	0	0	0	0	0
af3fc724cee26c1d72f27c8d0f49b9a3	Saccharomycodaceae	Hanseniaspora	0	0	0	0	0	0	0	0	0	0	0	0	0	0	0	0	0	0	0	0	0	0	0	0	0	0	0	0	0	0	0	0	0	0	0	0	0	0
de35611a4e7e08fbb0bf547c2162b3fa			0	0	0	0	0	0	0	0	0	0	0	0	0	0	0	0	0	0	0	0	0	0	0	0	0	0	0	0	0	0	0	0	0	0	0	0	0	0
27f25ff62b152c9c9a52125dabcb7258			0	0	0	0	0	0	0	0	0	0	0	0	0	0	0	0	0	0	0	0	0	0	0	0	0	0	0	0	0	0	0	0	0	0	0	0	0	0
51adf7df4bd0f22eedf54d39bcf0764c	Mycosphaerellaceae	Ramularia	0	0	0	0	0	0	0	0	0	0	0	0	0	0	0	0	0	0	0	0	0	0	0	0	0	0	0	0	0	0	0	0	0	0	0	0	0	0
5fbb18e1a1a21b0ce525974160882ae8	Pleosporaceae	Alternaria	0	0	0	0	0	0	0	0	0	0	0	0	0	0	0	0	0	0	0	0	0	0	0	0	0	0	0	0	0	0	0	0	0	0	0	0	0	0
12587eeafb1461c4257b449dcd25b90c			0	0	0	0	0	0	0	0	0	0	0	0	0	0	0	0	0	0	0	0	0	0	0	0	0	0	0	0	0	0	0	0	0	0	0	0	0	0
a8d220a2d88658584fd2b9b3264f8411	Chaetomiaceae		0	0	0	0	0	0	0	0	0	0	0	0	0	0	0	0	0	0	0	0	0	0	0	0	0	0	0	0	0	0	0	0	0	0	0	0	0	0
28d1ea43cf0bb55eb01e8e4e037afe18	Cordycipitaceae	Beauveria	0	0	0	0	0	0	0	0	0	0	0	0	0	0	0	0	0	0	0	0	0	0	0	0	0	0	0	0	0	0	0	0	0	0	0	0	0	0
575a7f3016ed3fdd11bb07cb88a63751			0	0	0	0	0	0	0	0	0	0	0	0	0	0	0	0	0	0	0	0	0	0	0	0	0	0	0	0	0	0	0	0	0	0	0	0	0	0
58c1cde5561daa1edf627c87a41dc69c	Polyporaceae	Daedaleopsis	0	0	0	0	0	0	0	0	0	0	0	0	0	0	0	0	0	0	0	0	0	0	0	0	0	0	0	0	0	0	0	0	0	0	0	0	0	0
cdab84181be5892c790c233e6e6f678b			0	0	0	0	0	0	0	0	0	0	0	0	0	0	0	0	0	0	0	0	0	0	0	0	0	0	0	0	0	0	0	0	0	0	0	0	0	0
4b777c41e37aec9cc3d6f3f8ef740d15			0	0	0	0	0	0	0	0	0	0	0	0	0	0	0	0	0	0	0	0	0	0	0	0	0	0	0	0	0	0	0	0	0	0	0	0	0	0
2402e68bcc16bc83ac2768ab04ee63a5			0	0	0	0	0	0	0	0	0	0	0	0	0	0	0	0	0	0	0	0	0	0	0	0	0	0	0	0	0	0	0	0	0	0	0	0	0	0
a2ee84999ece72945a2dfd4895b1ccd4			0	0	0	0	0	0	0	0	0	0	0	0	0	0	0	0	0	0	0	0	0	0	0	0	0	0	0	0	0	0	0	0	0	0	0	0	0	0
4e72bb3acd939ca081cf4cbb3377b925			0	0	0	0	0	0	0	0	0	0	0	0	0	0	0	0	0	0	0	0	0	0	0	0	0	0	0	0	0	0	0	0	0	0	0	0	0	0
b80ff0ec8b0e3ccf1b1970394995f1f0			0	0	0	0	0	0	0	0	0	0	0	0	0	0	0	0	0	0	0	0	0	0	0	0	0	0	0	0	0	0	0	0	0	0	0	0	0	0
60a00eaaf8b6cfe221f21268d249cd73			0	0	0	0	0	0	0	0	0	0	0	0	0	0	0	0	0	0	0	0	0	0	0	0	0	0	0	0	0	0	0	0	0	0	0	0	0	0
6828363540701bfe2198ea8a10c1de62			0	0	0	0	0	0	0	0	0	0	0	0	0	0	0	0	0	0	0	0	0	0	0	0	0	0	0	0	0	0	0	0	0	0	0	0	0	0
ce8b4b8ecd0d7cbc3a829b07263ef69b	Pleurotheciaceae	Phaeoisaria	0	0	0	0	0	0	0	0	0	0	0	0	0	0	0	0	0	0	0	0	0	0	0	0	0	0	0	0	0	0	0	0	0	0	0	0	0	0
5ba48ebb0d3ba7e6346ee27113542d56	Gloniaceae	Cenococcum	0	0	0	0	0	0	0	0	0	0	0	0	0	0	0	0	0	0	0	0	0	0	0	0	0	0	0	0	0	0	0	0	0	0	0	0	0	0
45a463fd45b1782dc02abc40a1d9331e			0	0	0	0	0	0	0	0	0	0	0	0	0	0	0	0	0	0	0	0	0	0	0	0	0	0	0	0	0	0	0	0	0	0	0	0	0	0
151b437cecd69d767fc682bc01f1bab5	Peniophoraceae	Peniophora	0	0	0	0	0	0	0	0	0	0	0	0	0	0	0	0	0	0	0	0	0	0	0	0	0	0	0	0	0	0	0	0	0	0	0	0	0	0
06af41c6c252fb7cead95b5b9b76e44e	Gloniaceae	Cenococcum	0	0	0	0	0	0	0	0	0	0	0	0	0	0	0	0	0	0	0	0	0	0	0	0	0	0	0	0	0	0	0	0	0	0	0	0	0	0
647a38c9f232331270e6e7b624d1b2ed			0	0	0	0	0	0	0	0	0	0	0	0	0	0	0	0	0	0	0	0	0	0	0	0	0	0	0	0	0	0	0	0	0	0	0	0	0	0
14ac6dc6df8bdc16c8e331e0763b598b	Aspergillaceae	Aspergillus	0	0	0	0	0	0	0	0	0	0	0	0	0	0	0	0	0	0	0	0	0	0	0	0	0	0	0	0	0	0	0	0	0	0	0	0	0	0
0397ad0fa084e39f5ade2f10e57630e2	Hypocreales_fam_Incertae_sedis	Sarocladium	0	0	0	0	0	0	0	0	0	0	0	0	0	0	0	0	0	0	0	0	0	0	0	0	0	0	0	0	0	0	0	0	0	0	0	0	0	0
488408d80282f23a3ab163ceb44d2221			0	0	0	0	0	0	0	0	0	0	0	0	0	0	0	0	0	0	0	0	0	0	0	0	0	0	0	0	0	0	0	0	0	0	0	0	0	0
2b69349adf30be57776e44fc8553d33a			0	0	0	0	0	0	0	0	0	0	0	0	0	0	0	0	0	0	0	0	0	0	0	0	0	0	0	0	0	0	0	0	0	0	0	0	0	0
35bedbe992fcf4c2b1a6735ba3ca44de	Pleosporaceae	Alternaria	0	0	0	0	0	0	0	0	0	0	0	0	0	0	0	0	0	0	0	0	0	0	0	0	0	0	0	0	0	0	0	0	0	0	0	0	0	0
66bf5c9876245c963040c3b3cb246c54	Peniophoraceae	Peniophora	0	0	0	0	0	0	0	0	0	0	0	0	0	0	0	0	0	0	0	0	0	0	0	0	0	0	0	0	0	0	0	0	0	0	0	0	0	0
ae6ec99d02e1dbe436fa9c3c147c00f0			0	0	0	0	0	0	0	0	0	0	0	0	0	0	0	0	0	0	0	0	0	0	0	0	0	0	0	0	0	0	0	0	0	0	0	0	0	0
af224c41884fce401fa3d9d0462ffb1f	Didymellaceae		0	0	0	0	0	0	0	0	0	0	0	0	0	0	0	0	0	0	0	0	0	0	0	0	0	0	0	0	0	0	0	0	0	0	0	0	0	0
3071f6d859a5be5fe55a31f7ffc3ec3d			0	0	0	0	0	0	0	0	0	0	0	0	0	0	0	0	0	0	0	0	0	0	0	0	0	0	0	0	0	0	0	0	0	0	0	0	0	0
85c81ec45e51f80756f39421e018bc2e	Mycosphaerellaceae	Ramularia	0	0	0	0	0	0	0	0	0	0	0	0	0	0	0	0	0	0	0	0	0	0	0	0	0	0	0	0	0	0	0	0	0	0	0	0	0	0
5416b78e2237b39df47ec556b01d95bb			0	0	0	0	0	0	0	0	0	0	0	0	0	0	0	0	0	0	0	0	0	0	0	0	0	0	0	0	0	0	0	0	0	0	0	0	0	0
55a0b971f42fe37940ef1cb96532496a	Pleosporaceae	Alternaria	0	0	0	0	0	0	0	0	0	0	0	0	0	0	0	0	0	0	0	0	0	0	0	0	0	0	0	0	0	0	0	0	0	0	0	0	0	0
2752d598ac6cfcbec7629facff3b8f70			0	0	0	0	0	0	0	0	0	0	0	0	0	0	0	0	0	0	0	0	0	0	0	0	0	0	0	0	0	0	0	0	0	0	0	0	0	0
c9bc7490e86ebf75e5f63ca2b308ec51			0	0	0	0	0	0	0	0	0	0	0	0	0	0	0	0	0	0	0	0	0	0	0	0	0	0	0	0	0	0	0	0	0	0	0	0	0	0
fd921f96098b251b97cb2a265857e3f8			0	0	0	0	0	0	0	0	0	0	0	0	0	0	0	0	0	0	0	0	0	0	0	0	0	0	0	0	0	0	0	0	0	0	0	0	0	0
85490618cc1ba4ca4157cfedba28d815			0	0	0	0	0	0	0	0	0	0	0	0	0	0	0	0	0	0	0	0	0	0	0	0	0	0	0	0	0	0	0	0	0	0	0	0	0	0
8f1da5f241d5f36a1bc0c1c85ebf4d22			0	0	0	0	0	0	0	0	0	0	0	0	0	0	0	0	0	0	0	0	0	0	0	0	0	0	0	0	0	0	0	0	0	0	0	0	0	0
e9ad7da38fbcb2e62259516695cf47ac			0	0	0	0	0	0	0	0	0	0	0	0	0	0	0	0	0	0	0	0	0	0	0	0	0	0	0	0	0	0	0	0	0	0	0	0	0	0
7d204f90f946d21f2caabab1ace7f8ee	Didymellaceae		0	0	0	0	0	0	0	0	0	0	0	0	0	0	0	0	0	0	0	0	0	0	0	0	0	0	0	0	0	0	0	0	0	0	0	0	0	0
a8bf98ec28c435a8a85fff6f6cc1630e	Helotiales_fam_Incertae_sedis		0	0	0	0	0	0	0	0	0	0	0	0	0	0	0	0	0	0	0	0	0	0	0	0	0	0	0	0	0	0	0	0	0	0	0	0	0	0
7c5cf3f164fb211fe11ed570646b95b4	Ceratobasidiaceae	unidentified	0	0	0	0	0	0	0	0	0	0	0	0	0	0	0	0	0	0	0	0	0	0	0	0	0	0	0	0	0	0	0	0	0	0	0	0	0	0
2080dfd16e009a56c95df888e45f0aeb	unidentified	unidentified	0	0	0	0	0	0	0	0	0	0	0	0	0	0	0	0	0	0	0	0	0	0	0	0	0	0	0	0	0	0	0	0	0	0	0	0	0	0
4ba6f1f4dc694e4cd2f47d9f87923f5c			0	0	0	0	0	0	0	0	0	0	0	0	0	0	0	0	0	0	0	0	0	0	0	0	0	0	0	0	0	0	0	0	0	0	0	0	0	0
67d11c0b7d77793c788698bbe3a1dec6	unidentified	unidentified	0	0	0	0	0	0	0	0	0	0	0	0	0	0	0	0	0	0	0	0	0	0	0	0	0	0	0	0	0	0	0	0	0	0	0	0	0	0
a5a1521c5923c2dfafeac680ce98a587			0	0	0	0	0	0	0	0	0	0	0	0	0	0	0	0	0	0	0	0	0	0	0	0	0	0	0	0	0	0	0	0	0	0	0	0	0	0
38166361f325bf0d471fcb1d36729f2b			0	0	0	0	0	0	0	0	0	0	0	0	0	0	0	0	0	0	0	0	0	0	0	0	0	0	0	0	0	0	0	0	0	0	0	0	0	0
e4e04f0426fb2d901d3b3b104ae6019b			0	0	0	0	0	0	0	0	0	0	0	0	0	0	0	0	0	0	0	0	0	0	0	0	0	0	0	0	0	0	0	0	0	0	0	0	0	0
a96f6356f197aceb363945560b84a5b0			0	0	0	0	0	0	0	0	0	0	0	0	0	0	0	0	0	0	0	0	0	0	0	0	0	0	0	0	0	0	0	0	0	0	0	0	0	0
63e328b50a8d9588f5102653922c72ae			0	0	0	0	0	0	0	0	0	0	0	0	0	0	0	0	0	0	0	0	0	0	0	0	0	0	0	0	0	0	0	0	0	0	0	0	0	0
e3d8f3e82ee2df8181d5d5d8d7722434			0	0	0	0	0	0	0	0	0	0	0	0	0	0	0	0	0	0	0	0	0	0	0	0	0	0	0	0	0	0	0	0	0	0	0	0	0	0
31d77f1130a224492df2ab1c286146ce			0	0	0	0	0	0	0	0	0	0	0	0	0	0	0	0	0	0	0	0	0	0	0	0	0	0	0	0	0	0	0	0	0	0	0	0	0	0
1e5f7ec231a55bab01b5888893a2a704			0	0	0	0	0	0	0	0	0	0	0	0	0	0	0	0	0	0	0	0	0	0	0	0	0	0	0	0	0	0	0	0	0	0	0	0	0	0
b04626f029fcaca07d043e4ed05af9d7	Atheliaceae		0	0	0	0	0	0	0	0	0	0	0	0	0	0	0	0	0	0	0	0	0	0	0	0	0	0	0	0	0	0	0	0	0	0	0	0	0	0
406423cc5854697248d352cd22892aa1	Gnomoniaceae		0	0	0	0	0	0	0	0	0	0	0	0	0	0	0	0	0	0	0	0	0	0	0	0	0	0	0	0	0	0	0	0	0	0	0	0	0	0
5cd778fd0cf5f82263e3a49ff7cc446a	Psathyrellaceae	Coprinopsis	0	0	0	0	0	0	0	0	0	0	0	0	0	0	0	0	0	0	0	0	0	0	0	0	0	0	0	0	0	0	0	0	0	0	0	0	0	0
f94f7b7fe1f8b1c9b96ca9fbe364e080	unidentified	unidentified	0	0	0	0	0	0	0	0	0	0	0	0	0	0	0	0	0	0	0	0	0	0	0	0	0	0	0	0	0	0	0	0	0	0	0	0	0	0
5e824df8451fb0f131dd93a1af38a0ff	Hypocreales_fam_Incertae_sedis	Sarocladium	0	0	0	0	0	0	0	0	0	0	0	0	0	0	0	0	0	0	0	0	0	0	0	0	0	0	0	0	0	0	0	0	0	0	0	0	0	0
18d0feb0961134a41916636ce5bf8ef1	Phaeosphaeriaceae	Muriphaeosphaeria	0	0	0	0	0	0	0	0	0	0	0	0	0	0	0	0	0	0	0	0	0	0	0	0	0	0	0	0	0	0	0	0	0	0	0	0	0	0
7f55548e2cc1a0ccc093f8ec3e375e52			0	0	0	0	0	0	0	0	0	0	0	0	0	0	0	0	0	0	0	0	0	0	0	0	0	0	0	0	0	0	0	0	0	0	0	0	0	0
346c65eeabd87726eed5d103b078d558			0	0	0	0	0	0	0	0	0	0	0	0	0	0	0	0	0	0	0	0	0	0	0	0	0	0	0	0	0	0	0	0	0	0	0	0	0	0
f6071104a331cfd2b785e94474d5c756			0	0	0	0	0	0	0	0	0	0	0	0	0	0	0	0	0	0	0	0	0	0	0	0	0	0	0	0	0	0	0	0	0	0	0	0	0	0
f8aceaefca57609e42021e37d7e88ff3			0	0	0	0	0	0	0	0	0	0	0	0	0	0	0	0	0	0	0	0	0	0	0	0	0	0	0	0	0	0	0	0	0	0	0	0	0	0
a16e945a82823998fa68fb10f37df245	Physciaceae	Phaeophyscia	0	0	0	0	0	0	0	0	0	0	0	0	0	0	0	0	0	0	0	0	0	0	0	0	0	0	0	0	0	0	0	0	0	0	0	0	0	0
b7622100340d6b5ccf43f91b71e86744			0	0	0	0	0	0	0	0	0	0	0	0	0	0	0	0	0	0	0	0	0	0	0	0	0	0	0	0	0	0	0	0	0	0	0	0	0	0
44f38f968329b937568bb9d4f3f00956	Didymellaceae		0	0	0	0	0	0	0	0	0	0	0	0	0	0	0	0	0	0	0	0	0	0	0	0	0	0	0	0	0	0	0	0	0	0	0	0	0	0
892d73426a609703a56097bc980dcb17			0	0	0	0	0	0	0	0	0	0	0	0	0	0	0	0	0	0	0	0	0	0	0	0	0	0	0	0	0	0	0	0	0	0	0	0	0	0
bb6a9f0b4469b5f82a70e6c02212bf7e			0	0	0	0	0	0	0	0	0	0	0	0	0	0	0	0	0	0	0	0	0	0	0	0	0	0	0	0	0	0	0	0	0	0	0	0	0	0
a3916acbb3c7a8812f734315b1cfb259			0	0	0	0	0	0	0	0	0	0	0	0	0	0	0	0	0	0	0	0	0	0	0	0	0	0	0	0	0	0	0	0	0	0	0	0	0	0
be439ce56c7d6aea5ade0cb0755183b7			0	0	0	0	0	0	0	0	0	0	0	0	0	0	0	0	0	0	0	0	0	0	0	0	0	0	0	0	0	0	0	0	0	0	0	0	0	0
a46923aa2aa4a203024e35a1ba483995			0	0	0	0	0	0	0	0	0	0	0	0	0	0	0	0	0	0	0	0	0	0	0	0	0	0	0	0	0	0	0	0	0	0	0	0	0	0
4f5e5c0948d91aa81845b39c04d41c9c	Aspergillaceae	Aspergillus	0	0	0	0	0	0	0	0	0	0	0	0	0	0	0	0	0	0	0	0	0	0	0	0	0	0	0	0	0	0	0	0	0	0	0	0	0	0
d0c89beb4ab9156a297948d2511b95df	Phaeosphaeriaceae	Muriphaeosphaeria	0	0	0	0	0	0	0	0	0	0	0	0	0	0	0	0	0	0	0	0	0	0	0	0	0	0	0	0	0	0	0	0	0	0	0	0	0	0
86fa859bcdca80306d480c13ac0f14f0			0	0	0	0	0	0	0	0	0	0	0	0	0	0	0	0	0	0	0	0	0	0	0	0	0	0	0	0	0	0	0	0	0	0	0	0	0	0
c3f732d749b673c9f23ed9fb01288de6			0	0	0	0	0	0	0	0	0	0	0	0	0	0	0	0	0	0	0	0	0	0	0	0	0	0	0	0	0	0	0	0	0	0	0	0	0	0
fce53e73b75972bea85a72fb8604320f			0	0	0	0	0	0	0	0	0	0	0	0	0	0	0	0	0	0	0	0	0	0	0	0	0	0	0	0	0	0	0	0	0	0	0	0	0	0
88feeec738b0c26bbb00fe5bd8c5f017			0	0	0	0	0	0	0	0	0	0	0	0	0	0	0	0	0	0	0	0	0	0	0	0	0	0	0	0	0	0	0	0	0	0	0	0	0	0
281e721b7e159667322affe3ca0b59e8			0	0	0	0	0	0	0	0	0	0	0	0	0	0	0	0	0	0	0	0	0	0	0	0	0	0	0	0	0	0	0	0	0	0	0	0	0	0
cfa8fb7c5dc9cdbcdb107fd3a9f5d38d	Pleurotheciaceae	Phaeoisaria	0	0	0	0	0	0	0	0	0	0	0	0	0	0	0	0	0	0	0	0	0	0	0	0	0	0	0	0	0	0	0	0	0	0	0	0	0	0
9b2608a05577bcd72bd6df02941554b1			0	0	0	0	0	0	0	0	0	0	0	0	0	0	0	0	0	0	0	0	0	0	0	0	0	0	0	0	0	0	0	0	0	0	0	0	0	0
f050c0803910ee52671f6222557fb643	Trichocomaceae	unidentified	0	0	0	0	0	0	0	0	0	0	0	0	0	0	0	0	0	0	0	0	0	0	0	0	0	0	0	0	0	0	0	0	0	0	0	0	0	0
b86a45bb13e38675e432c2a1a5b5f737			0	0	0	0	0	0	0	0	0	0	0	0	0	0	0	0	0	0	0	0	0	0	0	0	0	0	0	0	0	0	0	0	0	0	0	0	0	0
2c092d10882a14dcd77b3245faad08bd	Vuilleminiaceae	Vuilleminia	0	0	0	0	0	0	0	0	0	0	0	0	0	0	0	0	0	0	0	0	0	0	0	0	0	0	0	0	0	0	0	0	0	0	0	0	0	0
b418e386f346b40f70de8129c830c72e			0	0	0	0	0	0	0	0	0	0	0	0	0	0	0	0	0	0	0	0	0	0	0	0	0	0	0	0	0	0	0	0	0	0	0	0	0	0
97d4da5d135e07a57ea2d53fe79ee424	Chaetomiaceae		0	0	0	0	0	0	0	0	0	0	0	0	0	0	0	0	0	0	0	0	0	0	0	0	0	0	0	0	0	0	0	0	0	0	0	0	0	0
ee9258c346d2ea839af863657860541a			0	0	0	0	0	0	0	0	0	0	0	0	0	0	0	0	0	0	0	0	0	0	0	0	0	0	0	0	0	0	0	0	0	0	0	0	0	0
1bd64edb3135afe44e88549f7b5f4082	Psathyrellaceae	Parasola	0	0	0	0	0	0	0	0	0	0	0	0	0	0	0	0	0	0	0	0	0	0	0	0	0	0	0	0	0	0	0	0	0	0	0	0	0	0
9cde58cb1420d32c6a372619126d53d4	Aspergillaceae	Penicillium	0	0	0	0	0	0	0	0	0	0	0	0	0	0	0	0	0	0	0	0	0	0	0	0	0	0	0	0	0	0	0	0	0	0	0	0	0	0
[truncated: 116 more rows]

## Sheet: Fig. S1
Figure S1 Rarefaction curves for (a) bacteria and (b) fungi. Each curve represents one regurgitant sample. Rarefaction curves neared saturation, suggesting that the sequencing depth adequately captured the microbial diversity.

[truncated: 6 more sheets: Fig. S2, Fig. S3, Fig. S4, Fig. S5, Fig. S6, Fig. S7]
